# Supplementary material for: Assessing the recovery of Y chromosome microsatellites with population genomic data using Papio and Theropithecus genomes
Source: Sci Rep. 2023 Aug 24;13:13839. doi: 10.1038/s41598-023-40931-x (PMC10449864; doi:10.1038/s41598-023-40931-x)
Supplement: Supplementary file 1 — Supplementary Table S1. [file 41598_2023_40931_MOESM1_ESM.xlsx]

## Sheet: Tab_S1
NCBI_ID	Sample	Species	Sex	Site	genome_coverage	Project	dataset
SAMN20949827	SAMN20949827	P. hamadryas	male	Awash National Park	14.62	Chiou_et_al_2022_Nat_Eco_Evo	Papio_screening
SAMN20949828	SAMN20949828	P. hamadryas	male	Awash National Park	12.8	Chiou_et_al_2022_Nat_Eco_Evo	Papio_screening
SAMN20949831	SAMN20949831	P. hamadryas	male	Awash National Park	9.4	Chiou_et_al_2022_Nat_Eco_Evo	Papio_screening
SAMN20949832	SAMN20949832	P. hamadryas	male	Awash National Park	10.61	Chiou_et_al_2022_Nat_Eco_Evo	Papio_screening
SAMN20949835	SAMN20949835	P. hamadryas	male	Awash National Park	10.5	Chiou_et_al_2022_Nat_Eco_Evo	Papio_screening
SAMN20949836	SAMN20949836	P. hamadryas	male	Awash National Park	10.53	Chiou_et_al_2022_Nat_Eco_Evo	Papio_screening
SAMN20949837	SAMN20949837	P. hamadryas	male	Awash National Park	11.83	Chiou_et_al_2022_Nat_Eco_Evo	Papio_screening
SAMN20949838	SAMN20949838	P. hamadryas	male	Awash National Park	10.19	Chiou_et_al_2022_Nat_Eco_Evo	Papio_screening,Macaca
SAMN20949839	SAMN20949839	P. hamadryas	male	Awash National Park	10	Chiou_et_al_2022_Nat_Eco_Evo	Papio_screening
SAMN20949840	SAMN20949840	P. hamadryas	male	Awash National Park	11.03	Chiou_et_al_2022_Nat_Eco_Evo	Papio_screening
SAMN20949841	SAMN20949841	P. hamadryas	male	Awash National Park	9.85	Chiou_et_al_2022_Nat_Eco_Evo	Papio_screening
SAMN20949842	SAMN20949842	P. hamadryas	male	Awash National Park	15.87	Chiou_et_al_2022_Nat_Eco_Evo	Papio_screening,Macaca
SAMN20949843	SAMN20949843	P. hamadryas	male	Awash National Park	10.48	Chiou_et_al_2022_Nat_Eco_Evo	Papio_screening
SAMN20949844	SAMN20949844	P. hamadryas	male	Awash National Park	10.17	Chiou_et_al_2022_Nat_Eco_Evo	Papio_screening
SAMN20949845	SAMN20949845	P. hamadryas	male	Awash National Park	4.96	Chiou_et_al_2022_Nat_Eco_Evo	Papio_screening
SAMN20949847	SAMN20949847	T. gelada Central	male	Zoo	9.81	Chiou_et_al_2022_Nat_Eco_Evo	Theropithecus
SAMN20949848	SAMN20949848	T. gelada Central	male	Zoo	10.64	Chiou_et_al_2022_Nat_Eco_Evo	Theropithecus
SAMN20949849	SAMN20949849	T. gelada Central	male	Zoo	8.26	Chiou_et_al_2022_Nat_Eco_Evo	Theropithecus
SAMN20949850	SAMN20949850	T. gelada Central	female	Zoo	11.67	Chiou_et_al_2022_Nat_Eco_Evo	Theropithecus,females
SAMN20949851	SAMN20949851	T. gelada Central	female	Zoo	10.23	Chiou_et_al_2022_Nat_Eco_Evo	Theropithecus,females
SAMN20949852	SAMN20949852	T. gelada Central	female	Zoo	7.03	Chiou_et_al_2022_Nat_Eco_Evo	Theropithecus,females
SAMN20949853	SAMN20949853	T. gelada Central	female	Zoo	8.76	Chiou_et_al_2022_Nat_Eco_Evo	Theropithecus,females
SAMN20949854	SAMN20949854	T. gelada Central	male	Zoo	1.29	Chiou_et_al_2022_Nat_Eco_Evo	Theropithecus
SAMN20949855	SAMN20949855	T. gelada Central	female	Zoo	9.91	Chiou_et_al_2022_Nat_Eco_Evo	Theropithecus,females
SAMN20949856	SAMN20949856	T. gelada Central	female	Zoo	13.98	Chiou_et_al_2022_Nat_Eco_Evo	Theropithecus,females
SAMN20949857	SAMN20949857	T. gelada Central	male	Zoo	10.75	Chiou_et_al_2022_Nat_Eco_Evo	Theropithecus
SAMN20949858	SAMN20949858	T. gelada Central	male	Zoo	9.04	Chiou_et_al_2022_Nat_Eco_Evo	Theropithecus
SAMN20949859	SAMN20949859	T. gelada Central	female	Zoo	8.67	Chiou_et_al_2022_Nat_Eco_Evo	Theropithecus,females
SAMN20949860	SAMN20949860	T. gelada Central	female	Zoo	12.08	Chiou_et_al_2022_Nat_Eco_Evo	Theropithecus,females
SAMN20949861	SAMN20949861	T. gelada Central	female	Zoo	14.28	Chiou_et_al_2022_Nat_Eco_Evo	Theropithecus,females
SAMN20949862	SAMN20949862	T. gelada Central	male	Zoo	8.29	Chiou_et_al_2022_Nat_Eco_Evo	Theropithecus
SAMN20949863	SAMN20949863	T. gelada Central	male	Central	14.31	Chiou_et_al_2022_Nat_Eco_Evo	Macaca,Theropithecus
SAMN20949864	SAMN20949864	T. gelada Central	male	Central	15.07	Chiou_et_al_2022_Nat_Eco_Evo	Macaca,Theropithecus
SAMN20949865	SAMN20949865	T. gelada Central	male	Central	29.95	Chiou_et_al_2022_Nat_Eco_Evo	Macaca,Theropithecus
SAMN20949866	SAMN20949866	T. gelada Northern	female	Chenek	15.53	Chiou_et_al_2022_Nat_Eco_Evo	Theropithecus,females
SAMN20949867	SAMN20949867	T. gelada Northern	female	Chenek	12.53	Chiou_et_al_2022_Nat_Eco_Evo	Theropithecus,females
SAMN20949868	SAMN20949868	T. gelada Northern	male	Chenek	12.24	Chiou_et_al_2022_Nat_Eco_Evo	Macaca,Theropithecus
SAMN20949869	SAMN20949869	T. gelada Northern	male	Chenek	11.44	Chiou_et_al_2022_Nat_Eco_Evo	Macaca,Theropithecus
SAMN20949870	SAMN20949870	T. gelada Northern	male	Chenek	8.38	Chiou_et_al_2022_Nat_Eco_Evo	Theropithecus
SAMN20949871	SAMN20949871	T. gelada Northern	male	Sankaber	47.52	Chiou_et_al_2022_Nat_Eco_Evo	Theropithecus
SAMN20949872	SAMN20949872	T. gelada Northern	male	Sankaber	14.67	Chiou_et_al_2022_Nat_Eco_Evo	Theropithecus
SAMN20949873	SAMN20949873	T. gelada Northern	male	Sankaber	10.61	Chiou_et_al_2022_Nat_Eco_Evo	Theropithecus
SAMN20949874	SAMN20949874	T. gelada Northern	female	Sankaber	11.82	Chiou_et_al_2022_Nat_Eco_Evo	Theropithecus,females
SAMN20949875	SAMN20949875	T. gelada Northern	female	Sankaber	8.82	Chiou_et_al_2022_Nat_Eco_Evo	Theropithecus,females
SAMN20949876	SAMN20949876	T. gelada Northern	female	Sankaber	11.87	Chiou_et_al_2022_Nat_Eco_Evo	Theropithecus,females
SAMN20949877	SAMN20949877	T. gelada Northern	male	Sankaber	10.15	Chiou_et_al_2022_Nat_Eco_Evo	Theropithecus
SAMN20949878	SAMN20949878	T. gelada Northern	male	Sankaber	24.17	Chiou_et_al_2022_Nat_Eco_Evo	Macaca,Theropithecus
SAMN20949879	SAMN20949879	T. gelada Northern	female	Sankaber	17	Chiou_et_al_2022_Nat_Eco_Evo	Theropithecus,females
SAMN20949880	SAMN20949880	T. gelada Northern	male	Sankaber	19.45	Chiou_et_al_2022_Nat_Eco_Evo	Theropithecus
SAMN20949881	SAMN20949881	T. gelada Northern	male	Sankaber	11.8	Chiou_et_al_2022_Nat_Eco_Evo	Theropithecus
SAMN20949882	SAMN20949882	T. gelada Northern	male	Sankaber	11.45	Chiou_et_al_2022_Nat_Eco_Evo	Theropithecus
SAMN20949883	SAMN20949883	T. gelada Northern	female	Sankaber	12.11	Chiou_et_al_2022_Nat_Eco_Evo	Theropithecus,females
SAMN20949884	SAMN20949884	T. gelada Northern	male	Sankaber	12.85	Chiou_et_al_2022_Nat_Eco_Evo	Theropithecus
SAMN20949885	SAMN20949885	T. gelada Northern	male	Sankaber	9.49	Chiou_et_al_2022_Nat_Eco_Evo	Theropithecus
SAMN20949886	SAMN20949886	T. gelada Northern	female	Sankaber	27.96	Chiou_et_al_2022_Nat_Eco_Evo	Theropithecus,females
SAMN20949887	SAMN20949887	T. gelada Northern	female	Sankaber	15.99	Chiou_et_al_2022_Nat_Eco_Evo	Theropithecus,females
SAMN20949888	SAMN20949888	T. gelada Northern	male	Sankaber	13.84	Chiou_et_al_2022_Nat_Eco_Evo	Theropithecus
SAMN20949889	SAMN20949889	T. gelada Northern	male	Sankaber	13.71	Chiou_et_al_2022_Nat_Eco_Evo	Theropithecus
SAMN20949890	SAMN20949890	T. gelada Northern	female	Sankaber	12.95	Chiou_et_al_2022_Nat_Eco_Evo	Theropithecus,females
SAMN20949891	SAMN20949891	T. gelada Northern	male	Sankaber	14.93	Chiou_et_al_2022_Nat_Eco_Evo	Theropithecus
SAMN20949892	SAMN20949892	T. gelada Northern	female	Sankaber	23.52	Chiou_et_al_2022_Nat_Eco_Evo	Theropithecus,females
SAMN20949893	SAMN20949893	T. gelada Northern	female	Sankaber	11.3	Chiou_et_al_2022_Nat_Eco_Evo	Theropithecus,females
SAMN20949894	SAMN20949894	T. gelada Northern	female	Sankaber	12.88	Chiou_et_al_2022_Nat_Eco_Evo	Theropithecus,females
SAMN20949895	SAMN20949895	T. gelada Northern	female	Sankaber	8.54	Chiou_et_al_2022_Nat_Eco_Evo	Theropithecus,females
SAMN20949896	SAMN20949896	T. gelada Northern	female	Sankaber	16.87	Chiou_et_al_2022_Nat_Eco_Evo	Theropithecus,females
SAMN20949897	SAMN20949897	T. gelada Northern	male	Sankaber	10.61	Chiou_et_al_2022_Nat_Eco_Evo	Theropithecus
SAMN20949898	SAMN20949898	T. gelada Northern	female	Sankaber	15.13	Chiou_et_al_2022_Nat_Eco_Evo	Theropithecus,females
SAMN20949899	SAMN20949899	T. gelada Northern	female	Sankaber	12.15	Chiou_et_al_2022_Nat_Eco_Evo	Theropithecus,females
SAMN20949900	SAMN20949900	T. gelada Northern	female	Sankaber	19.95	Chiou_et_al_2022_Nat_Eco_Evo	Theropithecus,females
SAMN20949901	SAMN20949901	T. gelada Northern	female	Sankaber	10.22	Chiou_et_al_2022_Nat_Eco_Evo	Theropithecus,females
SAMN20949902	SAMN20949902	T. gelada Northern	male	Sankaber	14.59	Chiou_et_al_2022_Nat_Eco_Evo	Theropithecus
SAMN20949903	SAMN20949903	T. gelada Northern	female	Sankaber	9.81	Chiou_et_al_2022_Nat_Eco_Evo	Theropithecus,females
SAMN20949904	SAMN20949904	T. gelada Northern	female	Sankaber	8.07	Chiou_et_al_2022_Nat_Eco_Evo	Theropithecus,females
SAMN20949905	SAMN20949905	T. gelada Northern	female	Sankaber	16.22	Chiou_et_al_2022_Nat_Eco_Evo	Theropithecus,females
SAMN20949906	SAMN20949906	T. gelada Northern	female	Sankaber	7.69	Chiou_et_al_2022_Nat_Eco_Evo	Theropithecus,females
SAMN20949907	SAMN20949907	T. gelada Northern	male	Sankaber	9.76	Chiou_et_al_2022_Nat_Eco_Evo	Theropithecus
SAMN20949908	SAMN20949908	T. gelada Northern	male	Sankaber	16.02	Chiou_et_al_2022_Nat_Eco_Evo	Theropithecus
SAMN20949909	SAMN20949909	T. gelada Northern	female	Sankaber	16.61	Chiou_et_al_2022_Nat_Eco_Evo	Theropithecus,females
SAMN20949910	SAMN20949910	T. gelada Northern	male	Sankaber	8.35	Chiou_et_al_2022_Nat_Eco_Evo	Theropithecus
SAMN20949911	SAMN20949911	T. gelada Northern	male	Sankaber	8.17	Chiou_et_al_2022_Nat_Eco_Evo	Theropithecus
SAMN20949912	SAMN20949912	T. gelada Northern	male	Sankaber	8.48	Chiou_et_al_2022_Nat_Eco_Evo	Theropithecus
SAMN20949913	SAMN20949913	T. gelada Northern	male	Sankaber	9.92	Chiou_et_al_2022_Nat_Eco_Evo	Theropithecus
SAMN20949914	SAMN20949914	T. gelada Northern	male	Sankaber	15.59	Chiou_et_al_2022_Nat_Eco_Evo	Macaca,Theropithecus
SAMN23530516	SAMN23530516	P. hamadryas	male	NA	39.5701	PRJNA785018	Papio_screening
SAMN11119506	10173	P. anubis	male	SNPRC	79.8902	Robinson_et_al_2019_Gen_res	Papio_screening,LowCov,Macaca
SAMN09761231	16517	P. anubis	male	SNPRC	36.6085	Robinson_et_al_2019_Gen_res	Papio_screening,LowCov,Macaca
SAMN10524549	1X1126	P. anubis	male	SNPRC	71.3294	Robinson_et_al_2019_Gen_res	Papio_screening,LowCov
SAMN09761236	1X1765	P. anubis	male	SNPRC	58.4555	Robinson_et_al_2019_Gen_res	Papio_screening,LowCov,Macaca
SAMN11119512	28246	P. anubis	male	SNPRC	38.01	Robinson_et_al_2019_Gen_res	Papio_screening,LowCov,Macaca
SRR8285720	1X1672	P. anubis	male	SNPRC	60.1134	Robinson_et_al_2019_Gen_res	Papio_screening,LowCov
SRR8285722	1X0832	P. anubis	male	SNPRC	39.6658	Robinson_et_al_2019_Gen_res	Papio_screening,LowCov
SRR8285725	1X1947	P. anubis	male	SNPRC	35.345	Robinson_et_al_2019_Gen_res	Papio_screening,LowCov
SRR8285727	1X3162	P. anubis	male	SNPRC	37.1402	Robinson_et_al_2019_Gen_res	Papio_screening,LowCov
SRR8285728	1X2304	P. cynocephalus	male	SNPRC	30.8719	Robinson_et_al_2019_Gen_res	Papio_screening,LowCov,Macaca
SRR8285736	1X1939	P. anubis	male	SNPRC	35.9722	Robinson_et_al_2019_Gen_res	Papio_screening,LowCov
SRR8285751	1X0102	P. cynocephalus	male	SNPRC	31.161	Robinson_et_al_2019_Gen_res	Papio_screening,LowCov,Macaca
SRR8285752	1X4384	P. cynocephalus	male	SNPRC	35.4	Robinson_et_al_2019_Gen_res	Papio_screening,LowCov
SRR8285753	1X3576	P. anubis	male	SNPRC	35.3472	Robinson_et_al_2019_Gen_res	Papio_screening,LowCov
SRR8285754	1X2891	P. anubis	male	SNPRC	32.7831	Robinson_et_al_2019_Gen_res	Papio_screening,LowCov
SRR8285764	1X0951	P. anubis	male	SNPRC	34.8899	Robinson_et_al_2019_Gen_res	Papio_screening,LowCov
SRR8285766	1_1979	P. anubis	male	SNPRC	33.6834	Robinson_et_al_2019_Gen_res	Papio_screening,LowCov
SRR8285767	1X0808	P. anubis	male	SNPRC	33.2161	Robinson_et_al_2019_Gen_res	Papio_screening,LowCov
SRR8723582	1X1700	P. anubis	male	SNPRC	37.7615	Robinson_et_al_2019_Gen_res	Papio_screening,LowCov
SAMN02866415	16098	P. cynocephalus	female	Mikumi	22.7135	Rogers_et_al_2019_Sci_Adv	females
SAMN03073711	28547	P. papio	female	SNPRC	17.4176	Rogers_et_al_2019_Sci_Adv	females
SAMN02866413	28755	P. ursinus	female	SNPRC	20.349	Rogers_et_al_2019_Sci_Adv	females
SAMN02866416	30388	P. papio	male	SNPRC	26.4992	Rogers_et_al_2019_Sci_Adv	Papio_screening,Macaca
SAMN03073707	30877	P. anubis	male	Aberdares	21.692	Rogers_et_al_2019_Sci_Adv	Papio_screening,LowCov,Macaca
SAMN03072806	34472	P. kindae	male	Kafue National Park	31.0513	Rogers_et_al_2019_Sci_Adv	Papio_screening,Macaca
SAMN03072185	34474	P. kindae	female	Kafue National Park	29.9537	Rogers_et_al_2019_Sci_Adv	females
SAMN03073709	97074	P. hamadryas	female	Awash National Park	19.1994	Rogers_et_al_2019_Sci_Adv	females
SAMN03073710	97124	P. hamadryas	male	Awash National Park	19.6562	Rogers_et_al_2019_Sci_Adv	Papio_screening,Macaca
SAMN02866410	L142	P. anubis	male	SNPRC	20.1868	Rogers_et_al_2019_Sci_Adv	Papio_screening,LowCov,Macaca
SAMN02866411	LIV5	P. anubis	female	SNPRC	23.7058	Rogers_et_al_2019_Sci_Adv	females
SAMEA13927195	GNP	P. ursinus	male	Gorongosa	31.785	Santander_et_al_2022_Eco_evo	Papio_screening
70K	70K	P. papio	male	NA	28.1712	this_study	Papio_screening
NE712562	NE712562	P. ursinus	male	Namibia	34.1317	this_study	Papio_screening,Macaca
T14	T14	P. papio	male	NA	11.2636	this_study	Papio_screening
SRR15505583	AMB_200	P. anubis x P. cynocephalus	male	Amboseli	1.07786	Vilgalys_Fogel_et_al_2022_Sci	LowCov
SRR15505591	AMB_142	P. anubis x P. cynocephalus	male	Amboseli	1.0577	Vilgalys_Fogel_et_al_2022_Sci	LowCov
SRR15505593	AMB_119	P. anubis x P. cynocephalus	male	Amboseli	0.846223	Vilgalys_Fogel_et_al_2022_Sci	LowCov
SRR15505596	AMB_199	P. anubis x P. cynocephalus	male	Amboseli	0.905446	Vilgalys_Fogel_et_al_2022_Sci	LowCov
SRR15505599	AMB_006	P. anubis x P. cynocephalus	male	Amboseli	0.986966	Vilgalys_Fogel_et_al_2022_Sci	LowCov
SRR15505601	AMB_082	P. anubis x P. cynocephalus	male	Amboseli	1.104	Vilgalys_Fogel_et_al_2022_Sci	LowCov
SRR15505602	AMB_146	P. anubis x P. cynocephalus	male	Amboseli	0.829673	Vilgalys_Fogel_et_al_2022_Sci	LowCov
SRR15505605	AMB_012	P. anubis x P. cynocephalus	male	Amboseli	0.954217	Vilgalys_Fogel_et_al_2022_Sci	LowCov
SRR15505606	AMB_223	P. anubis x P. cynocephalus	male	Amboseli	1.27607	Vilgalys_Fogel_et_al_2022_Sci	LowCov
SRR15505607	AMB_281	P. anubis x P. cynocephalus	male	Amboseli	1.21241	Vilgalys_Fogel_et_al_2022_Sci	LowCov
SRR15505608	AMB_123	P. anubis x P. cynocephalus	male	Amboseli	1.21843	Vilgalys_Fogel_et_al_2022_Sci	LowCov
SRR15505609	AMB_208	P. anubis x P. cynocephalus	male	Amboseli	0.946254	Vilgalys_Fogel_et_al_2022_Sci	LowCov
SRR15505612	AMB_107	P. anubis x P. cynocephalus	male	Amboseli	0.9541	Vilgalys_Fogel_et_al_2022_Sci	LowCov
SRR15505613	AMB_168	P. anubis x P. cynocephalus	male	Amboseli	0.849928	Vilgalys_Fogel_et_al_2022_Sci	LowCov
SRR15505615	AMB_124	P. anubis x P. cynocephalus	male	Amboseli	1.02337	Vilgalys_Fogel_et_al_2022_Sci	LowCov
SRR15505618	AMB_079	P. anubis x P. cynocephalus	male	Amboseli	1.11217	Vilgalys_Fogel_et_al_2022_Sci	LowCov
SRR15505619	AMB_195	P. anubis x P. cynocephalus	male	Amboseli	1.22496	Vilgalys_Fogel_et_al_2022_Sci	LowCov
SRR15505621	AMB_075	P. anubis x P. cynocephalus	male	Amboseli	0.730148	Vilgalys_Fogel_et_al_2022_Sci	LowCov
SRR15505626	AMB_104	P. anubis x P. cynocephalus	male	Amboseli	1.16228	Vilgalys_Fogel_et_al_2022_Sci	LowCov
SRR15505629	AMB_064	P. anubis x P. cynocephalus	male	Amboseli	0.765827	Vilgalys_Fogel_et_al_2022_Sci	LowCov
SRR15505632	AMB_164	P. anubis x P. cynocephalus	male	Amboseli	1.06505	Vilgalys_Fogel_et_al_2022_Sci	LowCov
SRR15505633	AMB_030	P. anubis x P. cynocephalus	male	Amboseli	1.30623	Vilgalys_Fogel_et_al_2022_Sci	LowCov
SRR15505635	AMB_065	P. anubis x P. cynocephalus	male	Amboseli	1.19159	Vilgalys_Fogel_et_al_2022_Sci	LowCov
SRR15505636	AMB_101	P. anubis x P. cynocephalus	male	Amboseli	1.11546	Vilgalys_Fogel_et_al_2022_Sci	LowCov
SRR15505639	AMB_277	P. anubis x P. cynocephalus	male	Amboseli	1.04238	Vilgalys_Fogel_et_al_2022_Sci	LowCov
SRR15505640	AMB_106	P. anubis x P. cynocephalus	male	Amboseli	0.866262	Vilgalys_Fogel_et_al_2022_Sci	LowCov
SRR15505645	AMB_167	P. anubis x P. cynocephalus	male	Amboseli	0.953485	Vilgalys_Fogel_et_al_2022_Sci	LowCov
SRR15505647	AMB_221	P. anubis x P. cynocephalus	male	Amboseli	1.04867	Vilgalys_Fogel_et_al_2022_Sci	LowCov
SRR15505648	AMB_055	P. anubis x P. cynocephalus	male	Amboseli	0.913228	Vilgalys_Fogel_et_al_2022_Sci	LowCov
SRR15505650	AMB_007	P. anubis x P. cynocephalus	male	Amboseli	1.28006	Vilgalys_Fogel_et_al_2022_Sci	LowCov
SRR15505651	AMB_047	P. anubis x P. cynocephalus	male	Amboseli	1.05108	Vilgalys_Fogel_et_al_2022_Sci	LowCov
SRR15505652	AMB_089	P. anubis x P. cynocephalus	male	Amboseli	1.0104	Vilgalys_Fogel_et_al_2022_Sci	LowCov
SRR15505653	AMB_115	P. anubis x P. cynocephalus	male	Amboseli	0.801775	Vilgalys_Fogel_et_al_2022_Sci	LowCov
SRR15505656	AMB_161	P. anubis x P. cynocephalus	male	Amboseli	0.899783	Vilgalys_Fogel_et_al_2022_Sci	LowCov
SRR15505657	AMB_074	P. anubis x P. cynocephalus	male	Amboseli	0.938502	Vilgalys_Fogel_et_al_2022_Sci	LowCov
SRR15505658	AMB_192	P. anubis x P. cynocephalus	male	Amboseli	1.46128	Vilgalys_Fogel_et_al_2022_Sci	LowCov
SRR15505660	AMB_109	P. anubis x P. cynocephalus	male	Amboseli	0.96286	Vilgalys_Fogel_et_al_2022_Sci	LowCov
SRR15505661	AMB_129	P. anubis x P. cynocephalus	male	Amboseli	1.38758	Vilgalys_Fogel_et_al_2022_Sci	LowCov
SRR15505666	AMB_138	P. anubis x P. cynocephalus	male	Amboseli	1.07036	Vilgalys_Fogel_et_al_2022_Sci	LowCov
SRR15505667	AMB_110	P. anubis x P. cynocephalus	male	Amboseli	1.35583	Vilgalys_Fogel_et_al_2022_Sci	LowCov
SRR15505668	AMB_020	P. anubis x P. cynocephalus	male	Amboseli	0.917545	Vilgalys_Fogel_et_al_2022_Sci	LowCov
SRR15505669	AMB_081	P. anubis x P. cynocephalus	male	Amboseli	1.07962	Vilgalys_Fogel_et_al_2022_Sci	LowCov
SRR15505671	AMB_026	P. anubis x P. cynocephalus	male	Amboseli	0.859506	Vilgalys_Fogel_et_al_2022_Sci	LowCov
SRR15505672	AMB_184	P. anubis x P. cynocephalus	male	Amboseli	0.791911	Vilgalys_Fogel_et_al_2022_Sci	LowCov
SRR15505673	AMB_157	P. anubis x P. cynocephalus	male	Amboseli	0.940762	Vilgalys_Fogel_et_al_2022_Sci	LowCov
SRR15505674	AMB_056	P. anubis x P. cynocephalus	male	Amboseli	1.06677	Vilgalys_Fogel_et_al_2022_Sci	LowCov
SRR15505675	AMB_212	P. anubis x P. cynocephalus	male	Amboseli	1.14433	Vilgalys_Fogel_et_al_2022_Sci	LowCov
SRR15505678	AMB_201	P. anubis x P. cynocephalus	male	Amboseli	1.20903	Vilgalys_Fogel_et_al_2022_Sci	LowCov
SRR15505679	AMB_176	P. anubis x P. cynocephalus	male	Amboseli	1.15655	Vilgalys_Fogel_et_al_2022_Sci	LowCov
SRR15505680	AMB_004	P. anubis x P. cynocephalus	male	Amboseli	0.907431	Vilgalys_Fogel_et_al_2022_Sci	LowCov
SRR15505682	AMB_103	P. anubis x P. cynocephalus	male	Amboseli	1.19276	Vilgalys_Fogel_et_al_2022_Sci	LowCov
SRR15505683	AMB_207	P. anubis x P. cynocephalus	male	Amboseli	1.11337	Vilgalys_Fogel_et_al_2022_Sci	LowCov
SRR15505684	AMB_094	P. anubis x P. cynocephalus	male	Amboseli	0.98718	Vilgalys_Fogel_et_al_2022_Sci	LowCov
SRR15505688	AMB_151	P. anubis x P. cynocephalus	male	Amboseli	1.24784	Vilgalys_Fogel_et_al_2022_Sci	LowCov
SRR15505689	AMB_247	P. anubis x P. cynocephalus	male	Amboseli	1.36131	Vilgalys_Fogel_et_al_2022_Sci	LowCov
SRR15505690	AMB_248	P. anubis x P. cynocephalus	male	Amboseli	1.60276	Vilgalys_Fogel_et_al_2022_Sci	LowCov
SRR15505692	AMB_017	P. anubis x P. cynocephalus	male	Amboseli	1.2981	Vilgalys_Fogel_et_al_2022_Sci	LowCov
SRR15505693	AMB_060	P. anubis x P. cynocephalus	male	Amboseli	1.07626	Vilgalys_Fogel_et_al_2022_Sci	LowCov
SRR15505694	AMB_054	P. anubis x P. cynocephalus	male	Amboseli	1.22816	Vilgalys_Fogel_et_al_2022_Sci	LowCov
SRR15505695	AMB_025	P. anubis x P. cynocephalus	male	Amboseli	1.06876	Vilgalys_Fogel_et_al_2022_Sci	LowCov
SRR15505698	AMB_196	P. anubis x P. cynocephalus	male	Amboseli	0.809271	Vilgalys_Fogel_et_al_2022_Sci	LowCov
SRR15505700	AMB_173	P. anubis x P. cynocephalus	male	Amboseli	0.910446	Vilgalys_Fogel_et_al_2022_Sci	LowCov
SRR15505701	AMB_268	P. anubis x P. cynocephalus	male	Amboseli	1.15228	Vilgalys_Fogel_et_al_2022_Sci	LowCov
SRR15505703	AMB_034	P. anubis x P. cynocephalus	male	Amboseli	1.36204	Vilgalys_Fogel_et_al_2022_Sci	LowCov
SRR15505707	AMB_272	P. anubis x P. cynocephalus	male	Amboseli	1.49806	Vilgalys_Fogel_et_al_2022_Sci	LowCov
SRR15505708	AMB_088	P. anubis x P. cynocephalus	male	Amboseli	1.0211	Vilgalys_Fogel_et_al_2022_Sci	LowCov
SRR15505709	AMB_236	P. anubis x P. cynocephalus	male	Amboseli	1.35254	Vilgalys_Fogel_et_al_2022_Sci	LowCov
SRR15505712	AMB_187	P. anubis x P. cynocephalus	male	Amboseli	1.25506	Vilgalys_Fogel_et_al_2022_Sci	LowCov
SRR15505713	AMB_233	P. anubis x P. cynocephalus	male	Amboseli	1.12048	Vilgalys_Fogel_et_al_2022_Sci	LowCov
SRR15505714	AMB_150	P. anubis x P. cynocephalus	male	Amboseli	1.29432	Vilgalys_Fogel_et_al_2022_Sci	LowCov
SRR15505715	AMB_253	P. anubis x P. cynocephalus	male	Amboseli	0.766169	Vilgalys_Fogel_et_al_2022_Sci	LowCov
SRR15505716	AMB_028	P. anubis x P. cynocephalus	male	Amboseli	1.21321	Vilgalys_Fogel_et_al_2022_Sci	LowCov
SRR15505719	AMB_021	P. anubis x P. cynocephalus	male	Amboseli	1.03855	Vilgalys_Fogel_et_al_2022_Sci	LowCov
SRR15505720	AMB_003	P. anubis x P. cynocephalus	male	Amboseli	0.80988	Vilgalys_Fogel_et_al_2022_Sci	LowCov
SRR15505723	AMB_222	P. anubis x P. cynocephalus	male	Amboseli	0.919991	Vilgalys_Fogel_et_al_2022_Sci	LowCov
SRR15505727	AMB_072	P. anubis x P. cynocephalus	male	Amboseli	1.30107	Vilgalys_Fogel_et_al_2022_Sci	LowCov
SRR15505729	AMB_036	P. anubis x P. cynocephalus	male	Amboseli	0.804752	Vilgalys_Fogel_et_al_2022_Sci	LowCov
SRR15505731	AMB_227	P. anubis x P. cynocephalus	male	Amboseli	0.831395	Vilgalys_Fogel_et_al_2022_Sci	LowCov
SRR15505732	AMB_162	P. anubis x P. cynocephalus	male	Amboseli	0.915691	Vilgalys_Fogel_et_al_2022_Sci	LowCov
SRR15559138	AMB_239	P. anubis x P. cynocephalus	male	Amboseli	1.34655	Vilgalys_Fogel_et_al_2022_Sci	LowCov
SRR15559143	AMB_232	P. anubis x P. cynocephalus	male	Amboseli	0.966176	Vilgalys_Fogel_et_al_2022_Sci	LowCov
SRR15559144	AMB_231	P. anubis x P. cynocephalus	male	Amboseli	1.17295	Vilgalys_Fogel_et_al_2022_Sci	LowCov
SRR15559145	AMB_027	P. anubis x P. cynocephalus	male	Amboseli	1.12277	Vilgalys_Fogel_et_al_2022_Sci	LowCov
SRR15559147	AMB_229	P. anubis x P. cynocephalus	male	Amboseli	1.03602	Vilgalys_Fogel_et_al_2022_Sci	LowCov
SRR15559148	AMB_228	P. anubis x P. cynocephalus	male	Amboseli	1.73155	Vilgalys_Fogel_et_al_2022_Sci	LowCov
SRR15559149	AMB_226	P. anubis x P. cynocephalus	male	Amboseli	1.1448	Vilgalys_Fogel_et_al_2022_Sci	LowCov
SRR15559150	AMB_225	P. anubis x P. cynocephalus	male	Amboseli	1.11814	Vilgalys_Fogel_et_al_2022_Sci	LowCov
SRR15559151	AMB_224	P. anubis x P. cynocephalus	male	Amboseli	1.20975	Vilgalys_Fogel_et_al_2022_Sci	LowCov
SRR15559153	AMB_219	P. anubis x P. cynocephalus	male	Amboseli	1.06749	Vilgalys_Fogel_et_al_2022_Sci	LowCov
SRR15559154	AMB_218	P. anubis x P. cynocephalus	male	Amboseli	1.10859	Vilgalys_Fogel_et_al_2022_Sci	LowCov
SRR15559156	AMB_024	P. anubis x P. cynocephalus	male	Amboseli	0.843341	Vilgalys_Fogel_et_al_2022_Sci	LowCov
SRR15559157	AMB_216	P. anubis x P. cynocephalus	male	Amboseli	0.729692	Vilgalys_Fogel_et_al_2022_Sci	LowCov
SRR15559158	AMB_215	P. anubis x P. cynocephalus	male	Amboseli	1.39034	Vilgalys_Fogel_et_al_2022_Sci	LowCov
SRR15559162	AMB_206	P. anubis x P. cynocephalus	male	Amboseli	1.29443	Vilgalys_Fogel_et_al_2022_Sci	LowCov
SRR15559168	AMB_191	P. anubis x P. cynocephalus	male	Amboseli	1.05315	Vilgalys_Fogel_et_al_2022_Sci	LowCov
SRR15559169	AMB_190	P. anubis x P. cynocephalus	male	Amboseli	0.906782	Vilgalys_Fogel_et_al_2022_Sci	LowCov
SRR15559170	AMB_189	P. anubis x P. cynocephalus	male	Amboseli	1.0899	Vilgalys_Fogel_et_al_2022_Sci	LowCov
SRR15559174	AMB_180	P. anubis x P. cynocephalus	male	Amboseli	0.873201	Vilgalys_Fogel_et_al_2022_Sci	LowCov
SRR15559176	AMB_178	P. anubis x P. cynocephalus	male	Amboseli	1.24511	Vilgalys_Fogel_et_al_2022_Sci	LowCov
SRR15559178	AMB_016	P. anubis x P. cynocephalus	male	Amboseli	1.26346	Vilgalys_Fogel_et_al_2022_Sci	LowCov
SRR15559179	AMB_175	P. anubis x P. cynocephalus	male	Amboseli	0.908113	Vilgalys_Fogel_et_al_2022_Sci	LowCov
SRR15559183	AMB_169	P. anubis x P. cynocephalus	male	Amboseli	1.09244	Vilgalys_Fogel_et_al_2022_Sci	LowCov
SRR15559184	AMB_166	P. anubis x P. cynocephalus	male	Amboseli	1.13713	Vilgalys_Fogel_et_al_2022_Sci	LowCov
SRR15559188	AMB_159	P. anubis x P. cynocephalus	male	Amboseli	1.14232	Vilgalys_Fogel_et_al_2022_Sci	LowCov
SRR15559190	AMB_154	P. anubis x P. cynocephalus	male	Amboseli	1.33544	Vilgalys_Fogel_et_al_2022_Sci	LowCov
SRR15559191	AMB_153	P. anubis x P. cynocephalus	male	Amboseli	1.47312	Vilgalys_Fogel_et_al_2022_Sci	LowCov
SRR15559193	AMB_149	P. anubis x P. cynocephalus	male	Amboseli	1.02282	Vilgalys_Fogel_et_al_2022_Sci	LowCov
SRR15559197	AMB_132	P. anubis x P. cynocephalus	male	Amboseli	0.900204	Vilgalys_Fogel_et_al_2022_Sci	LowCov
SRR15559199	AMB_127	P. anubis x P. cynocephalus	male	Amboseli	0.797754	Vilgalys_Fogel_et_al_2022_Sci	LowCov
SRR15559200	AMB_014	P. anubis x P. cynocephalus	male	Amboseli	0.823011	Vilgalys_Fogel_et_al_2022_Sci	LowCov
SRR15559201	AMB_121	P. anubis x P. cynocephalus	male	Amboseli	1.19747	Vilgalys_Fogel_et_al_2022_Sci	LowCov
SRR15559202	AMB_118	P. anubis x P. cynocephalus	male	Amboseli	0.750534	Vilgalys_Fogel_et_al_2022_Sci	LowCov
SRR15559204	AMB_095	P. anubis x P. cynocephalus	male	Amboseli	0.90959	Vilgalys_Fogel_et_al_2022_Sci	LowCov
SRR15559205	AMB_090	P. anubis x P. cynocephalus	male	Amboseli	1.04926	Vilgalys_Fogel_et_al_2022_Sci	LowCov
SRR15559206	AMB_087	P. anubis x P. cynocephalus	male	Amboseli	0.73827	Vilgalys_Fogel_et_al_2022_Sci	LowCov
SRR15559208	AMB_084	P. anubis x P. cynocephalus	male	Amboseli	0.741181	Vilgalys_Fogel_et_al_2022_Sci	LowCov
SRR15559209	AMB_083	P. anubis x P. cynocephalus	male	Amboseli	1.07267	Vilgalys_Fogel_et_al_2022_Sci	LowCov
SRR15559211	AMB_011	P. anubis x P. cynocephalus	male	Amboseli	0.802032	Vilgalys_Fogel_et_al_2022_Sci	LowCov
SRR15559213	AMB_063	P. anubis x P. cynocephalus	male	Amboseli	1.00599	Vilgalys_Fogel_et_al_2022_Sci	LowCov
SRR15559214	AMB_062	P. anubis x P. cynocephalus	male	Amboseli	0.942829	Vilgalys_Fogel_et_al_2022_Sci	LowCov
SRR15559215	AMB_058	P. anubis x P. cynocephalus	male	Amboseli	1.18308	Vilgalys_Fogel_et_al_2022_Sci	LowCov
SRR15559222	AMB_008	P. anubis x P. cynocephalus	male	Amboseli	1.11785	Vilgalys_Fogel_et_al_2022_Sci	LowCov
SRR15559225	AMB_039	P. anubis x P. cynocephalus	male	Amboseli	0.82707	Vilgalys_Fogel_et_al_2022_Sci	LowCov
SRR15559230	AMB_317	P. anubis x P. cynocephalus	male	Amboseli	39.2033	Vilgalys_Fogel_et_al_2022_Sci	Papio_screening,LowCov
SRR15559231	AMB_316	P. anubis x P. cynocephalus	male	Amboseli	28.8125	Vilgalys_Fogel_et_al_2022_Sci	Papio_screening,LowCov
SRR15559235	AMB_301	P. anubis x P. cynocephalus	male	Amboseli	34.8109	Vilgalys_Fogel_et_al_2022_Sci	Papio_screening,LowCov
SRR15559237	AMB_287	P. anubis x P. cynocephalus	male	Amboseli	0.982652	Vilgalys_Fogel_et_al_2022_Sci	LowCov
SRR15559239	AMB_286	P. anubis x P. cynocephalus	male	Amboseli	1.0825	Vilgalys_Fogel_et_al_2022_Sci	LowCov
SRR15559240	AMB_285	P. anubis x P. cynocephalus	male	Amboseli	1.04701	Vilgalys_Fogel_et_al_2022_Sci	LowCov
SRR15559242	AMB_283	P. anubis x P. cynocephalus	male	Amboseli	1.58003	Vilgalys_Fogel_et_al_2022_Sci	LowCov
SRR15559248	AMB_275	P. anubis x P. cynocephalus	male	Amboseli	1.04839	Vilgalys_Fogel_et_al_2022_Sci	LowCov
SRR15559251	AMB_273	P. anubis x P. cynocephalus	male	Amboseli	0.696928	Vilgalys_Fogel_et_al_2022_Sci	LowCov
SRR15559252	AMB_270	P. anubis x P. cynocephalus	male	Amboseli	1.16029	Vilgalys_Fogel_et_al_2022_Sci	LowCov
SRR15559253	AMB_267	P. anubis x P. cynocephalus	male	Amboseli	0.915155	Vilgalys_Fogel_et_al_2022_Sci	LowCov
SRR15559260	AMB_031	P. anubis x P. cynocephalus	male	Amboseli	1.40221	Vilgalys_Fogel_et_al_2022_Sci	LowCov
SRR15559261	AMB_260	P. anubis x P. cynocephalus	male	Amboseli	0.760372	Vilgalys_Fogel_et_al_2022_Sci	LowCov
SRR15559263	AMB_258	P. anubis x P. cynocephalus	male	Amboseli	1.25051	Vilgalys_Fogel_et_al_2022_Sci	LowCov
SRR15559266	AMB_255	P. anubis x P. cynocephalus	male	Amboseli	1.0275	Vilgalys_Fogel_et_al_2022_Sci	LowCov
SRR15559267	AMB_254	P. anubis x P. cynocephalus	male	Amboseli	1.06915	Vilgalys_Fogel_et_al_2022_Sci	LowCov
SRR15559272	AMB_005	P. anubis x P. cynocephalus	male	Amboseli	0.962291	Vilgalys_Fogel_et_al_2022_Sci	LowCov
SRR15613738	AMB_411	P. anubis x P. cynocephalus	male	Amboseli	0.933068	Vilgalys_Fogel_et_al_2022_Sci	LowCov
SRR15613739	AMB_410	P. anubis x P. cynocephalus	male	Amboseli	0.986854	Vilgalys_Fogel_et_al_2022_Sci	LowCov
SRR15613740	AMB_409	P. anubis x P. cynocephalus	male	Amboseli	1.01039	Vilgalys_Fogel_et_al_2022_Sci	LowCov
SRR15613745	AMB_404	P. anubis x P. cynocephalus	male	Amboseli	1.09928	Vilgalys_Fogel_et_al_2022_Sci	LowCov
SRR15613746	AMB_403	P. anubis x P. cynocephalus	male	Amboseli	0.76027	Vilgalys_Fogel_et_al_2022_Sci	LowCov
SRR15613749	AMB_401	P. anubis x P. cynocephalus	male	Amboseli	0.766669	Vilgalys_Fogel_et_al_2022_Sci	LowCov
SRR15613752	AMB_398	P. anubis x P. cynocephalus	male	Amboseli	0.994263	Vilgalys_Fogel_et_al_2022_Sci	LowCov
SRR15613753	AMB_397	P. anubis x P. cynocephalus	male	Amboseli	0.896518	Vilgalys_Fogel_et_al_2022_Sci	LowCov
SRR15613755	AMB_395	P. anubis x P. cynocephalus	male	Amboseli	0.76931	Vilgalys_Fogel_et_al_2022_Sci	LowCov
SRR15613758	AMB_392	P. anubis x P. cynocephalus	male	Amboseli	0.939801	Vilgalys_Fogel_et_al_2022_Sci	LowCov
SRR15613759	AMB_320	P. anubis x P. cynocephalus	male	Amboseli	0.897936	Vilgalys_Fogel_et_al_2022_Sci	LowCov
SRR15613760	AMB_391	P. anubis x P. cynocephalus	male	Amboseli	0.631121	Vilgalys_Fogel_et_al_2022_Sci	LowCov
SRR15613761	AMB_390	P. anubis x P. cynocephalus	male	Amboseli	0.867777	Vilgalys_Fogel_et_al_2022_Sci	LowCov
SRR15613762	AMB_389	P. anubis x P. cynocephalus	male	Amboseli	0.828724	Vilgalys_Fogel_et_al_2022_Sci	LowCov
SRR15613764	AMB_387	P. anubis x P. cynocephalus	male	Amboseli	1.13001	Vilgalys_Fogel_et_al_2022_Sci	LowCov
SRR15613765	AMB_386	P. anubis x P. cynocephalus	male	Amboseli	0.732208	Vilgalys_Fogel_et_al_2022_Sci	LowCov
SRR15613768	AMB_383	P. anubis x P. cynocephalus	male	Amboseli	0.985766	Vilgalys_Fogel_et_al_2022_Sci	LowCov
SRR15613770	AMB_319	P. anubis x P. cynocephalus	male	Amboseli	0.663731	Vilgalys_Fogel_et_al_2022_Sci	LowCov
SRR15613772	AMB_380	P. anubis x P. cynocephalus	male	Amboseli	0.983365	Vilgalys_Fogel_et_al_2022_Sci	LowCov
SRR15613773	AMB_379	P. anubis x P. cynocephalus	male	Amboseli	0.982469	Vilgalys_Fogel_et_al_2022_Sci	LowCov
SRR15613774	AMB_378	P. anubis x P. cynocephalus	male	Amboseli	1.33756	Vilgalys_Fogel_et_al_2022_Sci	LowCov
SRR15613775	AMB_377	P. anubis x P. cynocephalus	male	Amboseli	1.00118	Vilgalys_Fogel_et_al_2022_Sci	LowCov
SRR15613776	AMB_376	P. anubis x P. cynocephalus	male	Amboseli	0.778394	Vilgalys_Fogel_et_al_2022_Sci	LowCov
SRR15613781	AMB_315	P. anubis x P. cynocephalus	male	Amboseli	1.06361	Vilgalys_Fogel_et_al_2022_Sci	LowCov
SRR15613787	AMB_366	P. anubis x P. cynocephalus	male	Amboseli	1.42184	Vilgalys_Fogel_et_al_2022_Sci	LowCov
SRR15613793	AMB_361	P. anubis x P. cynocephalus	male	Amboseli	0.851044	Vilgalys_Fogel_et_al_2022_Sci	LowCov
SRR15613794	AMB_360	P. anubis x P. cynocephalus	male	Amboseli	1.21471	Vilgalys_Fogel_et_al_2022_Sci	LowCov
SRR15613797	AMB_357	P. anubis x P. cynocephalus	male	Amboseli	0.80903	Vilgalys_Fogel_et_al_2022_Sci	LowCov
SRR15613799	AMB_355	P. anubis x P. cynocephalus	male	Amboseli	1.08097	Vilgalys_Fogel_et_al_2022_Sci	LowCov
SRR15613801	AMB_353	P. anubis x P. cynocephalus	male	Amboseli	0.915549	Vilgalys_Fogel_et_al_2022_Sci	LowCov
SRR15613804	AMB_351	P. anubis x P. cynocephalus	male	Amboseli	1.3328	Vilgalys_Fogel_et_al_2022_Sci	LowCov
SRR15613807	AMB_348	P. anubis x P. cynocephalus	male	Amboseli	1.12266	Vilgalys_Fogel_et_al_2022_Sci	LowCov
SRR15613814	AMB_145	P. anubis x P. cynocephalus	male	Amboseli	0.996541	Vilgalys_Fogel_et_al_2022_Sci	LowCov
SRR15613816	AMB_340	P. anubis x P. cynocephalus	male	Amboseli	0.955583	Vilgalys_Fogel_et_al_2022_Sci	LowCov
SRR15613821	AMB_335	P. anubis x P. cynocephalus	male	Amboseli	0.898829	Vilgalys_Fogel_et_al_2022_Sci	LowCov
SRR15613822	AMB_334	P. anubis x P. cynocephalus	male	Amboseli	0.909882	Vilgalys_Fogel_et_al_2022_Sci	LowCov
SRR15613824	AMB_332	P. anubis x P. cynocephalus	male	Amboseli	0.641267	Vilgalys_Fogel_et_al_2022_Sci	LowCov
SRR15613825	AMB_140	P. anubis x P. cynocephalus	male	Amboseli	0.769442	Vilgalys_Fogel_et_al_2022_Sci	LowCov
SRR15613827	AMB_330	P. anubis x P. cynocephalus	male	Amboseli	0.975935	Vilgalys_Fogel_et_al_2022_Sci	LowCov
SRR15613828	AMB_329	P. anubis x P. cynocephalus	male	Amboseli	0.791282	Vilgalys_Fogel_et_al_2022_Sci	LowCov
SRR15613830	AMB_327	P. anubis x P. cynocephalus	male	Amboseli	0.824667	Vilgalys_Fogel_et_al_2022_Sci	LowCov
SRR15613831	MIK_014	P. cynocephalus	male	Mikumi	14.4136	Vilgalys_Fogel_et_al_2022_Sci	Papio_screening,LowCov
SRR15613832	AMB_326	P. anubis x P. cynocephalus	male	Amboseli	0.859735	Vilgalys_Fogel_et_al_2022_Sci	LowCov
SRR15613833	MIK_013	P. cynocephalus	female	Mikumi	12.4293	Vilgalys_Fogel_et_al_2022_Sci	females
SRR15613834	MIK_012	P. cynocephalus	male	Mikumi	13.9347	Vilgalys_Fogel_et_al_2022_Sci	Papio_screening,LowCov
SRR15613835	MIK_011	P. cynocephalus	female	Mikumi	15.0259	Vilgalys_Fogel_et_al_2022_Sci	females
SRR15613836	MIK_010	P. cynocephalus	male	Mikumi	13.6835	Vilgalys_Fogel_et_al_2022_Sci	Papio_screening,LowCov
SRR15613837	MIK_009	P. cynocephalus	male	Mikumi	13.9502	Vilgalys_Fogel_et_al_2022_Sci	Papio_screening,LowCov
SRR15613838	MIK_007	P. cynocephalus	female	Mikumi	13.7015	Vilgalys_Fogel_et_al_2022_Sci	females
SRR15613839	MIK_006	P. cynocephalus	male	Mikumi	14.2423	Vilgalys_Fogel_et_al_2022_Sci	Papio_screening,LowCov
SRR15613840	MIK_005	P. cynocephalus	male	Mikumi	12.7159	Vilgalys_Fogel_et_al_2022_Sci	Papio_screening,LowCov
SRR15613841	MIK_004	P. cynocephalus	male	Mikumi	9.70205	Vilgalys_Fogel_et_al_2022_Sci	Papio_screening,LowCov
SRR15613842	AMB_442	P. anubis x P. cynocephalus	male	Amboseli	0.957178	Vilgalys_Fogel_et_al_2022_Sci	LowCov
SRR15613844	AMB_441	P. anubis x P. cynocephalus	male	Amboseli	1.22188	Vilgalys_Fogel_et_al_2022_Sci	LowCov
SRR15613846	AMB_439	P. anubis x P. cynocephalus	male	Amboseli	1.04277	Vilgalys_Fogel_et_al_2022_Sci	LowCov
SRR15613847	AMB_438	P. anubis x P. cynocephalus	male	Amboseli	1.15429	Vilgalys_Fogel_et_al_2022_Sci	LowCov
SRR15613849	AMB_436	P. anubis x P. cynocephalus	male	Amboseli	0.999254	Vilgalys_Fogel_et_al_2022_Sci	LowCov
SRR15613852	AMB_433	P. anubis x P. cynocephalus	male	Amboseli	0.834889	Vilgalys_Fogel_et_al_2022_Sci	LowCov
SRR15613856	AMB_430	P. anubis x P. cynocephalus	male	Amboseli	0.909912	Vilgalys_Fogel_et_al_2022_Sci	LowCov
SRR15613860	AMB_426	P. anubis x P. cynocephalus	male	Amboseli	0.94512	Vilgalys_Fogel_et_al_2022_Sci	LowCov
SRR15613861	AMB_425	P. anubis x P. cynocephalus	male	Amboseli	0.842719	Vilgalys_Fogel_et_al_2022_Sci	LowCov
SRR15613863	AMB_423	P. anubis x P. cynocephalus	male	Amboseli	0.813678	Vilgalys_Fogel_et_al_2022_Sci	LowCov
SRR15613864	AMB_422	P. anubis x P. cynocephalus	male	Amboseli	1.02573	Vilgalys_Fogel_et_al_2022_Sci	LowCov
SRR15613866	AMB_421	P. anubis x P. cynocephalus	male	Amboseli	0.981362	Vilgalys_Fogel_et_al_2022_Sci	LowCov
SRR15613867	AMB_420	P. anubis x P. cynocephalus	male	Amboseli	0.88559	Vilgalys_Fogel_et_al_2022_Sci	LowCov
SRR15613868	AMB_419	P. anubis x P. cynocephalus	male	Amboseli	0.841046	Vilgalys_Fogel_et_al_2022_Sci	LowCov
SRR15613869	AMB_418	P. anubis x P. cynocephalus	male	Amboseli	1.02659	Vilgalys_Fogel_et_al_2022_Sci	LowCov
SRR15613872	AMB_415	P. anubis x P. cynocephalus	male	Amboseli	0.994803	Vilgalys_Fogel_et_al_2022_Sci	LowCov
SRR15613873	AMB_414	P. anubis x P. cynocephalus	male	Amboseli	1.07021	Vilgalys_Fogel_et_al_2022_Sci	LowCov
SRR15613875	AMB_412	P. anubis x P. cynocephalus	male	Amboseli	0.649234	Vilgalys_Fogel_et_al_2022_Sci	LowCov
SRR15613876	AMB_322	P. anubis x P. cynocephalus	male	Amboseli	1.06575	Vilgalys_Fogel_et_al_2022_Sci	LowCov
SRR15613878	AMB_010	P. anubis x P. cynocephalus	male	Amboseli	1.02795	Vilgalys_Fogel_et_al_2022_Sci	LowCov
SRR2565914	HAP	P. cynocephalus	male	Amboseli	19.6	Wall_et_al_2016_Mol_Eco	Papio_screening,LowCov
SRR3151896	AMB_293	P. anubis x P. cynocephalus	male	Amboseli	0.657482	Wall_et_al_2016_Mol_Eco	LowCov
SRR3151897	AMB_292	P. anubis x P. cynocephalus	male	Amboseli	3.2683	Wall_et_al_2016_Mol_Eco	LowCov
SRR3151899	AMB_295	P. anubis x P. cynocephalus	male	Amboseli	1.37763	Wall_et_al_2016_Mol_Eco	LowCov
SRR3151900	AMB_296	P. anubis x P. cynocephalus	male	Amboseli	0.775395	Wall_et_al_2016_Mol_Eco	LowCov
SRR3151901	AMB_297	P. anubis x P. cynocephalus	male	Amboseli	1.16	Wall_et_al_2016_Mol_Eco	LowCov
SRR3151905	AMB_300	P. anubis x P. cynocephalus	male	Amboseli	1.37525	Wall_et_al_2016_Mol_Eco	LowCov
SRR3151906	AMB_072_wall	P. anubis x P. cynocephalus	male	Amboseli	1.33	Wall_et_al_2016_Mol_Eco	LowCov
SRR3151908	AMB_303	P. anubis x P. cynocephalus	male	Amboseli	1.10815	Wall_et_al_2016_Mol_Eco	LowCov
SRR3151911	AMB_306	P. anubis x P. cynocephalus	male	Amboseli	2.90345	Wall_et_al_2016_Mol_Eco	LowCov
SRR3151912	AMB_307	P. anubis x P. cynocephalus	male	Amboseli	2.06176	Wall_et_al_2016_Mol_Eco	LowCov
SRR3151913	AMB_308	P. anubis x P. cynocephalus	male	Amboseli	1.33802	Wall_et_al_2016_Mol_Eco	LowCov
SRR3151914	AMB_309	P. anubis x P. cynocephalus	male	Amboseli	1.39992	Wall_et_al_2016_Mol_Eco	LowCov
SRR3151915	WNP_001	P. anubis	male	WNPRC	1.2406	Wall_et_al_2016_Mol_Eco	LowCov
SRR3151917	WNP_003	P. anubis	male	WNPRC	1.7413	Wall_et_al_2016_Mol_Eco	LowCov
SRR3151920	WNP_006	P. anubis	male	WNPRC	1.06462	Wall_et_al_2016_Mol_Eco	LowCov
SRR3151921	MAS_001	P. anubis	male	Maasai_Mara	1.78823	Wall_et_al_2016_Mol_Eco	LowCov
SRR3151922	MAS_002	P. anubis	male	Maasai_Mara	1.76576	Wall_et_al_2016_Mol_Eco	LowCov
SRR3151923	MAS_003	P. anubis	male	Maasai_Mara	3.4641	Wall_et_al_2016_Mol_Eco	LowCov
SRR3151924	MAS_004	P. anubis	male	Maasai_Mara	1.89031	Wall_et_al_2016_Mol_Eco	LowCov
SRR3151925	MAS_005	P. anubis	male	Maasai_Mara	2.16058	Wall_et_al_2016_Mol_Eco	LowCov
SRR3151926	MAS_006	P. anubis	male	Maasai_Mara	2.7218	Wall_et_al_2016_Mol_Eco	LowCov
SRR3151927	MAS_007	P. anubis	male	Maasai_Mara	1.52463	Wall_et_al_2016_Mol_Eco	LowCov
SRR3151931	90473_Mikumi	P. cynocephalus	male	Mikumi	2.07	Wall_et_al_2016_Mol_Eco	LowCov
SRR3151932	90477_Mikumi	P. cynocephalus	male	Mikumi	1.58	Wall_et_al_2016_Mol_Eco	LowCov
SRR3151933	90478_Mikumi	P. cynocephalus	male	Mikumi	2.2	Wall_et_al_2016_Mol_Eco	LowCov
SRR3151936	90483_Mikumi	P. cynocephalus	male	Mikumi	2.44	Wall_et_al_2016_Mol_Eco	LowCov
# Tab. S1 Information on the analysed samples
# NCBI_ID: when available; if the sample was sequenced with a single run we report the SRA ID
# Sample: Simplified sample code
# Species: Samples identified as hybrids are reported as “Species1xSpecies2”, referring to the two source species. For the gelada samples the annotation “Northern” and “Central'' refers to the subpopulation of origin. NA: not available.
# Sex
# Site: location of origin (when known)
# genome_coverage: mean genome coverage
# Project: paper were the sequenceing data of the samples was originated
# dataset: Code of the dataset(s) that include the sample
