# Supplementary material for: Assessing the recovery of Y chromosome microsatellites with population genomic data using Papio and Theropithecus genomes
Source: Sci Rep. 2023 Aug 24;13:13839. doi: 10.1038/s41598-023-40931-x (PMC10449864; doi:10.1038/s41598-023-40931-x)
Supplement: Supplementary file 2 — Supplementary Table S2. [file 41598_2023_40931_MOESM2_ESM.xlsx]

## Sheet: Tab_S2
START	END	name	Multicopy	size	motif	human	alternative_name	reference	reference_id	final_name	flanking_upstream_200bp	sequence	flanking_downstream_200bp
1289974	1290024	PpaY1	FALSE	4	TATG	NA	NA	P. anubis	NC_044997.1	PpaY1	TTCATGCCATTTGTCCTATATTTATGATAGGAAAAGATGATATGAAGCATGGTATATACTTAATGTTTCATTTGTTTTACAAGCTAAGAAGTTTCAAAGGAAATTAACCCCCAAAATTACTGAACATCAGAGGTCTACTCTGCTGCATATTGTCACATGGTAACTACTTGCCTAGAATCATACAGATTTAAAAAATTTTT	TATGTATGTATGTATTTATGTATGTATGTATGTATGTATGTATTTATTTAT	TTTATTTATTATAGGGTACATATGCACACTGTGCAGGTTTGATACATGGGTATACATGTGCCATGTTGGTTTGCTGTACCCATTAACTCATCATTTACAATAGGTATTTCTCCTAATGCTATACCTTCCCCAGCCCCCTACCTGCTGACAGGCCCCAGTGTGTGATGTTCTCCACCCTGTGTCCAAGTGTTCTCATTGTT
1356509	1356580	PpaY2	FALSE	4	AAAC	NA	NA	P. anubis	NC_044997.1	PpaY2	GTACTAAACACACACACACACACACACACACACACACACACACACACAATTAGTCAAGCATGGTGGTGGGCACCTGTAATCCCAGCTACTTGGGAGACTGAGGCAGGAGAACTGCTTGAAACTGGAAGGCAGAGGTTGCAATGAGCCAAGATTGCGCCACTGCACTCTAGTCTGGGCAACAAGAGTAAAACTCTGTCTCA	AAACAAACAAACAAACAAACAAACAAAAAAACAACCAAAAACAAACAGACAAAAAACAAAAACCAAAAAAAC	CTGATAGGTCTTTGGGTGATCAGAGACAGTAAAAGACAAGTCAGTGATCACATCAAAGAAATACACATTTTGCAAAAGTCTGGAAAAGTTATAAATGTACATACAGCAGCATCCATCAGCAATCCCTGAGCAGTAGGGAAATGTGATTTTCAAAGTTACCACATTTTAATTCTTAAAAGTCCAATGCTAAGAAACAAACA
1595663	1595749	PpaY3	FALSE	4	AGAG	NA	NA	P. anubis	NC_044997.1	PpaY3	TTACGGAGTGGCAGACCAAATTGAACAATTCTTAGAATCTCAGTTATACATTTGGGTCCAGTTAATATCCATCTTGGGCATTCTCCTTTCAGGGGAGAAACAGTAGCTCCATTCCCCCCGGTCCCTTCCCTAGAGGAAGGAGGAGAGGGGAGAACAGCAGCATAAGCAGCTGGTAGAGGCACGGAAAGAACAGCAAACAC	AGAGAGAGAGAGAGACAGAGAAAGAGAGAGAGAAAGAGGGAGTCAGAGAGAGAGAGAGAAAGTCAAAGAGAGAAAGAGACAGATAGA	AGTAGTAAAGAGAAAACAGTGAACCCTATACTTTTAAAAGTCAGGGTAAATTTAAAACCGGTAATTGATAATTGAAGGTATTCTCTGTGACCCTGTAACACTCCAACCCGATTTTGTTGTCAGTATAAACAAGGGCATAGCCCAAAAGCACTCAGGCCACTGAAAACCCATAGCTTTCCTAATCAAAAATCCTTAACCCA
1604563	1604606	PpaY4	FALSE	3	AAC	NA	NA	P. anubis	NC_044997.1	PpaY4	AAGTCTGGCTAACATGGTGAAACCCCGTCTCTACTAAAAATACAAAAAACTAGCCGGGCGAGGTGGCGGGCGCCTGTAGTCCCAGCTACTCGGGAGGCTGAGGCAGGAGAATGGCGTGAACCCGGGGGGCGGAGCTTGCAGTGAGCTGAGATCGCGCCACTGCACTCCAGCCTGGGCGACAGAGCCAGACTCCGTCTCAA	AACAACAACAACAACAACGACAACAACAACAACAACAACAACAA	ACTACCAGAGAGGGCCAGGCACGGTGGCTCAAGCCTGTCATCCCAAAACTTTGGGAGGTTGAGGCGGAAGGATCACCTGAGCAACATGGTGAAACCCCTTCTCTACTGAAAACACAAAAATTAGCTGGGCGCATGGCAGATGCCTGTAGTCCCAGCAACTCCTGAGGCTGAGGCAGGAGAATTGCTTGAACCCGAGAGGC
1619092	1619132	PpaY5	FALSE	4	ACAA	NA	NA	P. anubis	NC_044997.1	PpaY5	TTTCCTAAGATAACTAAGATGGTCCAAACATTTATGCAAATAAGAGAGCCTCTGAGTAAAGGGCAAGAATCAATAGAACAGGCCAGACACTGTAACGTATAATCCCGGCACTTTGGGAGGCCAAGGCGGGCAGATCACTTGGGGTCAGGAGTTGCAGACCAGCCTGGACAACATAATGAAACCCCATCTCTGCTACCACC	ACAAACAAACAAACAAACAAACAAACAAACAAACAAACAAA	AACAAAGAAAATTAGCCAGGAATGGTGATGGGTGCTTGTAATCCCAGTTACTTGTCAGGCTGAGGCAGGAGAATCCCTTGAACCCAGGAGGCAGAGGTTGCAATGAGCTGAAATTGCACTCTAGCCTAGGTGACAGAACAAATCTGTCTCAAAATAAAAATTAAAAAATCAATAGAACGGAGAAAATGAGCCTCAGCCAC
1671012	1671058	PpaY6	FALSE	4	ATTT	NA	NA	P. anubis	NC_044997.1	PpaY6	CTGATAATAGTGTAAGGATTAGGAACAACAGGATGGGTGATTTAAACTATTTGGTACATAGCCCAGAGATCTTGCACTAAGTGATATGACCTGTTTGCCTTCTTTACAAGCAGTATTGGAGTATTATAAGGGGACATACAGGGTTGAAGGAGTCCATCGTAGAGAAGGCTTTTAATTTTAGGTTTTAAACCTATTTTAGC	ATTTATTTATTTATTTATTTATTTATTTATTTATTTATTTATTTATT	ATACTTTAAGTTCTAGGGTACATGTGCACAACATGCAGGTTTGTTACATATGTACACATGTGCCATGTTGGTGTGCTGCACCCATCAACTCATCATTTATATTAGGTATATCTCCTAATGCTATCCCTCCCCACTCCCCCTACTCCACAACAAGCCCTGGTGTGTGATGTTCCCCTTCCTGTGTCCAAGTGTTCTCATTG
1728395	1728490	PpaY7	FALSE	4	TCCC	NA	MmuY10	P. anubis	NC_044997.1	PpaY7	GGAATGATGTAGCCACAAGCTCAGGGATACCTGGAGCCCCCAGGAGCTGGGAGAAGGAAGGACCCTCACCTACAGCCTCCAGAGGGAACTGGATACAATTGTAATGGGTTGAATGGTGACCCTAAAACCTGTTCATGTCTTATGCCTCCAAAACTGTAAATGGGAAATTCTGGTTTGAAATACAGTCTTGGCAGATATTT	TCCCTCCCTCCCTCCCTGCCTTCCTCCCTTCCTCCCTGCCTTCCTCCCTTCCTCCCTCCCCCTTTTTCCCTCCTTCTCCCTCCCACCTTCCCTCCC	CTCTTTATTATATTATTTTATTTTCTCTGTTCTTTTCTTTTCTTTTCTTTTCTTCTTAGGAGGATCTTGAGATGAGATCATCCTAGATGAGGATGGACCCTAAATACAATGACAGGTGTCCTTCCAAGAGACAGAAGAGGAGACACAGACACAGAGGAGAAGGCCACATGGAGACGGAGGCAGAGACTGCGGCAGAGACT
1742141	1742220	PpaY8	FALSE	4	GAAG	NA	NA	P. anubis	NC_044997.1	PpaY8	AGCACCCATCTCTAAAAAAAAAAAAAAAACAAAATAAAAATAATTAGCTGGGCATGGTGGTGCATGACTATAGTCCCAGCTCCTTGGAGGCTGACATACGAGGATTGCTTGAGCCTAGGAGATCTAGGCTGCAGTTTGCTTTGATTACACCACTGCACTTCAGCCTGAGTGATGGAGAAAGACTCTCTCTCAAAAAAGAA	GAAAGAAAGAAGGAAAGAAGGAAAGAAGGAAGGAAGGAAGGAAGGAGGGAAGGAAGGAAGGAAGAAAGGAAGGAAGGAAG	CTCTCATTTTACCCATGTGGAGGGGAAAAAAGGAAAGATGGGAATTGCTCAAAGAAGAGAAAGATGGAATAGGAAGAGGAAGGAATGGATGAAGATGTGCATTTATTGAATCCTAAGTCATACCAGACATACAACAAAAAATAGCAAACACATATAACAAATCTTACTCTATAGATGAAGAGATGCAGGTTTAAAGAGCA
1785534	1785594	PpaY9	FALSE	5	TAAAA	NA	MmuY11	P. anubis	NC_044997.1	PpaY9	CTGGATCAACACAATCCTGGCTAACACAGTGAAACCCTGTCTCTACTAAAAATACAAAAAATTAGCCAGCTGTGGTGGTGGGCACCTGTAGTCCCAGTTACTTGGGAGGCTGAGGCATGAGGATGGTGTGAACCCGGGAGGCAGAGCTTGCAGTGAGCCCAGATTGTGCCAGTGCACTCCAGCCTGGGCAACACCAGCCT	TAAAATAAAATAAAATAAAGTAAAATAAAATAAAATAAAATAAAATAATAAAATAAAATAA	CCATGTTAAGGTGAACAATTCAGTGACATTTCGCACATTCACAGTGATATGCAACCATCACATCTACCTAGTTCCAGAACATTTTCATCACCGCATCTACCTAGTTTCAGAACATTTTCATCACCGCCAGAGAAACCCCATACCCATTAAGGAGATATTTCCATTCTCTCCTCCCCCAGCCCCTGGCAATTACTAATCTG
1974283	1974381	PpaY10	FALSE	5	ATTTT	NA	NA	P. anubis	NC_044997.1	PpaY10	GTGAGAATTGAAGTGCTTAAAAAGATGCGCAACAGTTGGGTTAAATTGTTGGATACTATCTTTTTTAACCTGAAAATAACTAGAAAATAATTTTTTAACTCTTATCAAAAATATTTTTTCATTATTTAATCCACTTTTCTCCCTTACCCAATGCTGACTAAAGGAATGTTGCTTTAATATATCCTTAGGTGATTGAAATA	ATTTTATTTTATTTTATTTTATTTTATTTTATTTTATTTTATTTTATTTTATTTTATTTTATTTTATTTTATTTTATTTTATTTTATTTTATTTTTTTT	GAGATGGAGTCTCGCTGTGTCACCCAGGCTGGAGTGCAGTGGCCGGATCTCAGCTCACTGCAAGCTCTGCCTCCCGGGTTCACGCCATTCTCCTGCCTCAGCCTCCTGAGTAGCTGGGACTACAGGCGCCCGCCACCTCGCCCGGCTAGTTTTTTGTATTTTTTAGTAGAGACGGGGTTTCACTGGGTTAGCCAGGATGG
1988966	1989032	PpaY11	FALSE	4	TATC	NA	MmuY13	P. anubis	NC_044997.1	PpaY11	TTAACAGATAGGATAATAATGAAAAACTTTGAAATCCTCTGAGAATTACCAAAATGTGACGCAAGACACAAAATGACCACATACTATGGAAAACATAGTGCTGATAGACTTGCTGGACACAGGATTACCATAAGCCTTCAATTTGTGTAAAACACAGTATCTGCAAAGCATAGTGAAGCAGAGCATAATAAAGCTAGGCT	TATCTGTCTGTCTGTCTATCTATCTATCTATCTATCTATCTATCTATCTATCTATCTATCTATCTAT	GAATGAGATCACATCAGTACCTCCAATTTTAGTCCAGTTCCACAGGCTTCTTTTTGTTTCTTTCCTCTTTCCTTATATGAAAGTTTTGTCTCCAGGAGTGAGGAACCTGGCTGAGTATTATTCTTTAATATATTTACTTGATTAATCCTATAGTTACCAATTACTTATCTTCTCTACCAACCTTTTCCTTGCCTAGATAA
2091667	2091720	PpaY12	FALSE	3	AAT	DYS495	NA	P. anubis	NC_044997.1	DYS495	CTACCCTGGCCAATATGGTGAAACCCCATCTCTACTAAAAATACAGAAACTAGTTAGGCATGGTGGCAGGTGTGTGTAATCCAAGCTATTCAGGAGGCTGAGGTAGGAGAATCACTTGAACCTGGGAGGCAGAGGTTACAGTGAGCCAAGATTGCTCCACTGCACTTCAGCCTGGGCAACAGAGTGAGACTCTGTCTCAA	AATAATAATAATAATAATAATAATAACAACAACAACAATAATAATAATAATAAT	TCCACACAATAGTGAAGAACAAAATTGGATAACTCACACTTTCTGGCTTCAAAGTATGCAAAAAGCTATAGGAATCATATTGTTTTGCTTAGCATACTAAAGAATAGCCACACAGATGAATGGAATAGAGGAGAGACAGCTCAGACCTACACAAGTATAGTCAATTCATCTTTGACGTAGAAGCAAAGATAAAAAGAAAA
2151113	2151192	PpaY13	FALSE	4	TTCC	NA	MmuY14	P. anubis	NC_044997.1	PpaY13	TACTACTAGGATTGAGGCCCCATGTTAGCCCCCCAAATCAAATTTGCGTCTACTGTCAGAGGTAGCTGATGGAGATGGAGGAAAAATTGAAGTACATGTGCCTTTCTCCATGTCTGATTTGACCATATGCAAGGAAGAAATTGCTCAGTTTTCAAAGGATCCATTTAACTTGGTATGACATGCAAATATTATCTGCTTAT	TTCCTTCCTTCCTTCCCTCCTTCCTTCCTTCCTTCTTCCTTCCTTCCTTCTTTCCTTCCTTCCTTCTTTCCTTCCTTCCT	CTTTTTTTTTTTTCTGAGATGGAGTCTTGCTCTGTCACCCAGGTTGGAGTGCACTGGAGCAATTTCAGCTCACTGCAACCTCCACCTGCCATGTTCAAGCGATTCTCCCTGCCTCAACCTCCTGAGAAGCGGGGATTATAGGCGACTAGCACCATGCCCACCACCACAGGCGCCCACTACCACACAGCTAATTTTTTGTA
2247747	2247834	PpaY14	FALSE	3	GAA	NA	MmuY16	P. anubis	NC_044997.1	PpaY14	GCCCACATGGTGAAACCCCATCTCTGCTAAAAATACAAAAATTAGCTGGGCATGGTGGTGCATGTCTGTAATCTAAGCTACTCAGGAGGCTGAGGCAGGAGAATAATTTGAATTCGGGAGATGGAATTTGCAGTGAGCTGAGATCACACCACTGTACTCCAGCCTGGGCAACAGAGAGAAAGTGTATCTCAAAAAAAAAG	GAAGAAGAAGAAGAAGAAGAAGGAGAAGAAGGAGAAGAAGGAGAAGGGGGAGAAGGAGGAGAAGGAGAAGGAGAAGAAGAAGAAGAAG	GAGGATGAGGAGGAGGAGGAGGAGAGAAAAAAGAAAGAAAGAGGCTGACAAATCCAGTTTCTCAGAAAAACAAACAAACAAACAAAAAACCTAACGGAGACAAACAGAAGTGATGTATCGGCAGCTGCAAGATGGTGAAGGAAGCATTTTGGATAAAGCTGTGCATCTGGTCATACCTAAGACTTTCTGGGAAAACTTGT
2247747	2247834	PpaY14	FALSE	3	GAA	NA	MmuY17	P. anubis	NC_044997.1	PpaY14	GCCCACATGGTGAAACCCCATCTCTGCTAAAAATACAAAAATTAGCTGGGCATGGTGGTGCATGTCTGTAATCTAAGCTACTCAGGAGGCTGAGGCAGGAGAATAATTTGAATTCGGGAGATGGAATTTGCAGTGAGCTGAGATCACACCACTGTACTCCAGCCTGGGCAACAGAGAGAAAGTGTATCTCAAAAAAAAAG	GAAGAAGAAGAAGAAGAAGAAGGAGAAGAAGGAGAAGAAGGAGAAGGGGGAGAAGGAGGAGAAGGAGAAGGAGAAGAAGAAGAAGAAG	GAGGATGAGGAGGAGGAGGAGGAGAGAAAAAAGAAAGAAAGAGGCTGACAAATCCAGTTTCTCAGAAAAACAAACAAACAAACAAAAAACCTAACGGAGACAAACAGAAGTGATGTATCGGCAGCTGCAAGATGGTGAAGGAAGCATTTTGGATAAAGCTGTGCATCTGGTCATACCTAAGACTTTCTGGGAAAACTTGT
2254501	2254545	PpaY15	FALSE	6	AAAAAT	NA	MmuY18	P. anubis	NC_044997.1	PpaY15	ATCCTGGCTAACATGGTGAAATCCCATCTCTACTAAAAATACAAAAAAAATTAGCTGGGTATAGTGGTGGGTGTCTGTAGTCCCAGCTACCTGGGAGGCTGAGGCAGGAGAATGGCATGAACCCGGGAGGTGGAGCTTGCAGTGAGCCAAGATTACACCACCACACTCCAGCCTGGGGGACTGAGCAAGACTCCATCTCA	AAAAATAAAAATAAAAATAAAAATAAAAATAAAAATAAAATAAAA	GAGATAGGGTAGGTTCCAAGATAGCTGAATAGGAACAGCTCCAGGCTACAGCTCCCAGCATGAGTGACACAGAAGACGGTTCATGTCTGCATTTCCAACTGAGGTACCAGGTTCAGCTCACTGGGGCATGTAAGACAGTGGATACAGGACAGTGGGTGCAGCCCACTGAGCGAAAGCCAAAGCAGGGTAAGGCATTGACT
2280860	2280936	PpaY16	TRUE	5	ATATT	NA	MmuY20	P. anubis	NC_044997.1	PpaY16	TCACAGAGACAGATGCATATTCTGATTGCCTCCTTTGGAAAGACTTAACAGAAACTCAAAAGAATGTAGCCATCTGTCTCACACCTAGCTGTGACCTGCAAGCTCCCAGTGGTGGGTGGGAGGGGAAGTACATGGAAGGTGGGGAGGGGCAGGGGGCTTGTTTTGAGTTATCTCTGCCTTTCCAGACAGAACTAATGTAC	ATATTATATTGTTATGTTATGTTATATTATATTATATTATATTATATTATATTATATTATATTGTATTTATTATATT	GATGCCTCATGTCTTCCTAAAATGTGTAAAACCAAGCCATGCCCTGACTACCCTGGACACGTGTCTTCAGGATTTCTTGAGGCTGTGTCACAGGTGTGTCCTCAACCTTGGCAAAATAAAATTTCTAAATTAACTGAGACATATCTTAAATTTTGGGGGTTCACATTTTGGTAACCACAAAGGGATTGTGAGTAGAGATG
2353455	2353506	PpaY17	FALSE	4	TTTG	NA	MmuY22	P. anubis	NC_044997.1	PpaY17	GCACATGTTGTTTAGAGAATAATCCAGTAGTTGCATAAAACGATACTTTTCCCAAAAGAAACAAGAACTATGGGGAAAACAGCCATATTCTCTTTCTCAGCAAGTAAATATGAAGTTTTCTTAGATTGATTTGCATTTCTGCCATGTATATATAATGTGGCTTGCTTAACCTGGTTGTTACCAGAAATCTCAGCTTCTGA	TTTTTTTGTTTGATTGTTTGTTTGTTTGTTTGTTTGTTTGTTTGTTTGTTTG	AAATAGAGTTTTACTCTTGTTGCCTAGGCTGGAGTGCAGTGGTGCAGTCTTGGCTCACTACAACCACCGCCTCCTGGGTTCAAGCGATTCTTTTGCCTCAGCCTCCCAAGTAACTGGGATTACAGGCCACCCCATCAGGCTAATTTTTTGTATTTTTAGTAGAGAACGGGTTTTGCCATGTTGGGCAGGCTGGTCTCAAA
2428095	2428171	PpaY18	TRUE	5	AATAT	NA	MmuY20	P. anubis	NC_044997.1	PpaY18	CATCTCTACTCACAATCCCTTTGTGGTTACCAAAATGTGAACCCCCAAAATTTAAGATATGTCTCAGTTAATTTAGAAATTTTATTTTGCCAAGGTTGAGGACACACCTGTGACACAGCCTCAAGAAATCCTGAAGACACGTGTCCAGGGTAGTCAGGGCATGGCTTGGTTTTACACATTTTAGGAAGACATGAGGCATC	AATATAATAAATACAATATAATATAATATAATATAATATAATATAATATAATATAACATAACATAACAATATAATAT	GTACATTAGTTCTGTCTGGAAAGGCAGAGATAACTCAAAACAAGCCCCCTGCCCCTCCCCACCTTCCATGTACTTCCCCTCCCACCCACCACTGGGAGCTTGCAGGTCACAGCTAGGTGTGAGACAGATGGCTACATTCTTTTGAGTTTCTGTTAAGTCTTTCCAAAGGAGGCAATCAGAATATGCATCTGTCTCTGTGA
2609224	2609314	PpaY19	FALSE	4	TTCC	NA	MmuY23	P. anubis	NC_044997.1	PpaY19	TTCTGTAATCCACGATTTCTGTCTTAGAATGATTATTTTCTACAACTGACTGCTTCCTGGAAAGGTGGTGTGGAAATATCCCCAGGTAACTTTCTATTTTACACCTTCTATGTCCTTGATCTCCTTCCTCATACCTCTGCTTGATCCACTGTTCCACCCACATGGCCTACTGTGTAGATCAATTTAGAAGGTAACTTTGT	TTCCTTCCTTCCTTCCTTCCTTCCTTCCTTCCTTCCTTCCTTCCTTCCTTCCTTCCTTCCTTCCTTCCTTCTTTCCTTCTTTCCTTCTTTC	TTTTTTTTCCTGGAAACCATCATTCTCAGCAAACTATCACAAGAACAGAAAACCAAACACCACATGTTCTCACTCATAGGTGGGAGTTGAACAATGAGAACACATGGACACAGGGAGGGGAACATCACACACTGGGGCCTGTTGTGGGGTGGGGGAAGGGAGGAGGGATAGCATTAGAAGATATACCTAATGTAAATGAT
2637589	2637643	PpaY20	FALSE	4	CTTC	NA	NA	P. anubis	NC_044997.1	PpaY20	GATATTCCTTAAAGAAGTAAAAGTAGAACCGCCATTTGATCCAGCTATCCCACTACTGGGTATCTACCCAGAGGAAAAGAAGTGATTATACGAAAAAGATACTTGGGCATGCATGTTTGTAGCAGTACAATTGGCAATTGCCAAAACGTGGAACAAAACCAAATGCACATCAATCAATGAGTGGATAAAGACACTGTGTT	CTTTCTTCCTTCCTTCCTTCCTTCCTTCCTTCCTTCCTTCCTTCCTTCCTTCCTT	NNNNNNNNNNNNNNNNNNNNNNNNNNNNNNNNNNNNNNNNNNNNNNNNNNNNNNNNNNNNNNNNNNNNNNNNNNNNNNNNNNNNNNNNNNNNNNNNNNNNTTCCCCGCGGCTGCGAAAATTGTTACTTTGTAGCGCAGGCACCATCCTGCGCCCGGGAAAATTACCAACTGACAGCGCAGGTGCAACATGACCTTTGACC
2868404	2868481	PpaY21	FALSE	5	AAAAT	NA	NA	P. anubis	NC_044997.1	PpaY21	ACAAGCCTGGCTGATATTGCAAAACCCCTTCTCTACAAATAATACAAAATTTAGCCAGGCATCTTGTCACACACCTGTAGTCCCAGCTACTTCGGAGGCTGAGGCATAAGAATTGCTTGAGCCTGTGAGGTTGAGGTTGCAGTGAGCCTAGATTGTGTTACTGCACTACAGCGTGGACACTAGAGTAAAATGGTATCTCA	AAAATAAAATAAAATAAAATAAAATAAAATAAAATAAAATAAAATAAAATGAAGTAAAATAAAATAAAATAAAATAAA	GAAATAACACAGAATTTCACAGTACTAGGGAGCTTTTATTTATACTTACCTTTTTTCATCTTAAATTGTGCTAATTTTTTATGTCAAAACAGAATGCAAAAAGAAAAGGCATATGGAACTTGTATGGAGTAGATTTCAGAGAGAACAAACATTATAATGAATTATAAAAAGATGTCTAAAATTTCTGAGACATTTTCATT
3133408	3133495	PpaY22	FALSE	4	AAAG	NA	NA	P. anubis	NC_044997.1	PpaY22	ACTATTCTAGCCACTGAGAACATGAAAAAGTCCTACTCTCACGTATTCATATTTAACATAGAAGATAGACAAGATAGGTGATCAATAAATGGAAGATAAATAGATAGATAAGACACATGTTGATAAACAGAAGATAGGTAAATAGATATGATAGATGATATATAAATAGAAGATAGAGAACACGATAGATGAGAAAAGAA	AAAGGAAGAAATGAAAAGAAAGAAAGAAGAAAGAAAGAGAAAGAAGGAAAGAAAGAAGAAAGAAAGAAAGAGGAGAAAGAGAGAGAGA	GGGAGACAGAGGGAGGGAGGGAGGGAAGGAGGAAGGAAGAAAATAGGACAGATAAGATGGATAGATAGGAAGAAAGGAAGGAAATAGGACAGATAAGATGGATAGATAGGAAGAAAGGAAGGAAACAGGACAGATAAAATGGATGGATGGATATATGATAGAAGATGGATAGAAAGATGATAGAATATAGATAGATAGAT
3192964	3193030	PpaY23	FALSE	5	TTTTA	NA	MmuY32	P. anubis	NC_044997.1	PpaY23	CCTTTGGCTAATTTCTAGAGTTCTGTAAAAGCTATTTCCAGCAATTTTCTGTATCACTTTATTACTGATTGCATAGAGAAAAGAGTTTTTGGAAGTCCTTATTTTCTATGTCAACCTCATCTCTTTTTGATAAGACTTTCACCTTTATAAAATAGATTGTAAAACTGGCCACAGAAACTTCCCTCCCTCATACATGTGTT	TTTTATTTTATTTTATTTTATTTTACTTTATTTTATTTTATTATTTTATTTTATTTTATTTTATTTT	GCAATGTGCTTTTTTTACTATCTCCTTTAAGCATTGTCTTTATATGTACCCTTGCAGCTGGGCTTAGCTAGGTGACTTGTTTGGGCTCTAGAGCAAGTTGACACAAGCATAGACTTGCAATGTATCTGCACACTGGGCCTGTACTCTGCTGCTGATCTTGGAACCACTAGAATTATAGCCTTGACGACAGGCTGGAGAAT
3501863	3501905	PpaY24	FALSE	4	AAAT	NA	NA	P. anubis	NC_044997.1	PpaY24	CCAGTCTAACCAACATGGTGAAACCCCATCTCTACTAAAAATACAAACATTAGCTAGGAGTAGTGGCATGCACCTGTAATCCCAGCTACTCAGGAGGCTGAGGCAGGAGAATTGCTTAAATTTGGGGGTCACAGGCTGCAGTGAGCCGAGATTTCACCATTGCATACTCCAGTCAGGGCAACAGAGCAGAACTGTGCCTA	AAATAAATAAATAAATAAATAAATAAATAAATAAATAAATAAA	GGGGGCCTCTTTCAGCACAGTCACCTAAGCTCCATCTGTGGGAGATGACTGGATGTTCCATCCCCATTCCCTTGGCCATTTTCAGTTTGCCAATGGGTGCACTAGAGGGTCCACAGTAAGTTGACAACCTCTCACTCAAGCATGGCTGGCTTCCTTCTTCAGAGCTCAGGGCTGTCCTGTCTTTAGGGATCTTACTCAGC
3599529	3599572	PpaY25	FALSE	3	ATT	NA	MmuY34	P. anubis	NC_044997.1	PpaY25	AAAACCCTTTTTCCCACTTTTTTCCTTCCATATGCAGTCTACATTCTGGGGAATCTCTTTCTCTTAGGTTACCAGTAACTTCCACATTGACAAATCCCCTAAGTGCCTTACAATTCTTCTCTTACTTTGATCTCTGTGACTATGACCTTCCTAACTTCTTCTCATAAAAAGCTCTGTTCTCCTTTGGTTTTCTTTTTTTC	ATTATTATTATTATTATTATTATTTTTATTATTATTATTATTAT	ACTTTAAGTTATAGGGTACATGTGCATAACGTGCAGGTTTGTTACATATGTATACTTGTGCCATGTTGCTGTGCTGCACCCATCAACTCGTCAGCACCCAATAACTCGTCATTTACCTCAGGTATAACTCCCAGTGCAATCCCTCCCCCTCCCCCTCCCATGATATAGGCCCAGTGTGTGATGTCCTCAGCTTCCCGAGT
3612293	3612343	PpaY26	FALSE	3	AAT	NA	NA	P. anubis	NC_044997.1	PpaY26	CAGATTGATCAATATGATGAAATCCTGTCTCTAGTAAAAATTAAAAAAATTAGCTGGGCATGGTGGCAGGCACTTGTAGTCCCAGCTAAACTGGAGGCTGAGGCAAGAGAATCACTTGCATACAGGAGGAGGAGGCTGCAGTGAGCCAAGATCCTGTCGCTGCAGTCCAGCCTGGGCAACAGAGGGAGACTCCACCTCAA	AATAATAATAATAATAATAATAATAATAATAAATAATAATAATAATAATAA	AAAAATTAAAAAGGCTTTGCTGTATGGCAGATCTGAGTTTAAACTACAGACGCCACTTCCCAGCATGAATTTGGCCCAATTTCTCAACTTTGTAAATCTCACTGTGTTCAAATTAGATCCGCAGCCCAACTTCTCATTTGCACTTCTGGTCTATGCTGCAATGGACCATCTCTCTCCAGATTCCTGAAGTAGCCTCCCCA
3630376	3630473	PpaY27	FALSE	4	TATC	NA	MmuY36	P. anubis	NC_044997.1	PpaY27	ATTCAATGATCATAGATTAACTGAAATTTATAAGGCAGCCAATTTAGGACATATATATATGAGTGGCAGCAATGATGTGTTACAGGGAGGAATAGGAAGAAAGGTTGTTTGAAAGATCATTTTGCAATATATGAGTTAACAAAGTATCAATAGATAAGATCCATCTTTTTTCTATATATCACCATCTATAGCTCTACCCA	TATCTATCTATCTATCTATCTATCTATCTATCTATCCTATCTATCTATCTATCTATATCTATCTATCTTCTATTATCTCCATTTATCTATATATCTAT	ATTTGTATGTATTTAGGCTCACAAGTATACAAATACAAAACTTAGCTGGGCATAGTGGTAAGCACCTGTAATCACAGCTGCTCTGGAGGCTGAGGCTGGAGAATCGCTTGAACCTGGCAGTCAGAAGTTGCCAAGTGAGCCAAGAGCACACCACTGCACTTCAGCCTGGGTGATAGAGCCACATTCTGTCATAATAAATA
3638025	3638076	PpaY28	FALSE	4	TATC	NA	MmuY37	P. anubis	NC_044997.1	PpaY28	GAGAACATAAAAAATAGTAATAAAATTTATACAGCAGATGATAATAGGTATTGATATAGATTATCCTATTTTGTCCTCTAAATAATACTCTGGAGAAGACAGAACTTGTCATCTTTGTCTTTATCACTTTTCTCTACGTATCTATCTGCCTAATCATGTGTCCATCCCTCCATCCGTCCATCCATCCATCTGTTCTCCCA	TATCTATCTATCTATCTATCTATCTATCTATCTATCTATCTATCTATCAATC	ACGATCCTTCTTTGTTTCTACCTTGTTGATCTATTTTTCTGTCTTGTCTATCTATGGTAAGGGAGGAAGAAAACTTTTCATCTATCTCCAAAGTTCTTTGACAGGGACCTGTGATCTAAATAGACAAAATACAGATTTTAAAAGGCATATGTTTATTTATTAATATTGACATTTTTATGTGCATGGGGACCCCACAGAAA
3680426	3680489	PpaY29	FALSE	4	TCCA	NA	NA	P. anubis	NC_044997.1	PpaY29	TTTGAGCTGAGGAATAAAGAAGCAAACTAAAGCAATGGCAATTATGATGGTGACGTAAGGGAAAAGAAGGACTGGAAATAAAATGATCATGTGGTAGAATACCATGGTTATCCAAAAATTCACTTATGTAAGTTTTCATTTCTCTACCTGCTTGTCTCTTCATCCCTTCATTCATCCATCTCCACATTCATCAAAAACTC	TCCATCCAACCATCCATCCATACATACATCCATCTATCCATCCATCCATTTATCCATCCATCCA	CACATTCATCTATTTCCTCCATCAATCTGCCTACTTATTTATTTGTCCATCTCTTCATCAATTCATCCATCTCATCCTTCTATCCATTCATCTATCCACCCTTTAATTCACCCACACATTAATTTACATTTCTCCTTCTGTAAGTCCTTTTACCTATTTATTTGTCATCTCTTCATCAATTACCCGATCCTACTCTTCCA
3816939	3816993	PpaY30	FALSE	4	ATAC	DYS565	MmuY44	P. anubis	NC_044997.1	DYS565	TTGAGATCAGCCTGGCCAACATGTAAAATCTGAATCTCTAATGAAAATACAAAAATTAGCTGGTCAAGGTGTTGTGCACCCTTAGTCCAAGCTGCTTGAGTGTCTGAGGCAGGAGAATCACTTGAACTCAGGAAGCAGGGTTGCTTTGAGCCAAGATTATACCACTGCACTCCAGTAGGGGTCAAGATTTTGCCTCAAAA	ATAAATACATACATACATACATACATATATACATACATACATAAATACATAAATA	ATAAATAAGACTGACCAGGGTATAGACTATGAATATGCCACAGAATTCAGATGTACCTAAATCCTAGTTGAGAGAGGAAAGAAGATGAGAGTAGAAAGCATCATGAAGCTTAAGAAGGGGCAGGACCACTCATTTGTGTATTTATTCATGTGCTGAGCCAGGGGCATAAAGGCAGAGAACTACACTGGTTAAAGTGGCTG
3821271	3821333	PpaY31	FALSE	4	AAAT	NA	MmuY45	P. anubis	NC_044997.1	PpaY31	ACCAGCCTGGCCAACATGGTGAAACTCTGTCTCTACTAAAAATACAGGAATCAACCATGCATAATGGTGTGTGTTGGTAGTCCCAGCTACTCAGGAGGCTGAGGCATGAGAATTATTTGAACTCGGGAGGCAGAGGTTGCAGTGAGCCAATATCATGCCACTGCACTTTAGCCTGGGTGACAAAGCAAGACTCTACTTCA	AAATAAATAAATAAATAAATAAATAAATGAATAAATAAATAAATAAATGAATAAATAAATAAA	GAGTGTGAGCTTATTTACCAAGATTCATCATTTTAAAATATTCTCTGCTAAAATATAATTTCTTATTTAACTCTTGTTCAGTATATTAGATCATAACTATCAAACTATCATAAGTAAAAAAAAACCTTGAAAGTGGATCAAATCAAAGTATTCTATGGTACAAGTCTTATTTTAGGCAATTTAGCTTTTTATTTTTACCT
3827734	3827808	PpaY32	FALSE	4	ATAG	NA	MmuY46	P. anubis	NC_044997.1	PpaY32	GGAAGGCACATATCTTAGTCTAAGGAAGTAGCTTCAACATTTCAAGGAACTGAGTCCTTTAAAACATTGTTTCTCCATTTTTAATGGGTACGTGAGTCACCTGGGAAGAATGCAGATTCCTTAATAGGTCCAGTTGGCATCCTGCAATTTGCCAATTTCTATAAGCTCTCTTTCAACAATTACACTTCCAGTAGCAAGAC	ATAGATAGATAAGATAGATAGATAGATGATAGATAGATAGATAGATAGATAGATAGATAGATAGATAGATAGATA	TTCATTTATATTGCATATATATTTTATACACAAATACACATATATCATTTTTTTATTCTTACAGGCCAGATAAAAAGGGCAACTCTAGTACAATAGGAATTTTGTAGGTGTGATTGGATGGGAACCTTAAAAATGCTTAGATCTCCACCATGTATGGGTGCAATGTTTGATCACATCTTTGAAGCAATCGTATTGTTCTG
3893702	3893761	PpaY33	FALSE	5	CATAC	NA	MmuY50	P. anubis	NC_044997.1	PpaY33	TGGCCAATATGGTGAAGCCCCATCTCTGCTAAAAATAAAAATAAAAATAAAAATAGTTGGGCATCATGGCATTTCCCTGTGGTCCCAGCTACTTGGGAGGCTGAGGCAGGAGAATCACTTGAACCTGAGAGCTGGCGGTTGCAGTGAGCCATGATGATGCCACTGCACTCCAGCCTGGTCAACAGAGTGAGACTCTGTCT	CATACCATACCATACGATACCATACCATACCATACCATACCACACCATACTATACCATAC	AAATATGTCACAAATATCAAAGAATAATAGTAGGTTAGGGAAGAATTAGAGTATGCATCTTTCTCTGGTCTAAGGACTCAGTTTAGAAATGATACTAAGGCTTAGAGGGGTCAACTGGCTTGCCTAAGATTACAAAATTAATGGGAAAACTAGGACTGAGAGTCTAATCTCAGTACCAGGTTGATGACTTTTGTGTGTGT
3935350	3935402	PpaY34	FALSE	4	TATC	NA	NA	P. anubis	NC_044997.1	PpaY34	GAATGGGTTAGGTGGGGAAACTCAAAAAAGTAAATGCATGTTTTCACAAACAAATTATGTCATTGTTAACTGTTTTCCTAAGTGAGACAATATGCCCTCATGCCCTGAAGCTACATGGTAAGAATGGCAGTGTGTATGAGTGGGTGTATACATACACATGTGTGCAAATATATATACACACACATATATATGTGCTTACA	TATCTATCTATCTATCTATCTATCTATCTATCTATCTATCTATCTATCTATCT	GAAGGGAAAATATGATTTTCCATTAGTTATTTATTTTCCTTTTCTTATCCCCATCATTCACCAGACCTATGTTATATTAAACAGTGCATAACACCTGGCCTGGAAAATAGAGTGACACCCCAACTCCACAAAGAAACGAAAGTTAAAAACAAATTAGCTGGCATGATGGCAAGTACCTGTAGTTTCAACTGAGGTGGGAG
4078242	4078292	PpaY35	FALSE	5	TATTT	NA	NA	P. anubis	NC_044997.1	PpaY35	CTGTCATTTCACACCTGGGTACAGCAATCTCTTTGCATTACTCTTTTTCTTATCTTCTGAAATGCCATCTCTGTCTGTGAACTACAAATTCTAACACTGAGTGCATGCCTTCTGAACAAACATGTCATTTCTCTGAATGCCATTTATTCTTCATCTAGTTACATGTTAATTATAATTCTTATTTTCTTTACTGTATGAAA	TATTTTATTTTATTTTATTTTATTTTATTTTATTTTTTTTTATTTTTTTTT	TTGAGACGGAGTCTCGCGCTGTGTCACCCAGGCTGGAGTACAGTGGCGCGATCTCGGCTCACTGCAAGCTCCGCCTCCCAGGTTCACGCCATTCTCCTGCCTCAGCCTCCGAGTAGCTGGGACTACAGGCGCCCGCCACCACGCCCGGCTAGTTTTTTTTTTTTTTTTTAATTTTTAGTAGAGACGGGGTTTCACCATGT
4097993	4098052	PpaY36	FALSE	5	TTATT	NA	NA	P. anubis	NC_044997.1	PpaY36	CGCAAGAGGAAACATGAAAGGTCCACTTCTTATTTTAATGGGACTTATGGATTTGAATCCTGTTATTCCAGTTCCTGGTTAATTCCACTTTATGGTATTTACTTTATGTGATCAGATATGTTTTTTCTTTTCTTTTTCTAACTTCATGCAACATGACCATTTTATTGTTGTATTTTTTTTTCCATTCACTTCTGATCCAA	TTATTTTATTTTATTTTATTTTATTTTATTTTATTTTATTTATTTATTTTTTTTTTTTTT	GAGACTGAGTCTGGCTCTGTCGCCCAGGCTGGAGTGCAGTGGCCGGATCTCAGCTCACTGCAAGCCTCGGCCTCCCGGTTTTACGCCATTCTCTGCCTCAGCCTCCGGAGTAGCTGGGACCACAGGCGCCCGCCACCTCGCCCGGCTAGTTTTTTGTATTTTTTAGTAGAGACGGGGTTTCACCGTGTTAGCCAGGATAG
4099292	4099338	PpaY37	FALSE	4	TAAA	NA	MmuY53	P. anubis	NC_044997.1	PpaY37	TCCATCCTGGCAAATGTTGTGACACCCTGTCTCTACTAAAAGTACAAAAATTAGCCAGGTGTGGCAGCAGGCACCTGTAATACCAGCTACTAGATAGGCTGAGCCAGGTGAATCTCTGGAACTCAGAAGGCTGAGGTTGCAGTGAGCTGACATTGTGCCACTGTACTCAGCCTGGGCAACAAAGTGACTCATCTCAAAAT	TAAATAAAATAAATAAATAAATAAATAAATAAATAAATAAATAAATA	GGACTAAAGGAGGTCAAACAAGAAATATGTCTGAAAATGTTTTCTTCAAATAGGTAAATATTTTCAAGAATATTTTATTTTCAATCAGATTATTTTATTTCATTTTGAGTGTGTGTGTGTTTTTTTTTTAATTCCTGTGTGAACACATTAACCTGTAAGAAACCATAAAAGGTGGTGAATTGCTGAGAAACCCAAGAGGT
4161511	4161580	PpaY38	FALSE	4	GAGA	NA	MmuY54	P. anubis	NC_044997.1	PpaY38	TGTAGAGTCAGATATACCATTGCAAGTTTAAAAACGTAGAGTACTTTAAGTATCTGATTTACCTTGGTTAAACACTTTCATCAATTTTGAGAGCACCTACAAGCTATATTCTGCTTTTGAATTTCCAAGTTTGAGAGAGAGATGGGGTACGGGAAAGAGTGGGAAAAGGGGAAGGAATATGGGGGGAGGATGGGAAAAGG	GAGGGAGGGAGAGAGGGAGAGAGAGAGAAAGAGAGAGAGAGAGAGAAAGAGAGAGAGAGAGAGAGAGAGA	ATGAGGAGGTCAGGGTTCATGGAGCCATCTTGCTACAAATGTCAATATATGAGGCCAGACACAATGCCTCATGCCTATAATCCCAGCACTTTGGGAGGTTGAGGCAGGAGGATTACTTAAGCCCAGGAGTTTGAGACTAGCTTGGGCAAAATAGTGAGACCCCATCTCTTCAAAAAATAAAAAATTACTCAGGTGTGGTG
4161916	4161971	PpaY39	FALSE	4	ATAC	NA	MmuY55	P. anubis	NC_044997.1	PpaY39	ACTAGCTTGGGCAAAATAGTGAGACCCCATCTCTTCAAAAAATAAAAAATTACTCAGGTGTGGTGGTGCCTGCCTGTAGTCTCAACTACTTGAGAGACTGAGGCTGGAGAATCATTGAGCCCGGGAGTTGGAGGCTGCAGTGAGCTGTGATTGCACCACTGCACTCCTGCCTGGGTAACAGCACAAAACCCTGTCTCTAT	ATACATACATACATACATACATACATACATACATACATACATACATACATACATAC	TATGTATGCACCCTCCAGCTTTTGCTAGTCCCTCAAAGCCTTGCAGCCTTCCAAAATTTGGTTGCTTTTCTTCTACATTTCTCTGAAAATTAAGGGGAAAATAGCACTCAGAATTCCACAACAGCTGTCTACATGACCTGGAATCCCTGGCAGAACACCAATGCGATCTCTTCTCTGAGGTTCACAGGGCAGGCATATAT
4181939	4181992	PpaY40	FALSE	4	TTTA	NA	MmuY56	P. anubis	NC_044997.1	PpaY40	AGCGTAAGCCACCACACCTAGCCCTATGTTGTGTTTCTGTAGGGGTGTGTGTGTGTGATAGTCTCCCTCTGTCACCCAGGCTGGAGTGCAGTGTACCCTCATAGGTCACTGGAGTCTTGACCTGCTGAACTCAAGCAATCCTCCAGCCTCAGCTTCTCAAGTGGCTAGGACTAGGGCACACACCATCATACCCAGCTAAT	TTTATTTATTTATTTATCTATTTATTTATTTATTTATTTATTTATTTATTTATT	GTGGAGAAGACATCTCACGATGTCACTTTGGCTGGTCTTGAATTCTTGGGTTCAATTGATCCTCCTCCCTCAGCTTCCCAATATGCCAGGATTACAGGTGTGAACCACCACACTCGGCCTCAACATTTTATCCTTTTTCTGACCATGAGACTTGATTGACTTATGCCATCTCAGCCGAATTTCAAGCCACAATCTGGCTT
4199649	4199700	PpaY41	FALSE	4	GATA	NA	MmuY57	P. anubis	NC_044997.1	PpaY41	CTAATTATCTGATTGTCAAAACAATATATCTTCATTGTTATAAATTTATAATATCAAAGAGCATATAGAAGAAAAATGTATTAACTAAAGGAAACCATTTTTGATAATTTGATTTCTATACATACATATATCCTCCATACAAATTGCCTCCAGGCAATTCGGGGCCAGGAGATGAGGGGAAACCTGTGAGATTGCTAGAC	GATAGATAGATAGATAGATAGATAGATAGATAGATAGATAGATAGATAGATA	AGAGATATAAAGATGTATTTTCTCTATATATGTATTTTTTTGTCTCTCTAAAGACATGATTAGGAAACATTCTCTTGCCATATATAAGAATATATATTATATAAATACATATTATATATAATTTATATATTATATATAATATTATATATTATATAAATATACTATATTACATATAACTATATAATATAATATATAATTAC
4234591	4234677	PpaY42	FALSE	5	TAGTA	NA	MmuY58	P. anubis	NC_044997.1	PpaY42	TTTGCAGATGAAGCAGCTGGAACACGATCACGAGTGTGAGTCACTACAGGCACACGACACACTGAGGCTCACCTGCCCACCAGACTACACCCTCACGCTGCACCAGTTGCCAGATGATATCCCACTTATGATGTCAAACACCAACACCATGATTCCAAATATACTGATGGGGATGCAACCTTTGCACATACACTATACTC	TAGTATACTCTAGTATACTCTAGTATAGTATAGTATAGTATAGTATAGTATAGTATAGTATAGTATAGTATAGTATAGTATAGTATA	AAGTGGCTAATTTTATTTTTAGTAGAAACAGGGTTTCACCATGTTGGCCAGGTCTCAAACTTCAGACCTTGTGATCTGCCCACCTCAAACTCTCCAAGTGGTGGGATTACAGGTGAGAACCACTGCGACTGGCCAAATCTTGGTCTGTTTATAAGATATGACAAAGAGCAGTGCTTTAAAGTTATCAAACAATGCATTAT
4301113	4301167	PpaY43	FALSE	4	TTTA	NA	NA	P. anubis	NC_044997.1	PpaY43	GATACTTCAGAAGTTAATTCCTTTAACTTTATCTCTTTCTTTTTTTTCGATGTTTAACCAGTCATGTCTGATCCTTCCCATCTTAGCTCTGAATTGTTTATTCTGCAACCCCATGACACCATTTTTTTGTGCATCTATGCTACACTTAAATTTCTTTAGATTGGGCAAATGACACACCACAATTCAATTTATCACTAGAT	TTTATTTATTTATTTATTTATTTATTTATTTATTTATTTATTTATTTATTTATTT	NNNNNNNNNNNNNNNNNNNNNNNNNNNNNNNNNNNNNNNNNNNNNNNNNNNNNNNNNNNNNNNNNNNNNNNNNNNNNNNNNNNNNNNNNNNNNNNNNNNNGCTTTGGAAGCTTCCTCTCAGGGGGGTACTCCACCCTGTGAGGTGTGGGGTGTCAGACTGCCCCTAGTGGGGGATGTCTCCCAGTTAGGCTACTCAGGAG
4360942	4361023	PpaY44	FALSE	4	GATA	NA	MmuY63	P. anubis	NC_044997.1	PpaY44	TCCTTACTGCCTGCCTGAGCTGAGACACGAGGTTGCTGCTGCCCTTGGGCTAGGATTTTCATTTGGTTTTCATAGACATTCTGGTCTTTAGTCTTGGATCAGATTATATCAGATAATTTTCTTGATTTTCTAGCTTGTGGAAGGTAGATCATGGGACTTCTCAGCTCATAATTTTGTGACCCAATTTCTCACAAGAAATC	GATAGATAGATAGATAGATCGATCGATCGATCGATCGATCGATAGATAGATACATACATACATAGATACATAGGTAGATAGA	GATATAATCAACTTATGTATCAAATACAGTTGGACCTTGGCCTGGCACAGTGGCTCATGCCTGTAATCACACCACTTTGGGAGGCCAAGACAGGAGTATCACTTGAGACCAGGAGTTCAAGACTAGCCTGGCAACCATGGTGAAATCTCATCTCTACTAAGAAAAAAAAAAAAAAAAATAGGTGGGCATAGTGGTGCATG
4440608	4440672	PpaY45	FALSE	5	AAAAT	NA	MmuY66	P. anubis	NC_044997.1	PpaY45	TATGTCAATACAACATGATATAATGTAACATACAAAACATAACAATGTAACACAGCATCACAACATAACATCATATGGTGGTAATGAGGATTGAATTAGGTAATATACCTAAAGTACTCAGCAAGCCTTGGCATTTAGCAAATATTCATTCAGTATTAAGGTAGCCAAACCCTGACTATGGAACTTCTCTCACCAATAAA	AAAATAATAATAAAATAAAATAAAATAAAATAAAATAAAATAAAATAAAATAAAATAAAATAAAA	ATGTGGAACATCTGAAGTTCAAGCCAAGGTCCTCCCTCTGTAGCATTCCGCAAAAAAGGGACAAAAATTAGAAAGGAAAGATACATAGTAGTACATAAAATCAGAGTATATATTATATTATTAATGCCAAATATGCATTTATATTTTCTTTTTGGATGTATTTTTAGAAAAATGCCTATTCCCTATACCCAATGGTACCT
4464169	4464218	PpaY46	FALSE	3	ATA	NA	NA	P. anubis	NC_044997.1	PpaY46	ATGGACTCGGGAAGGGGAACATCACACACCAGGGCCTATCATGGGAGGGGGAGGGGAGGGATTGCATTGGGAGTTAGTACCGATGTAAATGACGAGTTGATGGGTGCTGAGGAGTTGATTGGTGCAGCACAGCAACATGGCACAAGTATACATATGTAAGAAACCTGCACGTTATGCACATGTACCCTAGAACTGAAAGT	ATAATAATAATAATAATAATAATAATAATAATAATAATAAAATAAAATAA	AGTAAAGAAAATTCTGAACTTCACAGTGTACTTTACTGAATAACAGCTTATGGTAGGATCACAGTGTCTCACAGTAAGACATCTTTTCTCCCTCTGTTTATAGTCCTCACCTTCCATACCACAATGCTAATAAGAGTAGTGTACATTATTATCATGCTTAGATTAAATAGGTTTTATCTATGGATATCTGCAAATAAAAT
4491098	4491141	PpaY47	FALSE	5	TTTTG	NA	NA	P. anubis	NC_044997.1	PpaY47	TTATACATCTCATAGTTATTCCTGTTAATCATTAGAGCTTTATGCCTTTTATTTAACAATTTTGCATCTAGAGTATAAGTGCGGAACTCTGCTATCTCAATTATTATTTTTGTTTAGTGAACACAAGTGCTAGAAACGGGATGGGAATTAGCATCCTAAGGTCCATATGAGGAAAGCAAAATATGACATTATCTTTCTGT	TTTTGTTTTGCTTTGTTTTGTTTTGTTTTGTTTTGTTTTGTTTT	CCTTTTGAGACAGTGTCTTGTTCTGCCATACAGGCTGGAGTGAAGTGGTGAAATCATATCCTACTATAGCAATTAATTCCTCAGATCAAGCAATTCTCCCACCTTAACCTCCATACCAGATGAAACTCCAGGCATGTACCACCATACCCAACTAATATTTTTATTTTTTGTTTCTTTTTGTTTATTTGTTTTAGAGACAG
4550821	4550871	PpaY48	FALSE	4	AAAT	NA	NA	P. anubis	NC_044997.1	PpaY48	AATTAGTTGGAGTGAGAATTGATGAATAGGATTCAATCTTCCAAATAGATGATGGATACATTTTGTTAACTAAAAGGTGTTTTGGAAACATTTGGAAGCAAAGTAGCATGGTACAATGTTTAGTTATGGAGATGAAGGAGATAGCAAACGCTCTACTTTTAGACTTGTTGACAGTGAATGGCCATAGATGAAAACAGCCA	AAATAAATAAATAAATAAATAAATAAATAAATAGATAAATAAATAAATAAA	GAGGGAATCTCTGAGCAGACTGCCCTTTGGACTTGTCTATGGGATATCCACTAGAGATGTACAATAGAAATTTGGGTATATAAAGATTGCATTCAGCAATCCATAAAACTAGAAGAACTCAACTAGCAATGATGGATGGAGCAGCCAGTGGATGACAATGGAAACTCAAGGCATACTAATACTTAATTGGTCAGTGAAAG
4559431	4559522	PpaY49	FALSE	4	GAAG	NA	NA	P. anubis	NC_044997.1	PpaY49	GTGGGTGGAGGCGGGCAAATCACCTGAGGTCAGGTTCTGGAAATCAGCCTGGCCAGTATCTCTACTATAAATATAATAAAATTAGCTAGATGTTAATGGTGCATGCCTGTGATCAACTGCAGGAAACGAGGTGCTTCAGCAGGAGGGCAGAAGTTGCAGTCAGTCCGAGATACCAGAATTGATGGGCTCTATCTCAAAAA	GAAGGAAGGAAAAGGAAGGAAGAGGGAGGAAGGAAGGGGAGGAAGAAAAGAAGAAAGGAAGGAAGGAAGGAAGGAAGGAAGAAGGAAGGAAG	AGGAACGGCGGCAGGAAGGAAAAAGGAAAAGGAAGACGCCGCGCACGCACGCGCGCGCTTTTCGATAGTCGTTTCAATGATCAAATCGTCATCAGGCATTTCCGGTCGATCATTGATGCCACCGATTAATGATAAAGGTGGAGTTCGACTCGGTGATCTCCTCTGGGTGTCTCTGCAGAGACCTCTCTAATGAGAGAGAG
4607560	4607609	PpaY50	FALSE	4	TTTA	NA	NA	P. anubis	NC_044997.1	PpaY50	TAAATACTTTGCTATGTGAAACAAGAGACAATAAATACAATTAAGTGGGGAGAGAGGAGAGAAAAAAATGGACTCTAGCTAATTGAAAGTCTCACACTCTGGCATAAATGAAACTTACACATTTATAAACAATTACCTCAAGTTTTTCTCAATTTTTCATAACATAACTGTTTTAATATGTTATAGGTAGAAATAACATT	TTTATTTTTTATTATTTATTTATTTATTTATTTATTTATTTATTTATTTA	CTAGAAAAAATTGATATAGTTTTTATTATTAAAAGCTGTGGTTTTAAAAGACCTTTCAAAGAAAGCAAGTGACATGAAGATATAGTGACTTATAAGCCAAGCGCAAGTCAACATGTCTTCTATTGGCATCACATTCTTTCTTAATTGTCAACATCTTGATTCTCCTGTCTTTTTTTTTAATTTATTTATTATTATACTTT
4612613	4612657	PpaY51	FALSE	6	AAAAAT	NA	NA	P. anubis	NC_044997.1	PpaY51	CATATAGATAAATCTTACTTCTAATTAAGTCATTTGGGTTACAAATAAAGATATCAAATAGACATTCTAAAATTTTCTCCAAGCTGGGCATGGTGGCTCATGCTTGTAATCCCAGCACTTTGGTAGGCCATGTTCAAAGGATTGTTTAAGCCCAGCAGATCGAGAACAGCCTGAGCAACATAGTGTGACTCCATCTCTAC	AAAAATAAAAATAAAAATAAAAATAAAAATAAAAATAAAAATAAA	TTAGTCAGGCATGATGGCACGTGTCTGGAGTCTCAGATACTTGTGGGACTTAGGTAGGAGAATTTGATCCTGGGAGGCAGAGTTTGCAGTGAGCCATGGTCACTGCATCTGAAATTATACTCATTAATTGTACAGGATAAAATTCATATCTCTAATTTCTAATTTGCTTGCACACAGAACTACAGGCATATAAAATTCTA
4648666	4648745	PpaY52	FALSE	5	AGAAG	NA	NA	P. anubis	NC_044997.1	PpaY52	ACCAGCCTGGCCTACATAGCAAAACCTTGTCTCTACTAAAAATAAAAAAAAAATAGCCAGGTGTTGTGTTATATGCCTGCAATCCCACTACTCAGGAGGCTAAGGCAGGAGAATTGCCTGAACTGGGGAGGCAGAGGTTGCAGTGAGCCAAGATTGCGCCGCTGCACTCCAGCCTGGGTGATAGAATGAGGCTCTTTCTC	AGAAAGAAGATAATAGAAAAGAAGAGAAGAGGAGAAGAGAGGAGAAGAGAAGAGAAGAGAATAGAAGAGAAGAGAAGAGA	GAAAAAGGAGAGGAGGGGAGGTGGGGAGGGGAGGGGAGGGAAGGGATAAGCACAGCGAAGTGAAGAAAAGCAAAGTTGAAAAAGCAAAACCATTAACTTTGCAATTCCAAGTAGTTGAAATCAAATTCCTTCAGTTTTTCTGGGACCCATTAAAACTGTTCGAATTTTAGATGAAATCGACTAGGCTGGCCAGACTCAAT
4649578	4649640	PpaY53	FALSE	4	TAAA	NA	NA	P. anubis	NC_044997.1	PpaY53	AAACCATATCAGAAACATAGCAAGACACATTCTCTACAAAAATACAAAAACTAGCTGCTTGTGGTGGCGCATATCTGTAGTCCGAGCTACTTGGGAGGAAGGTAAAGTGAGAGGATCACTTCAGCCCCAGAGGCAGAGTTTAGAGTGAACTGAGTTCACACCACTGCACTCCAGTCTGGGTGACAGAGAGAGATCCTGCC	TAAATAAATAAATAAATAAACAAACAAACAAACAAACAAATAAATAAATAAATAAATAAATAA	TCAATGAGGCAGACGACAATACCTGTTAATGTTGCCTGTACATCACACACACACACACAGGCACACATTTTTCTGCCACCAAAACCTCTCACCATTCTCCGTACTGAATAAAGACATAGACTGTGAAAAAGAGGTCCTTCATCATTTGATTGTACTAATATAAGCCTATCATTTGACCAAACACTAGCCGTCACCCTCTA
4765850	4765948	PpaY54	TRUE	4	AAGA	NA	NA	P. anubis	NC_044997.1	PpaY54	ACACACCTGGGCCTATCATGGGAGGGGGGCGGGGGGAGGGATTGCATTGGGAGTTATACCTGATGTAAAGGACGAGTTGATGGGTGTTGACGAGTTGATGGGTGCAGCACACCAACATGGCACAGGTATACATATGTAAGAAACCTGCACGTTATGCACATGTACCCTAGAACTTAAAGTATAATAATAATAATAACAAT	AAGAAAGAAAGAAAGAAAGAAAGAAAGAAAGAAAGAAAGAAAGAAAGAAAGAAAGAAAGAAAGAAAGAAAGAAAGGAAGGAAGGAAGGAAGGAAGGAAG	GAGGGAAGGAGGGAAGGAAGGAAGGAAGGATGGATTCCCTCCAGGGAAACAGAATTCCATGCCTTGGAAGAGAAGAGAGACATGTACATGAAACGGAACGCAGATTTTTAAAAAACCTCAATGGGGCTAGGCGCAGTGTCTCACGCTTGTAATCTCAGCACTTTAGGAGGCTAAGGCAGATCACAAGATGACAAGATCAG
4811871	4811969	PpaY55	TRUE	4	AAGA	NA	NA	P. anubis	NC_044997.1	PpaY55	ACACACCTGGGCCTATCATGGGAGGGGGGCGGGGGGAGGGATTGCATTGGGAGTTATACCTGATGTAAAGGACGAGTTGATGGGTGTTGACGAGTTGATGGGTGCAGCACACCAACATGGCACAGGTATACATATGTAAGAAACCTGCACGTTATGCACATGTACCCTAGAACTTAAAGTATAATAATAATAATAACAAT	AAGAAAGAAAGAAAGAAAGAAAGAAAGAAAGAAAGAAAGAAAGAAAGAAAGAAAGAAAGAAAGAAAGAAAGAAAGGAAGGAAGGAAGGAAGGAAGGAAG	GAGGGAAGGAGGGAAGGAAGGAAGGAAGGATGGATTCCCTCCAGGGAAACAGAATTCCATGCCTTGGAAGAGAAGAGAGACATGTACATGAAACGGAACGCAGATTTTTAAAAAACCTCAATGGGGCTAGGCGCAGTGTCTCACGCTTGTAATCTCAGCACTTTAGGAGGCTAAGGCAGATCACAAGATGACAAGATCAG
4823938	4823982	PpaY56	TRUE	3	AAT	NA	NA	P. anubis	NC_044997.1	PpaY56	TTTTCAAAGGCAGTTTGGGTGATGGGGTGGAGATAGAAAGGAAAGGGGTGCTTGCTGCTGATTGGTCGTGTTGTAGATGAAATCATAATAGGACAAAGTGATCCTCTTGAGCTGAGTAAGTTCTGTGTAGGGCCACAGGCGTGGTCTTCTCCAGGTTGGTCCACATGTGTCCAGGTGGAGGAGGGTGTCAGTCATGCAAA	AATAATAATAATAATAATAATAATAATAATAATAATAATGAATAA	ATAAAAACCTGGAAAGGGATCTCAATAGGTCAATGTTACGTTCTACAGCAGTAATGTTACTTCAGGACCTCCAGAATAATGACTAGCAACACTTTATATCTATACCTTAGCAGAAATCAGGCTTCTTTCTTTCCCCTAGCCTGAAAGTGGGCCCTCATTAGCTTTACAAAGGGGGTTGAGATTTTGGAAAGACCTATTAT
4894916	4895014	PpaY57	TRUE	4	AAGA	NA	NA	P. anubis	NC_044997.1	PpaY57	ACACACCTGGGCCTATCATGGGAGGGGGGCGGGGGGAGGGATTGCATTGGGAGTTATACCTGATGTAAAGGACGAGTTGATGGGTGTTGACGAGTTGATGGGTGCAGCACACCAACATGGCACAGGTATACATATGTAAGAAACCTGCACGTTATGCACATGTACCCTAGAACTTAAAGTATAATAATAATAATAACAAT	AAGAAAGAAAGAAAGAAAGAAAGAAAGAAAGAAAGAAAGAAAGAAAGAAAGAAAGAAAGAAAGAAAGAAAGAAAGGAAGGAAGGAAGGAAGGAAGGAAG	GAGGGAAGGAGGGAAGGAAGGAAGGAAGGATGGATTCCCTCCAGGGAAACAGAATTCCATGCCTTGGAAGAGAAGAGAGACATGTACATGAAACGGAACGCAGATTTTTAAAAAACCTCAATGGGGCTAGGCGCAGTGTCTCACGCTTGTAATCTCAGCACTTTAGGAGGCTAAGGCAGATCACAAGATGACAAGATCAG
4906983	4907027	PpaY58	TRUE	3	AAT	NA	NA	P. anubis	NC_044997.1	PpaY58	TTTTCAAAGGCAGTTTGGGTGATGGGGTGGAGATAGAAAGGAAAGGGGTGCTTGCTGCTGATTGGTCGTGTTGTAGATGAAATCATAATAGGACAAAGTGATCCTCTTGAGCTGAGTAAGTTCTGTGTAGGGCCACAGGCGTGGTCTTCTCCAGGTTGGTCCACATGTGTCCAGGTGGAGGAGGGTGTCAGTCATGCAAA	AATAATAATAATAATAATAATAATAATAATAATAATAATGAATAA	ATAAAAACCTGGAAAGGGATCTCAATAGGTCAATGTTACGTTCTACAGCAGTAATGTTACTTCAGGACCTCCAGAATAATGACTAGCAACACTTTATATCTATACCTTAGCAGAAATCAGGCTTCTTTCTTTCCCCTAGCCTGAAAGTGGGCCCTCATTAGCTTTACAAAGGGGGTTGAGATTTTGGAAAGACCTATTAT
4970187	4970235	PpaY59	FALSE	5	AAAAC	NA	NA	P. anubis	NC_044997.1	PpaY59	CCCTGGCCACCATGGCAAAACCCTGTCACTACTAAAAATGCACAAAATTATCCAGGCGTGGTGGCAAGTGCCTGTAATCCCAACTACTCAGGAGGCTGAGGCTGGAGAATTGCTTGAACCCACAAGGCCGAGGCTGCAGTGAGCAATGATCATGTCACTGCACTCCAGCCTGGGAGACTGAACGAGACTCTGTCTCACAT	AAAACAAAACAAAACAAAACAAAACAAAACAAAACAAAATAAAATAAAA	TAATTCCAATGGTTTAGATTTTTGAATTACATATTTGTCAATCCCACTGGGTAAAGCAAATTTCATGGCCAAACTAACGTAAGTGCAGAGAAGTTAGTATCTGCTACATAACATTTCTGAACTCTAATAATTCCTAGAACCCAACAAAAGGGAAGTTTAAAGATTTGTTTTTGACCTTCTTTTCCTTGTGTGGGGTCGGA
4984013	4984059	PpaY60	FALSE	4	AGAT	NA	NA	P. anubis	NC_044997.1	PpaY60	TCTGAGATTTTGGTGCACCTTTAAACCAAACAACGTACACTGAACCCAATGTGTAGTTTCTTATCCATCACCCTCATCCCTCCCTTCCCCGAGTCACCAGAGTTCACTGTGTCATTTTTACACTTTTGCATCCTCATAGTTTCACACCCACTTGTGAGAACATATGGTATTTGGCCACACACCATGGTAATAAAAATGTG	AGATAGATAGATAGATAGATAGATAGATAGATAGATAGATAGATAGA	GGAAAATTTTCTTCCTATGATGGGTGTTTGGGCAGGTTTTATATTTTTGCAATTGTGAATTGTGCTGTTATAAAAATGCATGTGCAAGTGTCTTTTTCATGTAATTATTTCTTTTCCTCTGGTAGATAGTGGTGGGATTGCTGAATCAAATGGTAGTTCTCCTTTTAGTCCTTTAAGGAATCTCCAAACTGTTTTCCATA
4999853	4999905	PpaY61	FALSE	6	TTTATT	NA	NA	P. anubis	NC_044997.1	PpaY61	GGCAATTTTCCTGACAATCACTCATCTCTTCGCTATCTCTGTCATTTTGTCATTTTAAGGATATCTTGTAAATGAGATCATGCAATACATGACCTTTTGTGATGTACTTTTTTTCACTCAGCATAATGCCTTTTCATCTACTTTGGTGGTTGTGTGCATCAATATTTAAATATTTACTCTTTTCTTTTCTTTACTCTTTA	TTTATTTTTATTTATTTATTTTTATTTTTATTTTTATTTTTATTTTTATTTTT	TGAGACAGAGTCTCACTCCTACACCAGGCTGGAGTGCAGTAGCATGATATCGGCTCATTGCAACCTCTGTCTCCTGGGTTCAGGTCATTCTTCTGCCTTAGCCTCCCCAGTAGCTGGGATTAAAGGCACCCATGACCATACCTTGCTAATTTTTGTAGTGTTTTAGTAGAGGAGGGCTTTCACCACTCCATCTCCTGACC
5044967	5045024	PpaY62	FALSE	4	TTCC	NA	NA	P. anubis	NC_044997.1	PpaY62	GGGATTACAGGCATAAGCCGCTGACTATACTTGGATTTTTATTTATTAATTTATTTATTTTAAAGAAAAGTCAAAGGAGAAATTGTCCAAACAGTTTAAGTATTATATGCAAAATATATGAAACTGAAATGGGGCTTGGTGATAAATATAACTACTTACCACAGTTTGGAGTTGGCTGTAGATAAATTTGTGTCCCTCCT	TTCCTCCCTCCCTCCCTTCCTTCCTTCCTTCCTTCCTTCCTTCCTTCCTTCCTTCCTT	TACTGTTGATTCATTGATCAAGTTATTTCAGTTAAAAAAGAACATGATTATTTTCCTCCAGTCACACTCTATCCCCAGAACTCTACATTTAGATTATATTCAATGCACTTCTAAGCCATTTGTCTCTCTTCCTGTAGCTGTAGACTCTTCAGTATTCTACCAGTCACTAGCTCATCCTTGTAGCTGTGCTCATGGCCAGG
5067932	5068022	PpaY63	FALSE	5	AATAA	NA	NA	P. anubis	NC_044997.1	PpaY63	TATACCCTAGAACTTAAAGTATAATAATAATAAAAAATAAAAAGAGAGAGAGAGAGAGAAAAAAAAAAGCTCTGGGCCAGGTGCAGTGGCTCATGCCTATAATCCTAGCACTTTGAGAGGCCGAGGGAGGTGGGTCACTTGAGTTCAGGAGTTTGATACCAGCCTGGCCAACAAGGCAAAGACCCATCTCTACTAAAAAT	AATAAAATAAAATAAAATAAAATAAAATAAAATAAAATAAAATAAAATAAAATAAAATAAAATAAATAAAATAAAATAAAATAAATAAAAT	GCTGGGAATGGTGGCAGGCGCCTGTAGTCCCCACTACTTGAGAGACTGAGGCAGGAGAATCACTTGAACTTGGGAGGTGGAGGTTTCAGTGAGCTGAGATGGGGCCATTGCACTCCAGCCTGGACGACAGAACCGGAGTCTGTCTCAAAATAAAAAGAAGATCTGAAACTGTAACTTGAGGTTTCAGAATAATATCAACA
5140545	5140626	PpaY64	FALSE	5	ATTTG	NA	MmuY69	P. anubis	NC_044997.1	PpaY64	TTCTTTCATTGATTTGTTCCGTAAGAGTTACAGAATTCAGCTTCCAGAGTCCCAAGAATTTGAAGATACATTCTGGAGTGTTTCCCAGTGTAATTTGTTAGTAGCTGCTACAAGTTACATTTATTGCTATAATTTGAGTAGACCCTTCTGTCAGGGAAGGTCTGTCCAATGCATGAAGGAAGAACTATCTGGGTTGCTGT	ATTTGATTTGATTTGATTTGATCTGATTTGATTTGATTTTAGAGATTTGATTTGATTTGATTTTAGAGATTTGATTTTATTT	ATCTATTTTTTGTTGTTGTTGTTGTTGTTGTTGTTGTTGTTGTCCTTGTTTGATAGGGAGTCTCGCTCTGTTGCCCGGCTGGAGTGCAGTGGCGCGACCTCGGCTCACTGCAAGCTCCGCCTCCTGGGTTCAAGCCCTTCTCCTGCCACAGTCTCTAGAGTAGCTTAAAATACAGGCGCCCGACACCACGCCAGGCTAAT
5210316	5210383	PpaY65	FALSE	4	CTTT	NA	NA	P. anubis	NC_044997.1	PpaY65	ACAGTGACTTATAAAAAGCAGACAAATTAAGAGGAAAAGAAAAAAGGAACAGAATTATGCAAGTAAGAGAAAGATATCAACCCATCTGGAGGTAAGATAACCTTGCTTTGGTTTTGTGTGTTGAAGAGTCAGTCAAAGTTAATGATTAGATGTTTTCAGGACCCCCGAACACTGAATATTTATGTCAAGTACATCACAAG	CTTGCTTGCTTTCTTTCTTTCTTTCTTTCTTTCTTTCTTTCTTTCTTTCTTTCTTTTTTTTTTTTTTT	GATGGAATCTTGCTGTGTCACCCAGGCTGGAGTGCAGTGGCGTGATCTTGACTCGCGAGCTCCACGTCCAGACTTCACCCCATTAGCCTGCCTCAGCCTCCAGAGTAGCTGGGACTACAGGCACTGCCTACCACACTTGGCTAACTTTTTTGTATTTTTTAGTAGAGACGGGGTTACACTGTGTTAGGCAAAATGGTCTC
5214347	5214400	PpaY66	FALSE	4	AAAT	NA	NA	P. anubis	NC_044997.1	PpaY66	AGAACTGAAAGTTAAAACTACAAAGAGATATCATCTCACCCCTGTTAAAATGGCTTATATCCAAAACACAGGCAATAATAAATGCCAGTGAGGATGTGGAGAAAAGGGAACTCTTGTACGCAGTTGGTAGGAATGTAAGTTAGTACAACCACTATGGAGAAAAGTTTGGAAGTTCCTCAAAAAACTAAAAATTGAGCTAC	AAATAAATAAATAAATAAATAAATAAATAAATAAATAAATAATGCATAAATAAA	GTCCATTCTTTCTTCTGATTAAATCAATTTCTAGTAAAATAAATGACAATGTAAACTTAGTAGAAATATCATTTACAGTTATAAAAATAAAATGAAACATCCCTAAATGCAAGATAAGGAAAAGGGCATACCTTGATAAGTCCATATATTTGTGATATCCAGCCTGTTCCTTCATTATTTGTTGCTTTGGTCCATGCCTG
5344966	5345019	PpaY67	FALSE	4	TTGT	NA	NA	P. anubis	NC_044997.1	PpaY67	TCATTATGATGTTCACTGGTTATTTTGCTCATTAATTGATGTAGTTTCTTCATAGCATTGATGGTTTTTACAATTTGGCATGTTTTTGTAGTAGCTAGTCCAGGTTGTTTCTTTCCACATTTAGTGCTTCCTTCAGGAGTTCTTGTAAGACAGGTCTGGTGGTGACAAAAATCCCTCAGTTTTTGCTTGTCTGTAAATAG	TTGTTTTTTTGTTTTTGTTTTTGTTTGTTTGTTTGTTTGTTTGTTTGTTTGTTT	TTTCTCTTTCATTTATGAAACATACTTTGGCTGGATATGAAATTCTGGGTTGAAAACTCTTTTCCTTAAGAGTGTTGAATATTGGCCCCAACTGTGTTCTGTTTAATAGGGTTTTTGCCAAGAGATCTGATGTTAGTCTGATGGGCTTCTGTTTGTGGTAATCTGACCTTTCTCTCTGGCTGCCCTTAACACTTTTTCCT
5515999	5516070	PpaY68	FALSE	4	CCTC	NA	MmuY77	P. anubis	NC_044997.1	PpaY68	ATCCTACCAAGGTAACCACAAGATTTTTGTTTGCTTGTTTATTTTGAGACAGTATCTCAACTCCGTCTGCCAGGCTGGAGTGCAATGGTGCAATCCTGCCTCACTACAGCCTCAACCTCACTGGGCTAGGGTGATCCTCTCACATGTCTCCTGAGTAGCTGAGATTACAGGTGTGTGCCACCATTTCTGGTTAATCACTT	CCTCCCTTCGTCCCTTCTTCCCTTCCTCCCTCTTTTCCTCCCTCCCTCCCTCCCTCCCTCCCTCCCTCTCTC	TCTTTCTTTCTTCCTTCCTTTCTTTCTTTTCTCTCTTGTAGAAACAGGGTTTCACCATGTCATCCAATCTGGGCTTAAACTCCTGGGCTCAAGTGATTTGCTCCTTTGGCTTCTCAAGGTGCTGGGATTACAGGCATGAGTCACCACGCCCAGCCCCATGTGTGGTCCTTTTTTCAGTATTATCATTCTAACAATGTAGA
5525240	5525295	PpaY69	FALSE	4	GATA	NA	NA	P. anubis	NC_044997.1	PpaY69	AGATACAATTAGACTGAGAGGAACAATATGTGAATGGGTTTCAGCATATGAATTTTATACCTCTTCTCTCTCTCTCTCTCTCTCTAGATCTATATACAGACCAACAGATATTTCTATATATAGATAGCTCTATAGACACACATATAGATCTTTTATGCGTGTATAGATTTACATTCTAAGGCAATACATTGGGATGCATG	GATGGATAGATAGATAGATAGATAGATAGATAGATAGATAGATAGATAGATAGATA	ATTTTCTATATATCTATTCACTGCCCTCTGGCATCCAAAGTTTCTGATAAGAATCCCTTTAGGAATTCCTTCTTTCTTGTTGCTCTCAAACTTTATCTCTTTATAGTTTATCAAGCTTCTTGGATGTTTACATTCATGTATTTCATTAAATCTGGAAATTTTTCTGCTAGTATTTATTCAAATAACTTATATCCCTCTAT
5604679	5604763	PpaY70	FALSE	5	ACAAT	NA	NA	P. anubis	NC_044997.1	PpaY70	ATAGAACATCATCACTCTGATAGTGACACCAAGGGAATCAGGAATTTCGAGGGAAGTGGTGATTTTCTATTGCTTAAACTGGATTCTGGTTACATGGATGTTGTTTCTCAGCAAGCTGTGAACTAATTATGTGTATGCTTGTGCGTCTGTATGTTTCACTTCAATAGAGTGTTAAAAGTTAATGTAGTTGGGGATAAAGC	ACAATACAATACAATACAATACAACACAACACAATAACAATACAATACAATACAATACAATACAATACAATACAATACAATACAA	GAGAAGGCCTCAGGAAGGGTCTCTGAGACCAGAGTAGGAATCATGGGAATTTTGGCAAAGTTGCTAATAAAATCTGAGGCTATGCTGCAGTTTCTGGAATGCTCTACAACCTCCATATTGTGTTGATCTAAAGAATGACTATTAGAAGAGCATACCAGGAGGGACCAAGATGACAAATAAGAACAGCTCTGGTCTGCAGC
5751811	5751858	PpaY71	FALSE	4	TTTA	NA	NA	P. anubis	NC_044997.1	PpaY71	GTTTAACAAGTTCTCAAATAATTTAAAACAGAAATGCTGTTTCACCCATCAATCCCATTAGGTAGATACCTAGAGAAATATAAATCATTCTGACTTAAAGACACATACAAACACATACACACACACATTTATTTCGGCACAGTTTACAATAACAAAGACACGGAATTAACCTAAATGAACATCAATGACAAAAGGGATAT	TTTATTATTTTATTTATTTATTTATTTATTTATTTATTTATTTATTTA	GAGACAGAGTCTCACTCTGTCGCCGAGGCTGGAGCAGTGACGCGATCTCGGCTCACTGTAAGCGCCACCTCCCAGGTTCACGCCATTCTCCTGCCTCAGCCTCCAGAGTAGCTGGGACTTCAGGCGCCCGCCACCGCGCCCAGCTAATTTTTTGTATTTTTAGGAGAGACGGGGTTTCACCGTTTAACCAGGATGGTCTC
5806005	5806065	PpaY72	FALSE	4	AATG	NA	NA	P. anubis	NC_044997.1	PpaY72	AGAGTGAGACTCCATCTCACAATAAACAAACAAACAAAAAACAGATTAGATTGGAAGATAGTTAGAAACAGGCCACACGTACAGTAGCTCACACTTGTAATCCATCCCCAAACATTTGGAGGTTGAAGCAGGAAGATGGCTTGAACCTAGGAGTTTGAGACCTGCCTAGGTAACACAGGGAAACCCAACATCTACAAAAT	AATAAATGAATGAATGAATGAATGAATGAATGAATGAATGAATGAATGAATGAATGAATGA	TTAAATAAAGCTGAAAATTATGCATGTCTGCAGTCCCGGCTACTTAGGAGCCTAAGGTGTAAGCATTGTTTTAGCCCAGGAGGTCAAGGCTATTTTGAAATCTGATTGTTCCACTGCATTCCAGGCTGTGTGCCAGAGTCAGACCCCATCTCAAAATTAAAATACTTTGGAAACAGCATAGATGTTATCAGGAATTCTTC
5864145	5864240	PpaY73	FALSE	6	AAGAAG	NA	MmuY129	P. anubis	NC_044997.1	PpaY73	TTACAATGTATAAATATCAAAGGTGCCCAGTCATTAAAACATGACAGTGTATAGAAGGAAAAACTCAGACAATGGATCCCTATGAGGATTGTTCTCCATGAACTGGGAAAGGTTTAGGGTGGAAGACATTGATTCAGACCCAGGAAACTCTAGGCAGATGAGTAACATGGAAGTCACGAAATAATAATAATAATAATAAT	AAGAAGAAGAAGAAGAAGAAGAAGAAGAAGAACAAGAAGAACAAGAAGAACAAGAAGAACAAGAAGAACAAGAAGAACAAGAACAAGAACAAGAAG	CAGCAGCAGCAGTAGCAGCAGCAGCAAGTGTGGAGCCCACATCCCACCAGGCATCAATCCATTCTACTCCCATTTGGCTCTGGGTATGAAAGTCCTATAATTGAGAGTTTGTCAGGATGACCCCAATTGGCACTTTAAATATTCTTTGCACTTTGGAGTACTCTCACCTGAACACCGGGCCATGGTGTGGAATACTTATG
5864145	5864240	PpaY73	FALSE	6	AAGAAG	NA	MmuY130	P. anubis	NC_044997.1	PpaY73	TTACAATGTATAAATATCAAAGGTGCCCAGTCATTAAAACATGACAGTGTATAGAAGGAAAAACTCAGACAATGGATCCCTATGAGGATTGTTCTCCATGAACTGGGAAAGGTTTAGGGTGGAAGACATTGATTCAGACCCAGGAAACTCTAGGCAGATGAGTAACATGGAAGTCACGAAATAATAATAATAATAATAAT	AAGAAGAAGAAGAAGAAGAAGAAGAAGAAGAACAAGAAGAACAAGAAGAACAAGAAGAACAAGAAGAACAAGAAGAACAAGAACAAGAACAAGAAG	CAGCAGCAGCAGTAGCAGCAGCAGCAAGTGTGGAGCCCACATCCCACCAGGCATCAATCCATTCTACTCCCATTTGGCTCTGGGTATGAAAGTCCTATAATTGAGAGTTTGTCAGGATGACCCCAATTGGCACTTTAAATATTCTTTGCACTTTGGAGTACTCTCACCTGAACACCGGGCCATGGTGTGGAATACTTATG
5926617	5926674	PpaY74	FALSE	4	AAAT	NA	NA	P. anubis	NC_044997.1	PpaY74	TAGTAGTCCTGTCCACAGGGCATCTTGAATTTACCTTGAATTTGTTTCCCAGCTGAGCAGGAGCTTCAGACTGTGAGGGGGCACTCCTTCCTCATCTTGCAATTTCATCCTGGGACATAGAGTGTGAACAACAATAAGGTTAGATGGGGTGAAGAGAGAGTCTGGTGAGTGATGAATGGGGTCCCAAAACTGTACCTGCA	AAATAAATAAATAAATAAATAAATAAATAAATAAATAAATAAATAAATAAAAAATAAA	GTGAAGACAGCTGACACAGAAGGTGCTTCCAGCTTCTTCCTGGCATTCCTTTAATTGCGCAAGCAGTCCACACTATGGTCCGGTATTCAGGTGTGATTAGTCCATCATACAAGGAACATTTGGCATGCAAATTGGGACCATCCTGGCAAACTCCCAATTTGAGGACTTTCCTACCAGGAGCCAAATGGACATGGAATGAA
5933549	5933607	PpaY75	FALSE	5	ATAAG	NA	MmuY128	P. anubis	NC_044997.1	PpaY75	GGAGTCCTGTTCACAGATGCCCTTGAATTTAGCTCAGATTCAGTTCCCAGCTGAGAAGGTGCTTCATGTTGTAAGAGGGCACTCCTACATTGTCTTGCAATTTTATCCTGTGACATAGAGTGTGAGCAGCAATTAGGTTAGATAGAGATTAGGATACAATCTGGAGAGGGGTGGATGGGGTCCCACAACCTCTCCTGCAA	ATAAAATAAGATAAGATAAGATAAGATAAGATAAGATAAGATAAGATAAGATAAGATAA	AAGACAGATGACACATAAAGGATTTCCAACTCCAACCCGGCATTCCCTTAATTGCACAAACAGTCCACACCATCGTCCAGTGTACAGGTGGAAGTGCACCAACCTGCAAGGAACAAATTGGGGCCATGCTGGCAAACTCCCCATTTGAGCACTTTCATACCTGGAGCCAAATGGGTGTGTAATGGATTGATGCTATGTAG
5985888	5985962	PpaY76	FALSE	4	TCTA	NA	MmuY127	P. anubis	NC_044997.1	PpaY76	CTGTAAAATGAATAGAATGTATAAAAATTATATATAAAACAACTTCAAAAAATCACAAGACACTATCTTCAAGTATGCATAATAATAGGTGAAAGAGATACAACATTTCAGAAGTTAAAACCAGTTTATTTCTTCCCAAAGATTTCAATTGACAAATAATCCTTGTGAACATTTATGGAGTAAAATGTGATGTTTCGATT	TCTATCTATCCATCCATCTATCTATCTATCTATCTATCTATCTATCTATCTATCTATCTATCTATCTATCTATCT	TAAAAATCTTTAAAAAATCTACCTATCTTAAAAAACATATTCAAAAGAGATAATTAATGTATATTTATCATCTCATTAATTTTTGTGGTGAAAATGTTTAAAACCAAGGTAAGCAGTTTTGAAGTCCTCAATCTGTTACTGCTAATGGAGGTCATCAGGCAATGCCATATATTGATAAATGTAATTACCCAATCTAATTG
6145716	6145782	PpaY77	FALSE	4	GGAG	NA	NA	P. anubis	NC_044997.1	PpaY77	GCTGGCACCTGTATTCTGAGCTACCTGGGAAGCTGAGTCAGGAGAACAGCTTGAACCCAGGAGGCAGAGGTTGCGGTGAGCCTAGATTGTGCCACTGCACTCCAGCCTGGGAGACACAGCAATACTGTGTGTCAAAAAAGAAGAAAGAAAGGAATAAAGGAAGGGAAGAAAGGCAGAAGGGGGGAAGGGAAGAAAGAGAA	GGAGGGAGGCAGGGAAGGAAGGGAGGGAGGAAGGGAGGAAGGGAGGGAGGGAGGGAGGAGGGAAGGA	AGACACGAAGCTGGATAACTCACACTTTCTGATTTGACACACAATACAAAATGACAGTAATCCAACAGTGTGGTATTAGCATAAAAAACAACAGAAGGAGGAAAACAGAGTCCAGAAATAAACCTAAGGGTATATGGCCAAATGATCTTTAACAAGGGTGCCCAGAACTCTCAATGGAGAAAGGATGGTTGCTTCAACAA
6871042	6871083	PpaY78	FALSE	3	TAA	NA	MmuY124	P. anubis	NC_044997.1	PpaY78	ACCAGCCTGGGAAACATGGCAAAGCCCTGTCTCTACAAAAAAATACAAAAATTAGTGGGGTATCATGGTGGGTTCTTGTAATCCCAGCTACTCCTGAGTCTGAGGAAAAAGAATTATGTGAGCCCAGAAGGCAGTTGTGGCAGTGAGCTGAGATCACACCACTGCATTCCAGGCTGGGTGACAGAGGGATACTCTGTCTC	TAATAATAATAATAATAATAATAATAATAATAATAATAATAA	GTTGTGACAAATTATTTGATTAAAAAACAAGAAAGATTTTCTTGGTAAGGGAAAGGCATAAAATAATTGTAATAATATAGTATATTCCCACTCCTACTTCCAATTATTTTCTGCCCAGTTTTTATATTTTTCTTTTTAAGATATAAAATCTTTCTTAAGGCAAAATTTACATGCAATGAAATATTTATTGAGGTACAATT
6894904	6894968	PpaY79	FALSE	4	AGGG	NA	MmuY123	P. anubis	NC_044997.1	PpaY79	TGGAAGATTTAGCCAAGATCATTGACGAAAGTGGCTACACTAAGCAACAGATTTTCAGTGTAGATGAAACAGCCTTTATTGAAAGAAGATGCTATCTATGACTTTCTTGTTTCAAGGTATCAGAGTGTTATGATTAGAGGGTCATTTCAGAAAATCTAAGAAATATAAGACTGTCTATCCTAAAGAAAAAAAAAAAAGAA	AGGAAGGAAGGGAGGGAGAGAGGGAGGGAGGGAAGGAGGGAGGAAGGGAGGGCGGGAGGGAGGGA	AAGAGTGGGGAGGAGGGGTGAAAGAGACACAGGGGTTTTTCATTGATGAATTATAGGTAATAAATACTTAACAGAAGTAATTGGAATTTTATTGATCCTGAGAAAATTTCTTTTGTGATGATCATCTGCATATTTAGAAGTTTTTGAATTATGGATTTAAGCCAAAAGAGTCCTAACATTCTTACAAAGTGTTACTGTTA
6906924	6906968	PpaY80	FALSE	4	AAAT	NA	NA	P. anubis	NC_044997.1	PpaY80	TAACATGGTGAAACCCCATCTCTACTGAAAATACAGAAAAAAAAAAAAAAATTACCAGGGCCTGGTGGCGGGCGCCTGTAGTCCCAGCTACTCCGGAGGCTGAGGCAGGAGAATGGCCTAAACCCAGGAGGTGGAGCTTGCAGAGAGGCGAGATTGCGCCACTGCACTCCAGCCTGGGTTACAGAGTGAGACTCCCTCTC	AAATAAATAAATAAATAAATAAATAAATAAATAAATAAATAAATA	GAGTAAACTTTTCCTCCTACCCTGACATAGATTAAAAATAGCTTTTATTGATTTGCGAATGTTGAACCAGCCTTGCATCCCAGGGATGAAGCCCACTTGATCATGGTGGATAAGCTTTTTGATGTGTTGCTGAATCCAGTTTGCCAGTATTTTATTGAGGATTTTTGCATCGATATTCATCAGGGATATTGGTCTAAAAT
6936381	6936435	PpaY81	FALSE	4	AAAT	NA	NA	P. anubis	NC_044997.1	PpaY81	TGGCTAACACAGTGAAACCCTGTGTTACTAAAAATACAAAACAAAACAAAATTAGCTTGGCATGGTGGTGGGCGCCTGTAGTCCCAGCTACTTGGGAGGCTGAGAAAGGAGAATGGCGTGAACCCGGGAGGTGGAGCTTGCAGTGAGCTGAGATCATGCCACTGCACTCCAGCCTGGGTGATAGAGTGAGATTCCATCTC	AAATAAATAAATAAATAAATAAATAAATAAATAAATAAATAAATAAATAAATAAA	AAGGGGTTATGTATTAATAGTTTCTCTCAGCTGTAACATCATGGATAAAGTCATGGACTCTGAAAAACAGAGGAACTTCTTCTCCCACCCCCACAGCCAGTGTGATGGCTGCTGCAGCCACGAATGAGATTCCAGGGGAAAGTAAGTCCCTGAGTTAAAGAGGCAAGTAGTAAGCGGAGTAGACCAACACCTCAGGGAGC
7158210	7158251	PpaY82	FALSE	4	TTAT	NA	NA	P. anubis	NC_044997.1	PpaY82	TCATGCCACTGTACTCCAGCCTGGATGATAGAGCGAAACTCTGTCTGAAAATAAATGAATGAATGTATAATGAAAGTTTTAACTTAACAAATTTTATTTGTTCCTCACATTGCTGAAATTATAGGAACTAATAATACTAACATACATATATTTTACAAAAGATTAATTTTTAAAAAATTAAACCCTTATGATATATGAAG	TTATTTATTTATTTATTTATTTATTTATTTATTTATTTATTT	TGGGATGGAGTCTTGCTGTCACCCAGGCTGGAGTGCAGTAGTCTGATCTTAGTTAGCTGCTTCTGCCTCCTGGGTTCCAGCGTTCCTGCCTCAACCTCCCAGTAGCTAGGACTACAGTGATGTCACACGCCCAGCTAATGGCTAATGTTTAGTACACATGCAGGGTTTCACCATGTTGGCCAGGATGGTGTGATCTCTTG
7184498	7184547	PpaY83	FALSE	4	TTCC	NA	NA	P. anubis	NC_044997.1	PpaY83	CCGTCAATCCCTCCCAGTCCCATTTGGCTCCAAGTATGAAAGACCTCATATATGGAGTTAGTCAGCTTGGCACCACTTTGTACTCAGAAAGTCCCATGCACGTTGGAGTACTCCCATGTGAATACAGGGCCATTGTATGGGCTGCTTGTGAAATTAAGAGAAAGCTGGGATGCAGATGGAAGCAACTTCTGTGTTATCCT	TTCCTTCCTTCCTTCCTTCCTTCCTTCCTTCCTTCCTTCCTTCCTTCCTT	TCTCTCTTTTTTTTTTTTTTTTTTTGCAGGGGAAAGTACTGCATGACATCCACCCCTCACCAGATTGCATTCCCACCCCTATCTAACCTTATTTCTGCTCACACTCTCTATCCCAGACTGAAATCCCAAGATGATGAAATTCCTCCCTGGTGACATGAAGCACCTACTCCTCTAGGAACCAAATTCGAGGTAAATTTAAT
7250222	7250276	PpaY84	TRUE	4	AAAT	NA	MmuY132	P. anubis	NC_044997.1	PpaY84	ACCATCCTGGCAAAAATGGTCAAGACTTGTCTCTACTAAAATACAAAAAATTAGCCAGGCATGGTGGTGCGTGCCTGTAGCCCCAGCTACTTGGGAGGTTGAAGCAGGAGAATCACTGGAACCCTGGAAGCAGAGGCTGCAGTGAGCTGAGATTGTGCCACTGAACTCCAGCCTGGTGACAGAGCAAGACTCCATCTCAA	AAATAAATAAATAAATAAATAAATAAATAAATAAATAAATAAATAAATAAATAAA	AGCTGGGTACAGTGCCTCACACCTGTAATCCCAGTACTTTGGGAGGCCAAAGCAGGTGGATGACAAGGAGATTGAGTCCATCTGGGCTAACACGGTGAAACCCTGTCTCTACTAAAAATACAAAAAATTAGCAAGGCATGGTGGTGGGCACCTGTAGTCCCAGCTAATCGGGAGGCTGAGGCAGAAGAATGGCATGAACA
7334843	7334897	PpaY85	TRUE	4	AAAT	NA	MmuY132	P. anubis	NC_044997.1	PpaY85	ACCATCCTGGCAAAAATGGTCAAGACTTGTCTCTACTAAAATACAAAAAATTAGCCAGGCATGGTGGTGCGTGCCTGTAGCCCCAGCTACTTGGGAGGTTGAAGCAGGAGAATCACTGGAACCCTGGAAGCAGAGGCTGCAGTGAGCTGAGATTGTGCCACTGAACTCCAGCCTGGTGACAGAGCAAGACTCCATCTCAA	AAATAAATAAATAAATAAATAAATAAATAAATAAATAAATAAATAAATAAATAAA	AGCTGGGTACAGTGCCTCACACCTGTAATCCCAGTACTTTGGGAGGCCAAAGCAGGTGGATGACAAGGAGATTGAGTCCATCTGGGCTAACACGGTGAAACCCTGTCTCTACTAAAAATACAAAAAATTAGCAAGGCATGGTGGTGGGCACCTGTAGTCCCAGCTAATCGGGAGGCTGAGGCAGAAGAATGGCATGAACA
7614213	7614253	PpaY86	FALSE	4	GAAG	NA	NA	P. anubis	NC_044997.1	PpaY86	AAAGAAAGAGAAAGTCAGAAAGAAAGAAAGAAAGAAAGAAAGAAAGAAAGAAAGAAAGAAAGAAAGAAAGAAAGAAAGAAAGAAAGAAANNNNNNNNNNNNNNNNNNNNNNNNNNNNNNNNNNNNNNNNNNNNNNNNNNNNNNNNNNNNNNNNNNNNNNNNNNNNNNNNNNNNNNNNNNNNNNNNNNNNNNNNNNNNNNN	GAAGGAAGGAAGGAAGGAAGGAAGGAAGGAAGGAAGGAAGG	GTCTTTTTTAACTAGACACAAGCCCAGAGAAAATATCCGTAGTACAGGCTTGAGAGACTCCAAGAATGTATAGCCTAAAAATATCCCCCAGACAAAATCCACTTAATAAATATTTTGACATATTGCTTTTTATTATTTAATTTGCAATCTAAGGTTACAATATATACAATACATCACGATAATATGATTCAATCAAAGAT
7704272	7704361	PpaY87	FALSE	4	AATA	NA	NA	P. anubis	NC_044997.1	PpaY87	TGTCTCAGTTGTTTCTAAGTCAAGATAACAGAAAGAGGAATATCTTAGTTGATAACTTCCTAATCTCTCAGTAGCCTACACTACAATTTGTATTTACATGTTTATTTATGTTTGTTTAGCAGTTTATTTCATGTGTGGGGCCCGTGCACTATGATATGGTGCAGGCATAGGTTTTATCTTTTTTTATATTGGGATGATTG	AATGAATGAATGAATGAATGAATGAATGAATGAATGAATAAATAAATAAATAAATAAATAAATAAATAAATAAATAAATAAATAAATAAA	CAATAATGGTACCTTGTTGCCTATCACAGTCCTACCACTCACACCAACTCTGAGCCTACCTACCCCCTAGGACAGGGAGAGGAGTTGAATCCTAACTCTCATCACTTGGCGATAGCTGTTTGGTGTTCTGTGTTGAAAAGCATTCTGAGGCTGTGCCCAGCCTCATCAAAAAATTGCACCATGATTGATTTTTTATGTCT
7844810	7844909	PpaY88	FALSE	4	CCTT	NA	NA	P. anubis	NC_044997.1	PpaY88	GTGTCAAAACACATATCTCTGAAACCAAAGCTTATACCAAAAGAATAAAAACAAAGCATGTAGGGCTTCATGATTTTATTACATCATGACTGACAGCACCCTGAATTTAAGAGCCTTGGGTTATGCCTCTTTCCTTCTTTCCTTTATTCCCTCCCTCCCTTGCACACATACTCACTCCCTCCCTCCCTTTCACATGCCCG	CCTACCTGCCTGCCTTCCTTCCTTTCCTTCCTTTCTTCCTTCCTTCCTTCCTCTCCTTCCTTTCTCTCCTTCCTTCCTTTTTCTCCTTTCTTCCTCCTTC	TCTCTTCTCTTTTTTCTTTTCTTTCTTTCCTAATAGAATCTCTTTGTTGTCCAGATATGGCATATAATACATGCTCACACAACCACACTCAGCTAATTTTTTTCTAATTTTTATTTTGTAGAAATGAGGTCTTGCCATCTTGCCCAGGTTGGTCTCAAACTCCTGGCCTCAAGTGATGCTCCTGCGTCAGCTTCCTAAAG
7926580	7926621	PpaY89	FALSE	4	TTTA	NA	MmuY138	P. anubis	NC_044997.1	PpaY89	CACATGTGGTGGTTTACAGCAATAGATATGTAGTCTCTTGGAGCTCTTGAGGCCAGAAGTCTGAAATTAAGGTGTCAACAGAGTCGCACCCCGTCTTGAGACACTAGAGGGAAAATATATTCCTTGCTTCTTGCAGCGTCTGACAGCTGTCTGCATTCATTGGTTCGTAGCCTCAGCTCTCTGCTCTTTTTTTTTTCTCT	TTTATTTATTTATTTATTTATTTATTTATTTATTTATTTATT	ATTATTATACTTTAAGTTGTAGGGTACATGTGCATAACGTGCAGGTTTGTTACATATGTATACTTGTGCCATGTTGGTGTGCTGCACCCATCAACTTGTCAGCACCCATCAACTCCTCATTTACACAAGTATAACTCCCAGTGCAACCCCTCCCCCTTCCCCCCTCCCCATGATAGGCCCCGGTGTGTGATGCTCCCCTT
8112599	8112645	PpaY90	FALSE	4	ATAG	NA	MmuY140	P. anubis	NC_044997.1	PpaY90	TCACTCGAGCCTGTGAGTTGGAGACCATCCTGGACAACATGGTGAAACCCTATCTCTACCAAAAGTAAAAAAAATAAGCTGAGCACGGTCGTGCATGCGTCTGGTCTCTGCTACTTGTGGTGCTGATGTGGGAGAATCTCAGTGAGCTGAGATTGTGCCACTGCACTCAAACCTGGGTGACACAGCAAGACTCTGTCTCC	ATAGATAGATAGATAGATAGATAGATAGATAGATAGATAGATAGATA	AAGGGAGATAAGTTTCTTGTTTAGGAGCAGTACACTAATTATTGTTTAAGCCAAATTCCAATGAAAGTTCAAAGATATCAGCACACTCTTCCTAACATTAGAAAGGATGAAATAAAACTGAAAAAGAACAAAAATTACACATCTGGATCTGAATACTTACACTAAAGCTGAATACTTATATAAAGTGTGGCATTGATGAT
8146337	8146411	PpaY91	FALSE	5	TATTT	NA	MmuY142	P. anubis	NC_044997.1	PpaY91	AGACTGAGAGAAAAAACTTTTTAGAGAAAGCAAGATTTATGAATGAGAAAAATATAAGTATCTTTTGAATATATGTCAAGCAAATGGGTTTAAATGTACTTAAACTTGTAAGATGGTCTCTTGTGATAAAAGCAGATCCAGGTACCATGCTGCAGTCTGAGAGAGCTAATCTTTAGAGTAGATTTTGAGGCCCGAAAGTG	TATTTTATTTTATTTTATTTTATTTTATTTTATTTTATTTTAGTTTAGTTTAGTTTAGTTTAGTTTAGTTTATTT	ACAGATAGTTTAGCTGAGCATTAGTGTATTCCGAGGAAGCCCATCACAATCTTGCTATTGTTATTATCTCACCAGTGCACAAACACATAACAGTCTCTACTTATCTAAGGTAATACTGGGGGTTTCGTTTCCATGTTTCAGAAGAACAAAAATAGCAGACATGTTTTAGAAGACTAAAGAGTACTAATGTTGAAGAGAAA
8170232	8170321	PpaY92	FALSE	4	GGAA	NA	MmuY143	P. anubis	NC_044997.1	PpaY92	GAACAACATGGCAAACCATCGTCTCTAAAAACCACAGAGTCATCACAAACAAACAAAAAATATTACATAGGTTTTGTGGCTGAGGGCTAAAGAACAGAGAAAAGATCAAAGCCATAGGTGAGGGCTGCAGGCTGCAGTGAGCCATGATGACACCATTGCTGTTCTCCCTCGACAGAAGTGGGACTCTGTCGAAAAAGAAG	GGAAGGAAGAGGGAGGGAGGGAGGAGGAGGAGGAAGGAAGGAAGGGAGGGAGTGAGGGAAGGAAGGAAGGAAGGAAGGAAGGAAGGAAGG	GGACAAAAAATATGAGTTAAAGGTGCGTCGACAGTATTGTTCCGTCGTCTTCATTTTTTTGCTATTACAATTTAAGAAGTTTATTTAAAGACAATTTCGGAAGGTTAACAGATACCAATTTTTAAGAAGTAATTGAAATTTACCAGATGGTCAATAAGTTCAACAATACAACTTTGAGTTCTTGAGCATTGTGCCTTCTA
8170232	8170321	PpaY92	FALSE	4	GGAA	NA	MmuY117	P. anubis	NC_044997.1	PpaY92	GAACAACATGGCAAACCATCGTCTCTAAAAACCACAGAGTCATCACAAACAAACAAAAAATATTACATAGGTTTTGTGGCTGAGGGCTAAAGAACAGAGAAAAGATCAAAGCCATAGGTGAGGGCTGCAGGCTGCAGTGAGCCATGATGACACCATTGCTGTTCTCCCTCGACAGAAGTGGGACTCTGTCGAAAAAGAAG	GGAAGGAAGAGGGAGGGAGGGAGGAGGAGGAGGAAGGAAGGAAGGGAGGGAGTGAGGGAAGGAAGGAAGGAAGGAAGGAAGGAAGGAAGG	GGACAAAAAATATGAGTTAAAGGTGCGTCGACAGTATTGTTCCGTCGTCTTCATTTTTTTGCTATTACAATTTAAGAAGTTTATTTAAAGACAATTTCGGAAGGTTAACAGATACCAATTTTTAAGAAGTAATTGAAATTTACCAGATGGTCAATAAGTTCAACAATACAACTTTGAGTTCTTGAGCATTGTGCCTTCTA
8170232	8170321	PpaY92	FALSE	4	GGAA	NA	MmuY116	P. anubis	NC_044997.1	PpaY92	GAACAACATGGCAAACCATCGTCTCTAAAAACCACAGAGTCATCACAAACAAACAAAAAATATTACATAGGTTTTGTGGCTGAGGGCTAAAGAACAGAGAAAAGATCAAAGCCATAGGTGAGGGCTGCAGGCTGCAGTGAGCCATGATGACACCATTGCTGTTCTCCCTCGACAGAAGTGGGACTCTGTCGAAAAAGAAG	GGAAGGAAGAGGGAGGGAGGGAGGAGGAGGAGGAAGGAAGGAAGGGAGGGAGTGAGGGAAGGAAGGAAGGAAGGAAGGAAGGAAGGAAGG	GGACAAAAAATATGAGTTAAAGGTGCGTCGACAGTATTGTTCCGTCGTCTTCATTTTTTTGCTATTACAATTTAAGAAGTTTATTTAAAGACAATTTCGGAAGGTTAACAGATACCAATTTTTAAGAAGTAATTGAAATTTACCAGATGGTCAATAAGTTCAACAATACAACTTTGAGTTCTTGAGCATTGTGCCTTCTA
392202	392252	MmuY1	FALSE	5	TTATA	NA	NA	M. mulatta	NC_027914.1	MmuY1	ATGCAGCTTTGCAGTCCTTAAAATATATTCCTTCAGTAATTTTCCTTGTGGAAATTTCACCTTTATGCAAATTTTATTTTCAACTTTTTATTGTCTGATTTAGATAGATGGAATTCTGCACCCACCACAAGGAATCCAGCTAATTGCCTTCAATTAGAGTTAATTGAATCATGTACCCCTTTCATTGTGATAGTATCCTT	TTATATTATATTATATTATATTATATTATATTATATTATATTTTATTTATT	TTTTTCCTTTTTTAAAATTATACTTTCAGTTCTGGGTTACATGTGCAGAACGTGCAGTTTTGTTACATAGGTATATATGTGCCATGGTGTTTTGCTGCACCCATCAACCTGTCACATACATTAGGTATTTCTCTTAATGTTATCCCTCCCCTAGAGCCTTACCCCTCACAGGCCCTGGTGTGTGATGTTCCCCTCCCTGT
963911	964003	MmuY2	FALSE	4	TCCA	NA	NA	M. mulatta	NC_027914.1	MmuY2	TAATGTGGGTGGGACCTCATCCAATCAGTTGAAGGCCTTAAGAAAAAGACTGAGGTCCCCCAAAGAGGAGAGAATTCTATCAGTGGCCTGCCCTAGGATTAGAGACTGTAACATCTACACTTCCCTGGGTCTTTGGCCTGCCCTGTAAAGTCTGGACTTGCCAGCCTCCACAGTTTTGTGAGCCAGTTCCTTAAAATCTG	TCCGTCCATCCGTCCATCCATCCATCCATCCATCCATCCACCCACCCACCCACCCACCCACCCACCCACACACCCACCCATCTGTCCATCCAT	GCACACGTGCACAAACCCTATTGGCACTGTTTCTCTGGACAGCCTTGACTAACATTGTTGCTTTCTTGCCACAGCAGCCAAGTTGAATACATACCTGTATATAGAGAAAAAGGCCAGGCATTGGATTTGATAAATGAAGTCCTTCCATGGAAATGAGGAGTGCTCAGTGCTTCTTGGAGTTAAACAGAGAAACCATAAAA
978865	978918	MmuY3	FALSE	4	AAAT	NA	NA	M. mulatta	NC_027914.1	MmuY3	GACGAATCTGACCAAACATGGTGAAATCCCTTCTCTACTAAAAATAAAAAATTAGCCTGGCATGGTGGCGTGTGCCTATAATCTCAGCTACTCGGGAGGCAGAGGGAGGAGAATCGCTGGAACCCAGGAGGCGGAGGCTGTGGTGAGCCGAGATAGTGCCATTGCACTCCCTCCTTGGTGCAGAGCAAGACTCAATGTTA	AAATAAATAAATAAATAAATAAATAAATAAATAAATAAATAAATAAATAAATAA	TCCTGTCCGCCTGCCTGCCTTTTATGTAAACGTAAACTGGAATATGAGCATGGAAGACTCAAAGGAGGCAAATCATACTTGAAGTCAAGAATCTTGATGCTGGATTTAGCAGCTGTTTATAAAGCATCAGGGGACTGTGTTGTACTTGGAAGACAGAAGGCAAAAGTGTAAAAAGGAAGCTCTGGACGTAGGAATTGAAA
1077686	1077733	MmuY4	FALSE	4	TTTA	NA	NA	M. mulatta	NC_027914.1	MmuY4	TGCCCCCAGTGCACTTGGGTTCAGTGTTTGCTGTTTCCTTATCTTGGGCTGAAGAAAGGTACACTATGTTCTTGCAGTGGGTGACACAGAGTAGCTTCAGCGTGAGCTTCTGCAGAGTATTGTGAACCATGGAGTTGAGGGGATCCTGGAGTCAAATCTGTGTAACAGGAATGTCCAACTGGGGCATGCAGGGCAAACTC	TTTATTTATTTATTTATTTATTTATTTATTTATTTATTTATTATTTAT	GTTTGAAATGAAATCTTGCTCTGTCGCCCAGACTGGAGTGCAGTGGCGTAATCTTGGCTCACTGCAACCTCCGTCTCCTGGGTTGAAGTGATTCTCCTGCCTCAGCTTCCTGAGTAGCTGGGACTACAGGTGTACACTACCACATCCAGCTAATTTTTCTATTTTTAGTAGAGACAGGATTTCACCATGTTGGCCAGGCT
1078854	1078944	MmuY5	FALSE	4	GAGG	NA	NA	M. mulatta	NC_027914.1	MmuY5	GGACAACCTGGCAGAAAACACTGTTTCTACAAAAAAATGTAAAGATTTGCTGGGTGTGCTGGTACACACCTGTTGTCCCAGCTCCTGAGGATGATACTGTCTAAGTCCACAAGGTCGAGGCTGCAGTGAGCCGTGATCACCTGAGGGCACTCCAGCCTGGGCAACACTGTGAGACTGCATATCTGAAAGAAAGAAAGAAA	GAGAGAGAGAGAGAGAGAGGGAGAGAGGGAGGGAGGGAGGGAGGGAAGGAGGGAAGGAAGGAGGGAAGGAAGGAAGGAAGGAAGGGAAGGA	AAGAAGACCGCATATCTAAAAGAAAGAAAGAGAGAGAGAGAGAGAGAGAAAGAAAGAACACTGGTTTCCCACCCCACTTTAACATCTTACTGATTGGTTGTGTGTATACACAGTAGCAAGTTTCCAGTGCCCCTCCGACATGGGTCTGTATATTTTACTTAAACGCAGACTCACTGGCTGCTGACTCATGTTAACAATTA
1178820	1178868	MmuY6	FALSE	4	CATT	NA	NA	M. mulatta	NC_027914.1	MmuY6	GAATACTGGATGTACTTCTCATTTATCTCCCCTGTGACATACAGCTTAGCACAAAATGAAAGGAACAATTTTGTGAGTACCATTTCTTAGGTGCCTCATGTGGGTGGAATCCTGCAGCATTTGTCTTTCTGTGCTTAGCTTCCTTCTCTCAGCACAAGGTTCTCATGGTTTAGTCATGTGGTTGCATTTCGTAGGATTTC	CATTCATTCATTCATTCATTCATTCATTCATTCATTCATTCATTCATTC	GAGATGGAGTGTTGCTCTATTCCTCAGGCTGAAGTAAAGTGGCATAATCTCGGCTCACTACAACCTCCACCTGCTGGGTTCAAGTGATTCTCCTGCCTCACCCTCCTGAGTAGCTGGGATAATGGACATGCGCCACCATACTGAGCTAATTTTTTTTGTATTTTTTGCAGAGATCGCGTTTGGTCATGTTGGTCAGGTTG
1331818	1331864	MmuY7	FALSE	4	TTTA	NA	NA	M. mulatta	NC_027914.1	MmuY7	AAACACTGTATGGGGTATGATGAGCAGACTAAGGGCATCTTGTTTCACTAGATGGGCAAGCTCTTCTGTGAATTAACTCTTTAAAACACAAAAGCACATTCCTAGTTTTCAGAAAACTGGGACAGTGATTGAATACAGACAGAATAAAAAGACTTCCCCTATTGAAACTGACAGCAGCTAAAAGTGAAACTTGACAACTC	TTTATTTATTTATTTATTTATTTATTTACTTACTTATTTATTTATTT	TTGAGACAGAGTCTTTCTCTGTCCTGCAGGCTGGCATGCAGTGCTGCGATCTCAGCTCATTGCAACTTCTGCCTCCTGGGTTCAAGCAATTCTCATGCCTCAGCCTCCTGAGTAGCTGGGATTACAGTCATGTGCCACCATGCCTGGCTAAGTTTTTGTGTTTTTAGTGGAGATGGGGTTTCATCATGTTGGTCAGGCTG
1413608	1413703	MmuY8	FALSE	4	AGAT	NA	NA	M. mulatta	NC_027914.1	MmuY8	AGAGAATAGAAAAAGAGAAAAAAATAGATGATAGGTAGATGATAGAAGGATGATAGAGAGAGATAATAGGTGATATGTAGACAGATAGATGGTAGAAAGATAAAAGGATAATAGATGATGGATGATGGATAGAAAGCTAAATAGATATACGGATAGATATAGTTATAAATACAGATATATATAGTTAGAAATACAGATAG	AGATAGATAGATAGAAATATAGAAAGATAGGTAGATAGATAGATAGATAGATAGATAGATAGATAGATAGATAGATAGATAGATAGATAGATAGAT	GGGAGTGGAGAGGACTTTCATTTTTAAGAAATATATTAGCTGCACTGAGGGAAGCCGAGCAGCCATTCTGCCATGAACCTTCCTTTGCAGGATTGTAACCATGCTCTTCTCATCATCTATCATTAGGGTTTATGCACATGCCCTTAAACAACCGCAGAAAAATGCAGGTTGTCCATGCTTCTGCCAGATGATATGATCCT
1633968	1634038	MmuY9	FALSE	4	CTAT	DYS391	NA	M. mulatta	NC_027914.1	DYS391	AGACATCCCACCACAGATAAGCATTCATATTGCCTTAAATGTTAATACAGCTAAGATCAAGTAACCCTGTCTTAACATGTAAGACTTTGTCTATCCATTTACCTATCTATTTATCCATTCATTTATTCATTCCTGTATACCTAGCCTATCCATCCATCCTTATCTCTTGTGTATCTATTCATTCATCCATCCACCCATAA	CTATCTCTCTCTCTCTCTCTCTCTCTCTCTATCTATCTATCTATCTATCTATCTATCTATCTATCTATCTA	CGTACCTACCTGTCTATGGCAGTTGCTTGCAACCAGGGAGATTTTTTTCCCAGGAAATATTTGGCTATGTCTGGCAACATTTTTTTGATTACCACAAATGGGATGCATGTTACTGGCATCTGGTGGATGGAGCCCAGAGATGCTGCTCAACACCCTACAATGCACAGGACAGACCCACCACAGAGAATCATCCATCCAGC
1718937	1719032	MmuY10	FALSE	4	TCCC	NA	PpaY7	M. mulatta	NC_027914.1	PpaY7	GGAATGATGTAGCCACAAGCTCAGGGATACCTGGAGCCCCCAGGAGCTGGGAGAAGGAAGGACCCTCACCTAGAGCCTCCAGAGGGAACTGGATACAATTGTAATGGGTTGAATGGTGACCCTAAAACCTGTTCATGTCTTATGCCTCCAAAACTGTAAATGGGAACTTCTGGTTTGAAATACAGTCTTGGCAGATATTT	TCCCTCCCTCCCTCCCTGCCTTCCTCCCTTCCTCCCTGCCTTCCTCCCTTCCTCCCTCCCCCTTTTTCCCTCCCTCTCCCTCCCACCTTCCCTCCC	CTCTTTATTATATTATTTTATTTTCTCTTTTCTTTTCTTTTCTTTTCTTCTTAGGAGGATCTTGAGATGAGATCATCCTAGATGAGGATGGACCCTAAATGCAATGACAGGTGTCCTTCCAAGAGACAGAAGAGGAGACACAGACACAGAGGAGAAGGCCACATGGAGACGGAGGCAGAGACTGCGGCAGAGACTGCAGT
1777663	1777713	MmuY11	FALSE	5	TAAAA	NA	PpaY9	M. mulatta	NC_027914.1	PpaY9	GGAGATCAACACAATCCTGGCTAACACAGTGAAACCCTGTCTCTACTAAAAATACAAAAAATTAGCCAGCCGTGGTGGTGGGCACCTTTAGTCCCAGTTACTTGGGATGCTGAGGTAGGAGGATGGTGTGAACCTGGGAGGCAGAGCTTGCAGTGAGCCCATATCGTGCCAGTGCACTCCAGCCTGGGCAACACCAGCCT	TAAAATAAAATAAAATAAAGTAAAATAAAATAAAATAATAAAATAAAATAA	CCATGTTAAGGTGAACAATTCAGTGACATTTCGCACATTCACAGTGATATGCAACCATCACATCTACCTAGTTCCAGAACATTTTCATCACCGCCAGAGAAACCCCATACCCATTAAGGAGATATTTCCATTCTCTCCTCCCCCAACCCCTGGCAATTACTAATCTGAGTTTTGTCTCTATGGATTTGACAGTTCTGTAC
1825346	1825441	MmuY12	FALSE	4	AAGG	NA	NA	M. mulatta	NC_027914.1	MmuY12	CCAACCTGGGCAACATAGTGAGACCTCATCTCTACAATGTATACAAAAATTAGGTGGGAGTAGTGGCTCATACCTGTGGTCCCAACTACTTGGGAGCCTGAGGCAGGAGGACACTTGAGTCTGGGAGGTTGAGGCTGCAGTGAATCATGATTGGGGCACTGCAGCCTGGTGACAAAGCAAGACTCTGTCTTAGAAACAAA	AAGGAAGGAAGGAAAGAGGGAAGGAAGGGAGGGAGGGAGGGAGGGAGGGAAGGAAGGAAGGAAGGAAGGAAGGAAGGAAGGAAGGAAGGAAGGAAG	TCTGTACGGTTTAAATAATGAATACAGGCTGGAGATGTGGGTGGATATTTGGCATTTTCCAAGTGGGAGTTGCATTTGCATGTCATCTAAATGCAATGGGAAATAAAATAAGGCACACTTGAAGAGGCAGGATTTTTCTTTCTTTTTTTTTTTTTTTTTTTTTTTTTTGAGACGGAGTCTTGCTCTGTCGCCCAGGCTGG
2001356	2001416	MmuY13	FALSE	4	TCTA	NA	PpaY11	M. mulatta	NC_027914.1	PpaY11	AACAGATATGATAATAATGAAAAACTTTGAAATCCTCTGAGAATTACCAAAATGTGACGCAAGACACAAAATGACCACATACTATGGAAAACATAGTGCTGATAGACTTGCTGGACACAGGATTACCATAAGCCTTCAATTTGTATAAAACACAGTATCTGCAAAGCATAGTGAAGCAGAGCATAATAAAGCTAGGCTTG	TCTGTCTGTCTATCTATCTATCTATCTATCTATCTATCTATCTATCTATCTATCTATCTAT	GAATGAGATCACATCAGTACCTCCAATTTTAGTCCAGTTCCACAGGCTTCTTTTTGTTTCTTTTCTCTTTCCTTATATGAAAGTTTTGTCTCCAGGAGTGAGGAACCTGGCTGAGTATTATTCTTTAATATATTTACTTGATTAATCCTATAGTTACCAATTATTTATCTTCTCTACCAACCTTTTCCTTGCCTGGATAA
2162078	2162153	MmuY14	FALSE	4	TTCC	NA	PpaY13	M. mulatta	NC_027914.1	PpaY13	TACTACTAGGATTGAGGCCCCATGTTAGCCCCCCAAATCAAATTTGCGTCTACTGTCAGAGGTAGCTGATGGAGATGGAGGAACAATTGAAGTACATGTGTCTTTCTCCATGTCTGATTTGACCATATGCAAGGAAGAAATTGCTCAGTTTTCAAAGGATCCATTTAACTTGGTATGACATGCAAATATTATCTGCTTAT	TTCCTTCCTTCCTTCCCTCCTTCCTTCCTTCCTTCTTCCTTCCTTCCATCTTTCCTTCTTTCCTTCCTTCCTTCCT	CTTTTTTTTTTTTTCTGAGATGGAGTCTTGCTCTGTCACCCAGGTTGGAGTGCACTGGCGCAATTTCAGCTCACTGCAACCTCCACCTGCCATGTTCAAGCGATTCTCCCTGCCTCAACCTCCTGAGAAGCGGGGATTATAGGCGACTAGCACCATGCCCACCACCACAGGCGCCCACTACCACACGGCTAATTTTTTGT
2181776	2181832	MmuY15	FALSE	4	TTAT	NA	NA	M. mulatta	NC_027914.1	MmuY15	AAGGTCCTCAGTTCTGTGCCTGCTGCAGCTGTATCTCCATTTATTTCCTGAGAGATCTGCCTGTCAGTTCAAATATTCATGGGGGAGTGTGGGGTCCTCTGCAGTGAGGATCCCAGAGGTCTGCAGTGAGAGTGGGCAGTCACCCATTCCCAGTACTCACCCCTTCCCCAAGAAGCATCAGTACCAGCATTTAGACATTC	TTATTTATTTATTTATTTATTTATTTATTTATTTATTTATTTATTTATTTATTTATT	ATTATTATACTTTAGGTTCTAGGGTACATGTGCATAACGTGCAGGTTTGTTACATATGTATACATGTGCCATGTTGGTGTGCTGCACCCATCAACTCGTCAGCACCCATCAACTCGTCATTTACATCAGGTATAACTCCCAATGCAATCCCTCCCCCCTCCTCCCCAGCATTTAGACATTCTATGTAGGGTTCCCAACTT
2252097	2252181	MmuY16	TRUE	3	GAA	NA	PpaY14	M. mulatta	NC_027914.1	PpaY14	GGCCCACGTGGTGAAACCCCATCTCTGCTAAAAATACAAAAATTAGCTGGGCATGGTGGTGCATGTCTGTAATCTAAGCTACTCAGGAGGCTGAGGCAGGAGAATAATTTGAATTCGGGAGATGGAATTTGCAGTGAGCTGAGATCACACCACTGTACTCCAGCCTGGGCAACAGAGAGAAAGTGTATCTCAAAAAAAAG	GAAGAAGAAGAAGAAGAAGAAAGAGAAGAAGGAGAAGAAGGAGAAGGGGAAGAAGGAGGAGGAGGAGAAGGAGAAGAAGAAGAAG	GAGGAGGATGAGGAGGAGGAGGAGGAGGAGAGAAAAAAGAAAGAAAGAGGCTGACAAATCCAGTTTCTCAGAAAAACAAACAAACAAACAAAAAACCTAACGGAGACAAACAGAAGTGATGTATCTGCAGCTGCAAGATGGTGAAGGAAGCATTTTGGATAAAACTGTGCATCTGGCCATACCTAAGACTTTCTGGGAAA
2252126	2252211	MmuY17	TRUE	3	AGG	NA	PpaY14	M. mulatta	NC_027914.1	PpaY14	AAAAATACAAAAATTAGCTGGGCATGGTGGTGCATGTCTGTAATCTAAGCTACTCAGGAGGCTGAGGCAGGAGAATAATTTGAATTCGGGAGATGGAATTTGCAGTGAGCTGAGATCACACCACTGTACTCCAGCCTGGGCAACAGAGAGAAAGTGTATCTCAAAAAAAAGGAAGAAGAAGAAGAAGAAGAAAGAGAAGA	AGGAGAAGAAGGAGAAGGGGAAGAAGGAGGAGGAGGAGAAGGAGAAGAAGAAGAAGGAGGAGGATGAGGAGGAGGAGGAGGAGGAG	AGAAAAAAGAAAGAAAGAGGCTGACAAATCCAGTTTCTCAGAAAAACAAACAAACAAACAAAAAACCTAACGGAGACAAACAGAAGTGATGTATCTGCAGCTGCAAGATGGTGAAGGAAGCATTTTGGATAAAACTGTGCATCTGGCCATACCTAAGACTTTCTGGGAAAACTTGTGGCCATTGGGGAGGTTATATAAGC
2258917	2258967	MmuY18	FALSE	6	AAAAAT	NA	PpaY15	M. mulatta	NC_027914.1	PpaY15	ATCCTGGCTAACACGGTGAAACCCCATCTCTACTAAAAATACAAAAAAAATTAGCTGGGTGTAGTGGCGGGTGCCTGTAGTCCCAGCTACCTGGGAGGCTGAGGTAGGAGAATGGCATGAACCCGGGAGGTGGAGCTTGCAGTGAGCCAAGATTACACCACCACACTCCAGCCTGGGGGACTGAGCAAGACTCCATCTCA	AAAAATAAAAATAAAAATAAAAATAAAAATAAAAATAAAAATAAAATAAAA	GAGATAGGGTTGGTTCCAAGATAGCTGAATAGGAACAGCTCCAGGCTACAGCTCCCAGCATGAGTGACACAGAAGACGGTTCATGTCTGCATTTCCAACTGAGGTACCAGGTTCAGCTCACTGGGGCATGTAAGACAGTGGATGCAGGACAGTGGGTACAGCCCACTGAGCGAGAGCCAAAGCAGGGTAAGGCATTGACT
2270204	2270250	MmuY19	FALSE	4	AAAT	NA	NA	M. mulatta	NC_027914.1	MmuY19	ACTACAAAAATTTAATGGATATAATTTTGACAAAAATATTACCATGGAAGGAGAAATGTGTAGAATTTGGATGTGATTGAAGTCAACTTAAAATAGAATGTTATAAGATGTTATATGTCAACCCCATTTTTCCTACAAGAAAAAACCCTATAGGTGATACACAAAAGCAAAAGAGGAAGGTATCAAGGAGTATCTCTACC	AAATAAATAAATAAATAAATAAATAAATAAATAAATAAATAAATAAA	GGAAATTAGCAACAGAAGAAAAGAGGAACAAAAGAAACCAAGACAGAAACAATTTTAAAAAGAGAGAGAGAAGAGTAAGTCCTTCCTGTTAACACCTTTAAACATGAATGGACTAAACTCCTCAATCAAATGAGGTACAGTGGCTAAAACAAACAAAAAACTCCATTATTAGTTGTCTACAAGACACTCACTTTAGAGTA
2285335	2285390	MmuY20	FALSE	5	ATATT	NA	PpaY18	M. mulatta	NC_027914.1	PpaY18	TCACAGAGACAGATGCATATTCTGATTGCCTCCTTTGGAAAGACTTAACAGAAACTCAAAAGAATGTAGCCATCTGTCTCACACCTAGCTGTGACCTGCAAGCTCCCAGTGGTGGGTGGGAGGGGAAGTACATGGAAGGTGGGGAGGGGCAGGGGGCTTGTTTTGAGTTATCTCTGCCTTTCCGGACAGAACTAATGTAC	ATATTATATTGTTTATTATATTATATTATATTATATTATATTATATTTATTATATT	GATGCCTCATGTCTTCCTAAAATGTGTAAAACCAAGCCATGCCCTGACTACCCTGGGAACGTATCTTCAGGATTTCTTGAGGCTGTGTCACAGGTGTGTCCTCAACCTTGGCAAAATAAAATTTCTAAATTAACTGAGACGTATCTCAAATTTTGGAGGTTCACATTTTGGTAACCACAAAGGGATTGTGAGTAGAGATG
2285335	2285390	MmuY20	FALSE	5	ATATT	NA	PpaY16	M. mulatta	NC_027914.1	PpaY16	TCACAGAGACAGATGCATATTCTGATTGCCTCCTTTGGAAAGACTTAACAGAAACTCAAAAGAATGTAGCCATCTGTCTCACACCTAGCTGTGACCTGCAAGCTCCCAGTGGTGGGTGGGAGGGGAAGTACATGGAAGGTGGGGAGGGGCAGGGGGCTTGTTTTGAGTTATCTCTGCCTTTCCGGACAGAACTAATGTAC	ATATTATATTGTTTATTATATTATATTATATTATATTATATTATATTTATTATATT	GATGCCTCATGTCTTCCTAAAATGTGTAAAACCAAGCCATGCCCTGACTACCCTGGGAACGTATCTTCAGGATTTCTTGAGGCTGTGTCACAGGTGTGTCCTCAACCTTGGCAAAATAAAATTTCTAAATTAACTGAGACGTATCTCAAATTTTGGAGGTTCACATTTTGGTAACCACAAAGGGATTGTGAGTAGAGATG
2326305	2326350	MmuY21	FALSE	4	TATT	NA	NA	M. mulatta	NC_027914.1	MmuY21	AGAAATGATTTATTGAGCTGCCTTTTGTTATAAAAGTTCTTGCCAAAGACTCTCTGCTCTAGTCATCTGCTTAGGTGGTCTCTTTTTACCTCGTCTCTCATCAGCTTACTTCATCCTCCGCCTCCTGGATTCAAGCGATTCTCCCGCGTCAGCCTTCCAAATAGCTGGGATTCAGGCATGTAGCACCATGCCTGGCTGGC	TATTTATTTATTTATTTATTTATTTATTTATTTATTTATTTATTTA	ATTTTTAGGTGCAGTCTCACTCTGTCATCCAGCCTGGAGTGCACTGCACGATCTCAGTTCACTGCAACCTCCGCCTCCCAGGTTCAAGTGATTCTGCTGCCTCAGCCTCCCCAGTAATTGACAACAGGCGTGCTCCACCACATCCGGCTAATTTTTTTTTTTTTTTTTTAGTAGAGATGGGGTTTTTACCATATTGGCCA
2365063	2365107	MmuY22	FALSE	4	CAAA	NA	PpaY17	M. mulatta	NC_027914.1	PpaY17	TTTGAGACCAGCCTGCCCAACATGGCAAAACCCCTTCTGTACTAAAAATACAAAAAATTAGCCTGATGGGGTGGCCTGTAATCCCAGTTACTTGGGAGGCTGAGGCAAAAGAATCGCTTGAACCCAGGAGGCGGTGGTTGTAGTGAGCCAAGACTGCACCACTGCACTCCAGCCTAGGAAACAAGAGTAAAACTCTGTTT	CAAACAAACAAACAAACAAACAAACAAACAAACAAACAAAAAAAC	CAGAAGCTGAGATTTCTGGTAACAACCAGGTTAAGCAAGCCACATTATATATACATGGCAGAAATGCAAATCAATCTAAGAAAACTTCATATTTACTTGCTGAGAAAGAGAATATGGCTGTTTTCCCCATAGTTATTGTTTCTTTTGGGAAAAGTATCGTTTTATGCAACTACTGGATTATTTTCCGAACAACATGTGCG
2594183	2594269	MmuY23	FALSE	4	TTCC	NA	PpaY19	M. mulatta	NC_027914.1	PpaY19	ACTTTTCTGTAATCCATGATTTCTGTCTTAGAATGATTATTTTCTACAACTGACTGCTTCCTGGAAAGGTGGTGTGGAAATATCCCCAGGTAACTTTCTATTTTACACCTTCTATGTCCTTGACCTCCTTCCTCATACCTCTGCTTGATCCACTGTTCCACTCACATGGCCTACTGTGTAGATCAATTTAGAAGGTAACT	TTCCTTCCTTCCTTCCTTCCTTCCTTCCTTCCTTCCTTCCTTCCTTCCTTCCTTCCTTCTTTCCTTCCTTCCTTCTTTCCTTCTTTC	TTTTTTTTCCTGGAAACCATCATTCTCAGAAAACTATCACAAGAACAGAAAACCAAACACCACATGTTCTCACTCATAGGTGGGAATTGTACAATGAGAACACTGGGACACAGGAAGGGGAACATCACACACTGGGGCCTGTTGTGGGGTGGGGGAAGGGAGGAGGGATAGCATTAGGAGATATACCTAATGTAAATGAT
2622508	2622587	MmuY24	FALSE	4	TCTA	NA	NA	M. mulatta	NC_027914.1	MmuY24	GGATATTCCTTAAAGAAGTAATAGTAGAACCGCCATTTGATCCAGCTATCCCACTACTGGGTATCTACCCAGAGGAAAAGAAGTGATTATACAAAAAAGATACTTGGGCATGCATGTTTGTAGCAGTACAATTGGCAATTGCCAAAACGTGGAACAAAACCAAATGCACATCAATCAATGAGTGGATAAAGACACTGTGT	TCTATCTACCTATCTATCTATCTATCTATCTATCTATCTATCTATCTATCTATCTATCTATCTATCTATCTATCTATCTA	CTACTTATCCATAAAAAAGAATAAATAAATGGCAACCTGGAAGAGATTGCAATTTATTATTCTAAGTAAAGTAACTCAGGAATGGAAAACCAAACATCATGTGTTCCTATTCCTAAGTGGGAGCTAAGCTATGAGGACACAAAGGCGTAAGAATGACACGGCGGACTTTCGGGACTCTAGGGAAAACAATAGGAAGCAGG
2710638	2710695	MmuY25	FALSE	5	TTTCT	NA	NA	M. mulatta	NC_027914.1	MmuY25	CAGACTGTAGATGGTAAAGGAAAACAAATGCCCAGTCAAATAATATTAAAGCAAAAATACTAATACCATTGCCTACTCATCATGTTGGCAAGTGTTGAAAACCTGCTACCACCCAAGGAAAAAACAGGGTGGAAAGGCATTCCCTTTTTTATTGCATCTTTTAATTGTATTTTAATATTTGCTCAAATACGGTATGTTAG	TTTCTTTTCTTTTTTTTCTTTTCTTTTATTTTCTTTTCTTTCCTGTTCTTTTCTTTTC	CTCTTGCCTCCTCTCCCCTCCTGTGCTCTTCCCCCCTCTCCTCTTCCCTCCTCTCCTCTTCTTTTTTCTTTTCTTTTCTTTTCTTTTTTTTTTTTTTTTTGAGACAGAGTTTCACTCTTGTTGCCCAGGCTGGAGTACAATTGCCCGATCTCAGCTCACTGCAACCTCTGCCTCCTGGGTTCAAGCAATTCTCCTGCCTC
2772242	2772316	MmuY26	FALSE	4	ATCC	NA	NA	M. mulatta	NC_027914.1	MmuY26	CTATCTGAGAGATTTTCTGCATGCTTTTGAAATATACATGCCACTGGGGAGAAGAGACTCATATTACTGCTAATGGGGTTTCTCAAATATTTTCATCTCATTTTTCTCCCTTGGGGCTCCTCCCCATATACTGGGCTTTTAACTATACAGGAGAGAGACATCTTACTTCACCTGCCTATCAGTTAGATTAGTATCTCTTT	ATCCATCCATCCATCCATCCATCCATCCATCCATCCATCCATCCATCCATCCAGCTAGCCATCCATCCATCTATC	TGTTTATCTATCTATCCACACATATCTATGTATGTATGTATGTATGTATCTATCCATCCATCCATCTCTCCATTCATCCATCCACCCTTGTATCCAGTCATTCACCTCTCTATCATCCTTATTAGGAGACTGTATAATGTTGTCCTAGAAGACAACTGTCTAAAATCACCAATAATGCAAAAAAGGGGAAGAGCTGCTTT
2870739	2870799	MmuY27	FALSE	5	AAAAT	NA	NA	M. mulatta	NC_027914.1	MmuY27	ACAAGCCTGGCTGATATTGCAAAACCCCTTCTCTACAAATAACACAAAATTTAGCCAGGCATCTTGTCACACACCTGTAGTCCCAGCTACTTCGGAGGCTGAGGCATAAGAATTGCTTGAGCCTGTGAGGTTGAGGTTGCAGTGAGCCTGGATTGTGTTACTGCACTACAGCGTGGACACTAGAGTAAAATGGTATCTCA	AAAATAAAATAAAATAAAATAAAATAAAATAAAATAAAATAAAATAAAAATAACATAGAAT	TTCACAGTACTAGGGAGCTTTTATTTACATTTACTTTTTTTCATCTTAAATTGTGCTAATTATTTATGTCAAAACAGAATGCAAAAAGAAAAGGCATATGGAACTTGTATGGAGTTGATTTCAGAGAGAACAAACATTATAATGAATTATAAAAAGATGTCTAAAATTTCTGAGACATTTTCATTTGCAGCTAGAGAAAC
3185709	3185757	MmuY28	FALSE	4	AAAT	NA	NA	M. mulatta	NC_027914.1	MmuY28	ATGTAAAAATGGATTTAGTCATGGTATTTTTATTCCATAATAATAACGCTTTATGTTTTTAAATGTTTTTGTGTTTTTGATGGATCAGGAAACAAGTAACCTGTGAGGAAGTTTAGACCAACGCTGGCTTAGTATGTGTTCCAAATGCATTTATTTTATATCCACTTCTAATCCATATTGGATAAGAAAAACAACAACAA	AAATAAATAAATAAATAAATAAATAAATAAATAAATAAATAAATAAATA	TTCTTAGTAGTAAGAATAATTAACACACTTTACATGAACCAGAGCAACATATTAAGCACACCACACATCACATCAACTCAGCTTAACTGTGTTATGCCAGTAGATTGGGGAAAGAGCCTAAAAAGATGCAACAAAGTAACAAAGTTTATAACAGTACTAGCTCCAAATCATAGAAGGTTAACTCTAACAATTTTTATTTT
3193844	3193907	MmuY29	FALSE	4	TCTA	NA	NA	M. mulatta	NC_027914.1	MmuY29	TAGCCGGGCGAGGTGGCGGACAACTGTAGTCCCAGCTACTCGGGAGGCTGAGGCAGGAGAATGGCGTAAACCCGGGAGGCGGAGCTTGCAGTGAGCTGAGATCCCGCCACTGCACTCCAGCCTGGGTGACACAGCGAGACTCCGCCTCAAAAAAAAAAAAAAAAAAAAAAAAAGAGTGTAGAAAGAGGGGTGTACATAGG	TCTATCTATCTATCTATCTATCTATCTATCTATCTATCTATCTATCTATCTATCTAATCTATCT	TTAAAGATATGCCTATCTCTAAAAACTCCATTAATAATATATAGATGGTGTGACAGCCTTTACCTGTCAATATTATATTTTTGATCATTTACCCATGAACTCAAATGGGTTGCACACATGACACTTAACACCTGTATAATACTCTCTTTTATGCAGAGTCCATGATATACCTACCTATTTGATACAGTTTAGATCTATGT
3221824	3221871	MmuY30	FALSE	3	CAA	NA	NA	M. mulatta	NC_027914.1	MmuY30	CCATCCTGGCTAAGGCGGTGAAACCCCGTCTCTACTAAAAAAAATACAAAAAACTAGCCAGGCGAGGTGGCGGCGCCTGTAGTCCCAGCTACTCGGGAGGCTGAGGCAGGAGAATGGCGTGAACCCAGGAGGCAGAGCTTGCATTGAGCTGAGATCCGGCCACTGCACTCCAGCCCGGGCTACAGAGCGAGACTCCGTCT	CAAAAACAACAACAACAACAACAACAACAACAACAACAACAACAACAA	AACCAAAAAATGTTTATTTGGCTCACAATTCTGATATCTAGAAAAGTTCAAGTTTTGGCATCTACCTCTGCCAAGGACCACGTGCTGCTTATACTCACGGTAGAAGGTAAAAAGGAGCTGATTATGTGCAGACATAGCATGGTGAGAAAGGAAGCAAGACAGCAAGAGAGGCAAGAGGTGTGAGGCTTTTTTAACAACCA
3364571	3364632	MmuY31	FALSE	5	GAAAG	NA	NA	M. mulatta	NC_027914.1	MmuY31	ACCTGTGACATGGCTAACATTCTTTCTGAAACTTGGCCATAATTTCTCTTTCCCTACCTACAACCCTGGGAAGTTGAAGCGAGAAGGGCGTACCATGGAGCTGGCAGGATTCAAGAGCATTTTCCCAGTTTCACTTTAAGTTGTTATATTCAGACATTAATTTTGCTTTCATTTCTGAAAGAAAGAAAAAGAAGGAGACA	GAAAGGAAGAGAGGAAAGGAAAGGAAAGGAAAGGCAAAGAAAGGAAAGGAAAGGAAAGGAAA	AAGGAATGACTCTCACCTCCCCACAACCCCAGAATTGTTGAAAACTGAAATCAAATGGAATTCATCCTTTTAAGGTGTACTTCTCATTCCAGAAATAGTAGAAGAATCTGTCTTCTTGCTTTAGAAAACATTCTTATGAATGAGGATACTAGCTTACTGATGATGTGTTAGGATTGCTCCTGACACTATCATGAGGAAAC
3383518	3383571	MmuY32	FALSE	5	AAAAT	NA	PpaY23	M. mulatta	NC_027914.1	PpaY23	ATTCTCCAGCCTGTCGTCAAGGCTATAATTCTAGTGGTTCCAAGATCAGCAGCAGAGTACAGGCCCAGTGTGCAGATACATTGCAAGTCTATGCTTGAGTCAACTTGCTCTAGAGCCCAAACAAGTCACCTAGCTAAGCCCAGCTGCAAGGGTACATATAAAGACAATGCTTAAAGGAGATAGTCAAAAAAGCACATTGC	AAAATAAAATAAAATAAAATAAAATAAAGTAAAATAAAATAAAATAAAATAAAA	AACACATGTATAAGGGAGGGAAGTTTCTGTGGCCAGTTTTACAATCTACTTTATAAAGGTGAAAGTCTTATCAAAAAGAGATGAGGTTGACATAGAAAATAAGGACTTCCAAAAACTCTTTTCTCTATGCAATCAGTAATAAAGTGATAGAGAAAATTGCTGGAAATAGCTTTTACAGAACTCTAGAAATTAGCCAAAGG
3475611	3475680	MmuY33	FALSE	5	AAAAT	NA	NA	M. mulatta	NC_027914.1	MmuY33	AGATCGAGACCACAGTGAAACCCCGTCTCTACTAAAAAAAAATACAAAAAATTAGCCGGGCGCGGTGGCGGGCGCCTGTAGTCCCAGCTACTCAGGAGGCTGAGGCAGGAGAATGGCGGGAACCCGGGAGGCGGAGCTTGCAGTGAGCCGAGATCGCGCCACTGCACTCCAGCCTGGGCAACAGCGTGAGACTCCGTCTC	AAAAAAAAAAAAAATAAAAATAAAAAAATAAATAAAATAAAATAAAATAAAAATAAAATAAAATAAAATA	GGAATTTCATACTGTATCACCCTTTATTAAAATATTGAAGAAGTCACTAATTTATGTTTTGTACACTACTGGTTTTTAAATTTACTAATATAAGTGGACATGGGTATTTATGGAAAACTGTAAATGATCTTTTATTACTGGGTGTTCATGGAACTTAGTTGCTACTTCATCTTTTTAACAGGTGGGGGATCTGTCTTTTG
3793525	3793574	MmuY34	FALSE	3	ATT	NA	PpaY25	M. mulatta	NC_027914.1	PpaY25	AAAACCCTTTTTCCCACTTTTTTCCTTCCATATGCAGTCTACATTCTGGGGAATCTCTTTCTCTCAGGTTACCAGTAACTTCCACATTGACAAATCCCCTAAGTGCCTTACAATCCTTCTCTTACTTTGATCTCTGTGACTGTGACCTTCCTAACTTCTTCTCATAAAAAGCTCTGTTCTCCTTTGGTTTTCTTTTTTTC	ATTATTATTATTATTATTATTATTATTATTATTATTATTATTATTATTAT	ACTTTAAGTTCTAGGGTACATGTGCATAACGTGCAGGTTTTTTACATATGTATACTTGTTCCATGTTGCTGTGCTGCACCCATCAACTTGTCAGCACCCAACAACTCATCATTTACATCAGGTATAACTCCCAGTGCAATCCCTCCCCCCCCCCTCCATGATAGGCCCCGGTGTGTGATGTCCTCCTTCCCGAGTCCAAG
3812445	3812487	MmuY35	FALSE	3	TTA	NA	NA	M. mulatta	NC_027914.1	MmuY35	AAGGTGTTTCACCATGTTGCCCAGGATGGTGTCAATCACTTGACTTTGTGATCCACCCACCTCGGTCTCTCAAAGTGCGAGCGTTACAGGTGTGAGCCGTCATCCCAGCCTCATCCAACATTTTTTAGCATTCTCACTCTATCTTGCCAATTTGCTTTTTCAGAAATGATATGAAGTAGAAAACAGTTTTTAGGAAAGTT	TTATTATTATTATTATTATTATTATTATTATTATTATTATTAT	ACTTTAAGTTCTAGGGTACATGTGCACAATGTGCAGGTTTGTTACATATGTATACATGTGCCATGTTGGTGTGCTCCACCCATCAACTCTTCTGCACCCATCAACTCATCATTTACATCAGGTATTTTAGGAAAGTTTTAAGGGGCACAGCAGTTTGTATAATTGAAAAAATTGTCATCCTCCAAAACTTGTGGGTTATT
3840000	3840092	MmuY36	FALSE	4	TCTA	NA	PpaY27	M. mulatta	NC_027914.1	PpaY27	GATTAACTGGTACAGGCAGCCAATTTAGGACATATATGCTCTGAGTGGCAACAATGATGTGTTAAAGGGAGGAATAAAGGAAGGTTGTTTTGAAGAATCACTTGCAATATATGAGTTAACAAAATATATCCAATAGATAAGATCCATCTTTTTCTATATATCTACATCCATAGCTCTACCCATATCTATATATTGGTCGG	TCTATCTATCTATCTATCTATCTATCTATCTATCTATCTATCTATCTATCTATCTATCTATCTTCTATTATCTCCATTTATCTATATATCTAT	ATTTGTATGTATTTAGGCTCACAAGTATACAAATACAAAACTTAGCTGGGCATAGTGGTAAGCACCTGTAATCACAGCTGCTCTGGAGGCTGAGGCTGGAGAATCGCTTGAACCTGGCAGTCAGAAGTTGCCAAGTGAGCCAAGATCACACCACTGCACTTCAGCCTGGGTGACAGAGCCACATTCTGTCATAATAAATA
3847897	3847948	MmuY37	FALSE	4	TATC	NA	PpaY28	M. mulatta	NC_027914.1	PpaY28	GAGAACATAAAAAATAGTAATAAAATTTATACAGCAGATGATAATAGGTATTGATATAGATTATCCTATTTCGTCCTCTAAATAATACTCTGGAGAAGACAGAACTTGTAATCTTTGTCTTTATCACTTTTCTCTATGTATCTATCTGCCTAATCATGCGTCCATCCCTCCATCCGTCCATCCATCCATCTGTTCTCCCA	TATCTATCTATCTATCTATCTATCTATCTATCTATCTATCTATCTATCTATC	ATGATCCTTCTTTGTTTCTACCTTGTTGATCTATTTTTCTGTCTTGTTTATCTATGGTAAGGGAGGAAGAAAACTTTTCATCTATCTCCAAAGTTCTTTGACAGGGACCTGTGATCTAAATAGACAAAATACAGATTTTAAAAGGCATATGTTTATTTATTAATATTGACATTTTTATGTGCATGGGGACTCCACAGAAA
3898616	3898706	MmuY38	FALSE	4	TCCA	NA	NA	M. mulatta	NC_027914.1	MmuY38	TTTGAGCTGAGGAATAAAGAAGAAAACTAAAGCAATGGCAATGATGATGGTGACATAAGGGAAAAGAAGGACTGGAAATAAAATGATCATGTGGTAGAATACTGTGGTTATCCAAAAATTCACTTATGTAAGTTTTCATTTCTCTACCTGCTTGTCTCTTCATCCCTTCATTCATCCATCTCCACATTCATCAAAAACTC	TCCATCCATCCATCCATCCATCCATCCATCCATCCATCCACCCCCCCACCCACCCATCCATCCATCCATCCACCCACCTATCCATCCATCC	TCTTTCTCTTTTCGACAAAGGATTTGAGATGGTATAGAAAGACAAAATAAATACAGAAAATGAATAATAAATGAATAAAATAATGAGCAAACTAAATGCTAAACTCAGTGAGAATGGAAATAAGAGAACTAAAATAGGGACATAAAGTGGGACCAGGGATTTTATTTGAGCAAGAATACATTCCATATACTTGCCCTGTG
3939436	3939497	MmuY39	FALSE	3	ATC	NA	NA	M. mulatta	NC_027914.1	MmuY39	TGAAAAGACAACATGTAGACTAAAATAAAATATTGGAAAGCCACATATCCTACAAGGGACATTATCCAGGACATATAAATAACTCATAACTCAGTAATAAAAGAATAAATAACCAAATTGAAGATGCGAAGGAACTGAATAGATATTTCTCAAAAAAAAAATACATGAATAGCCAATAGATACACAAAAAGCTGCTCACT	ATCATCATCATCATCATCATCATCATCATCGTCGTCGTCATCATCATCATCATAATCATCAT	TGAGACAGGGTCTCACTTTGTCACCGAGGTTGTAGTGCAGTGTTATGATCTAGGCTCACTGCAACCTCCTCATGAAATTGAAGTACTTTTCTAACTTTCTACTAGCCAAGGAAACCCACCACTAACTGACTGATTTTCCTTGTTTCCTTGATGTTGACCAGTAATGTTGTAGACTGGTAAAGCAGGCATCCTGCCATCCA
3941487	3941544	MmuY40	FALSE	4	TATG	NA	NA	M. mulatta	NC_027914.1	MmuY40	AGAGCTCAATGAACACATATACAATAATTGAAATTATATATGCAAGTGGATGTTTAGTGACTATTATCTGCCTTTGTTTTCTGTTTATTTTAAAGATTGATTCACATGGAAAATTTAGATACTATTCCACATTTATTCAAGGTGTATTTTGGCCAAAGAAAATTTTCATGGAGCCCTAAACATCATTACATCATGTTTTC	TATGTACGTATGTATGTATGTATGTATGTATGTATGTATGTATTATATGTGTATATAT	CATCTATCTGATCCATCTCTCTGTCATCTCTCTGTCCTCTGTAATCTATCAACCTATTCCTATCATGTATTATCGATATGTATCTATCACTTGTCCATCATTTGGCAATTATTTAGTATGATTGCTGTTACTCTCCTGATTTGGGAAAGATTGGTTAAATTTGGACAAATCATTGCATTTTCTAAAATGATCTCTACAGC
3980159	3980248	MmuY41	FALSE	4	ATAG	NA	NA	M. mulatta	NC_027914.1	MmuY41	TGAATTTCAGTTTTTTATTTTAAGGAGAACAAAGGATTAAACCCCTCACAGAAAATGGTAGATGAGGAGTAGGATTTTTCTCTTTCCCAGGTGAGAATAGATTTGTGTCAAACAACAGAAGAGTTCTCCAAGACTCTTTACCTAGGGCTCTTGTTTCTACCAAGGTCCTACAGCTGCTATTTCCTGAACCACTCCAATTC	ATACATAGATAGATAGATGACAGACAGATAGATAGATAGATAGATAGATAGATAGATAGATAGATAGATAGATAGATAGATAGATAGATA	TTGGGGATGGTGATTTGGCTGTGTCCTTACCCAAATTTCATCTTGAATTCACACATGTTGTGGCAGAGACCCAGTAAGAGGTAATTGAATCATGTGGGGCAGGTCTTTCTTATGCTGTTCTCATACCAGGAAATAAGTCAAATGAGAGCTGATGGTTTGAAAAAGGTGAGTTTCCCTGAAGAAGGTCTTTTTGTCACCAC
3982643	3982726	MmuY42	FALSE	4	AGAT	NA	NA	M. mulatta	NC_027914.1	MmuY42	CCAATGTGCTTAACAAATGCCACATATGTGTGTGCCTCTGTGTGTGTGTGTGTGTGTGTGTGTGTGTAGTGTGTGTGTATGTATACACACAAAACACCCACATACCCATAAGTTTATATAGATATGCACACACACCTATATATATGCACACATATATGTATACATGTATATATGTATATAGCTCTCTCTCTCAGAGATAG	AGATAGATAGATAGATTAGATAGATAGATAGATAGATAGATAGATAGATAGATAGATAGATAGATAGATAGATAGATAGATAGA	GATGTGGATAGAATAAATAGACACTAGGATGAGTGGAATAGGTGATCGAGACAGATATGGATGGAATAGATACCTATATATCATGAGATAGATAGAATAGATATGTAAAGATAGATCAGATAGATTACATAGAGATAGATGTGACACACATACATGCGTATATACAGTTATTTAGAGTTCATATCAGGTAGCTTTCTGAA
4003656	4003703	MmuY43	FALSE	4	AAAT	NA	NA	M. mulatta	NC_027914.1	MmuY43	TAACATGGTGAAACCCCGTCTCTACTAAAAATACAAAAAAAAAAAAAACTAGCCGGGCGTGGTGGCGGGCGCCTGTAGTCTCAGCTACTTGGGAGGCTGAGGCGGGAGAACGGCGTGAACCCGGGAGGCGGAGCTTGCAGTGAGCCGAGATCATGCCACTGCACTCCAGCCTGGGAGACACAGCGAGACTCCGTCTCAAA	AAATAAATAAATAAATAAATAAATAAATAAATAAATAGATAAATAAAT	TTCATAATTTGCAATGTAAGATGTGCATAATACTCTGTTTTGTAATCCTTAAAGTGCATAAATCCACTTTCTGTCAATATCAGTAATGAGTCAGCAATAAGTGCTTATCAGAAAAAACAATTCCACAGTACATCCTACCTAAGTTCTCATTTATCCCAGCCAGAGTTATTATCTTAAGGAAAAGTAATTGAAGGAGAAGT
4008792	4008854	MmuY44	FALSE	4	ATAC	DYS565	PpaY30	M. mulatta	NC_027914.1	DYS565	TTGAGACCAGCCTGGCCAACATGTAAAATCTGAATCTCTAATGAAAATACAAAAATTAGCTGGTCAAGGTGTTGTGCACCCTTAGTCCAAGCTGCTTGAGTATCTGAGGCAGGAGAATCACTTGAACTCAGGAAGCAGGGTTGCATTGAGCCACGATCATACCACTGCACTCCAGTAGGGGTCAAGACTTTGCCTCAAAA	ATAAATACATACATACATACATACATACATACATACATACATACATACATACATACATAAATA	ATAAATAAGACTGACCAGGGTATAGACTATGAATATGCCACAGAATTCAGATGTACCTAAATCCTAGTTGAGAGAGGAAAGAAGATGACAGTAGAAAGCATCATGAAGCTTAAGAAGGGGCAGGACCACTCATTTGTGTATTTATTCATGTGCTGAGCCAGGGGCATAAAGGCAGAGAACTACATTGGTTAAAGTGGCTG
4013114	4013168	MmuY45	FALSE	4	AAAT	NA	PpaY31	M. mulatta	NC_027914.1	PpaY31	ACCAGCCTGGCCAACATGGTGAAACTCTATCTCTACTAAAAATACAGGAATCAACCATGCATAATGGTGTATGTTGGTAGTCCCAGCTACTCAAGAGGCTGAGGCATGAGAATTATTTGAACTCGGGAGGCAGAGGTTGCAGTGAGCCAATACCATGCCACTGCACTTTAGCCTGGGTGACAAAGCAAGACTCTACTTCA	AAATAAATAAATAAATAAATAAATAAATAAATAAATAAATAAATAAATAAATAAA	GAGTGTGAGCATATTTACCAAGATTCATCATTTTAAAATATTCTCTGCTAAAATATAATTTCTTATTTAACTCTTGTTCAGTATATTAGATCATAACTATCAAACTATCGTAAGTAAAAAGAAAACTTGAAAGTGGATCAAATCAAAGTATTCTATGGTACAAGTCTCATTTTAGGCAATTTAGCTTTTTATTTTTACCT
4019867	4019925	MmuY46	FALSE	4	ATAG	NA	PpaY32	M. mulatta	NC_027914.1	PpaY32	GGAAGGCACATATCTTAGTCTGAGGAAGTAGCTTCAACATTTCAAGGAACTGAGTCCTGCAAAACATTGTTTCTCCATTTTTAATGGGTATGTGAGTCACCTGGGAAGAATGCAGATTCCATAATAGGTCCAGTTGGCATCCTGCAATTTGCCAATTTCTATAAGCTCTCTTTCAACAATTACACTTCCAGTAGCAAGAC	ATAGATAGATAGATAAGATAGATAGATAGATAGATGATAGATAGATAGATAGATAGATA	TTCATTTATATTGCATATATATTTTATACACAAATAAACATATATCATTTTTTTATTCTTACAGGCCAGATAAAAAGGGCAACTCTAGTACAATAGGAATTTTGTAGGTGTGATTGGATGGGAACCTTAAAAATGCTTAGATCTCCACCACGCATGGGTGCAATGTTTGATCACATCTTCGAAGCAATTGTATTGTTCTG
4026487	4026585	MmuY47	FALSE	4	AGGG	NA	NA	M. mulatta	NC_027914.1	MmuY47	CCACATCTCTTCAAAACATGCAAAAGGTGAGCAGGGCATGGTAGTGCATGCCTGTAGTCTCAGCTACTTAATAGACTGTGGTGGGAGGATCACTTGAACCTGGGAAGTTGAGGCTGCAGTGATTTGAGATTGTGCCACTGCACACCAGCTTGAGCAACAGAGTGACATTCTGCCTTAGGAAGGGAAGAAAGAAGGAAGAA	AGGAAGGAAGGAAGGGAGGGACAGAGGGAGGGAGGGAGGAAGGGAGAGAGGGAGGGAGGGAGGGTGGGAGGGAGGAAGGGAAGAAGAGAGGAAGGGAGG	AAATCACCCCCTGTGAGCAAGTGGGTTTTGTACTGGGAGACTATAAAATATGTCATAACAAACGTTTAGAGTGCACAATGTGCCTATTTCACTGGAAACGATCAGCCCAGTAGCTGTCTTGAGTGCTTCTTAAAATTGTACTACCAGCTCTTCAGGTGTTACCTAAATTCTCCAGTTATTTCAATTATGCATGAAAAGAA
4041692	4041746	MmuY48	FALSE	4	TATG	NA	NA	M. mulatta	NC_027914.1	MmuY48	TATCTCCAATTCTATACCAATACCCATCGTGTTCATTCTAGCTCTCTCTGTTCTTAATTGTAATTTGCTTATCTGACAGAAATTTAACTCCCATTATTCCTAACATTGGTGCTCATTTTTATTTGCCCTCCCCCTCTGCATGTATCCAATGCTCCAAATCAACTGTCATGTCTTTCGCCTGAGACACATGTTCTCTCCCA	TATGTATGTATGTACGTATGTATGTATGTATGTATGTATGTATGTATGTATGTAT	TTTTATTTTTGAGACAGAGTCTCAGTTTGTCACCCAAACTGGAGTGCAGTGGCATGACCTCAGCTCACTGCAACCTCTGTCTCTTGGGTTAAGGAATTTTCATTCCTCAGAGTCAATAGTAGCTGGAACTACAGGCATGCACTACCACACCTGGCTAATTTTTTTGGTATTTTCAATGGAGACCAGGTTTTTCCATGTTG
4059621	4059662	MmuY49	FALSE	3	TAA	NA	NA	M. mulatta	NC_027914.1	MmuY49	AACAATGAGATCACTTGGACACAGGAAGGGGAACATCACACACTGGGGTCCATTGTAAGGAGGAGGGAGGGGGAGGGGTAGCATTAGGAGATTTACCTAATGTAAATGATGAGTTAATGGGTGCAGCACACCAAGATGGCACATGTATACATACGTAACAAACCTGTACTTTGTGTACATTTACCCAAGAACTTAAAGTT	TAATAATAATAATAATAATAATAATAATAATAATAATAATAA	AAAGTCCTACCATGATGGTTAATATTGAGGGTCAACCTCATTGGATTGAAGGATGTAACGTATTGCTCCTGGATGTGTTTGCGCAGGTGAGCATTTGAGCAAGTGGACTGTGAGAGGGAGACCCAGCCTCAATCTGAGAGGACACAATCTAATCAGCTGCCAGCACAACCAGAATAAAAAGCACAACCAGAAGAATGGGA
4097636	4097695	MmuY50	FALSE	5	CATAC	NA	PpaY33	M. mulatta	NC_027914.1	PpaY33	TGGCCAATATGGTGAAGCCCCATCTCTGCTAAAAATAAAAATAAAAATAAAAATAGTTGGGCATCATGGCATTTCCCTGTGGTCTCAGCTACTTGGGAGGCTGAGGCAGGAGAATCACTTGAACCTGAGAGCTGGAGGTTGCAGTGAGCCATGATGATGCCACTGCACTCCAGCCTGGTCAACAGAGTGAGACTCTGTCT	CATACCATACCATACGATACCATACCATACCATACCATACCACACCATACTATACCATAC	AAATATGTCACAAATATCAAAGAATAATAGTAGGTTAGGGAAGAATTGTAGTATGCATCTTTCTCTGGTCTAAGGACTCAGTTTAGAAATGATACTAAGGCTTAGAGGGGTCAACTGGCTTGCCTAAGATAACAAAATTAATGGGAAAACTAGGACTGAGACTCAAATCTCAGTACCAGGTTGATGACTTTTGTGTGTGT
4136017	4136069	MmuY51	FALSE	4	AAAT	NA	NA	M. mulatta	NC_027914.1	MmuY51	TGAGACCATCCTGGCCAACACGGTGAAATCTCGTCTTCACTAAAAATTAGCTGTGCATGGTGGTGTGCACCTGTGGTTCCAGCTACTTGGGAGGCTGATGCACACAGGAGAATTGCTTTAACCTGGGAGGCGGAGGTTGCAGGGACCTGAGATCCCACCACTGCACTCCAGCCTGGCAAAACAGTAAGGCTCAGTCTCAA	AAATAAATAAATAAATAAATAAATAAATAAATAAATAAATAAATAAATAAATA	TTCCACCACAACGCCGCTATTTCTGAATTTTTCTTATTTTTTTTTCCTTTCACAGTAAGACTATAATTATGATTTCAACTTCCTCTTCAGATCCCCAGTCACGAATCTTTGTAACATATTCAGCTGAAGGCTGTCAATATTCTACTGATTCCAAAATGCAATGGTACTCTCCGGTTGTCCTTCACTGTTAAAATCTCTGA
4177694	4177738	MmuY52	FALSE	3	TTA	NA	NA	M. mulatta	NC_027914.1	MmuY52	AGCTAAGACCATCATAAGCAAAATGAACAAAGCCGGAGGCATCATGTTAACTGACTTCAAACTATACTACAAGGCCCCAGGAACCAAAACAGCATGGTACTGGCACCAAAACAGATACATATATATATATTTCGTGGGGATCATTGAAAAGTCAGGAAACCATAAATACTGGAGAGAATTTGTAGAAATAGGAGTGCTTT	TTATTATTATTATTATTATTATTATTATTATTATATTATTATTAT	ACTTTAAGTTCCAGGATACATGTGCATAACGTGCAGGTTTGTTACATATGTATACTTGTGCCATGTTGCTGTGCTGCACCCATCAACTCGTCAGCACCCATCAACTCGTCATTTACATCAGGTATAACTCCCAATGCAATCCCTCCCCCCTCTTCCCTCCCCATGATAGGCCCCGGTGTGTGATGTTCCCCTTCCCGAGT
4324583	4324631	MmuY53	FALSE	4	AAAT	NA	PpaY37	M. mulatta	NC_027914.1	PpaY37	GAGTCCATCCTGGCAAATGTTGTGACACCTTGTCTCTACTAAAAGTACAAAAATTAGCCAGGTGTGGCAGCAGGCACCTGTAATACCAGCTACTAGATAGGCTGAGCCAGGTGAATCTCTGGAACTCAGAAGGCTGAGGTTGCAGTGAGCTGACATTGTGCCACTGTACTCAGCCTGGGCAACAAAGTGAGACTCATCTC	AAAAAAATAAATAAATAAATAAATAAATAAATAAATAAATAAATAAATA	GGACTAAAGTAGGTCAAACAAGAAATATGTCTGAAAATGTTTTCTTCAAATAGGTAAATATTTTCAAGAATATTTTATTTTCAATCAGATTATTTTATTTCATTTTGAGTGTGTGTGTGTGTGTGTTTTTTTTTTTAATTCCTGTGTGAACACATTAACCTGTAAGAAACCATAAAAGGTGGTGAATTGCTGAGAAACCT
4379508	4379587	MmuY54	FALSE	4	GAGA	NA	PpaY38	M. mulatta	NC_027914.1	PpaY38	TGTAGAGTCAGATATACCATTGCAAGTTTAAAAACATAGAGTACTTTAAGTATCTGATTTACCTTGGTAAACACTTTCATCAATTTTGAGAGCACCTACAAGCTATATTCTGCTCTTGAATTTCCAAGTTTGAGAGAGAGATGGGGTACGGGAGAGAGTGGGAAAAGGGGAAGGAATATGGGGGGAGGATGGGGAAAAGG	GAGGGAGGGATAGAGGGAGAGAGAGAGAGAGAAAGAGAGAGAGAGAGAGAGAGAGAGAGAGAGAGAGAGAGAGAGAGAGA	ATGAGGAGGTCAGGGTTCATGGAGCCATCTTGCTACAAATGTCAATATATGAGGCCAGACACAATGCCTCATGCCTATAATCCCAGCACTTTGGGAGGTTGAGGCAGGAGGATTACTTAAGCCCAGGAGTTTGAGACTAGCTTGGGCAAAATAGTGAGACACCATCTCTTCAAAAAATAAAAAATTACTCAGGTGTGGTG
4379923	4379973	MmuY55	FALSE	4	ATAC	NA	PpaY39	M. mulatta	NC_027914.1	PpaY39	ACTAGCTTGGGCAAAATAGTGAGACACCATCTCTTCAAAAAATAAAAAATTACTCAGGTGTGGTGGTGCCTGCCTGTAGTCTCAACTACCTGAGAGACTGAGGTTGGAGGATCATTGAGCCCGGGAGTTGGAGGCTGCAGTGAGCTGTGATTGCACCACTGCACTCTTGCCTGGGTAACAGCACAAAACCCTGTCTCTAT	ATACATACATACATACATACATACATACATACATACATACATACATACATA	ATATGTATGCACCCTCCAGCTTTTGCTAGTCCCTCAAAGCCTTGCAGCCTTCCAAAATTCGGTTGCTTTTCTTCTACATTTCTCTGAAAATTAAGGGGAAAATAGCACTCAGAATTCCACAACAGCTGTCTACATGACCTGGAATCCCTGGCAGAACACCAATGCGATCTCTTCTCTGAGGTTCACAGGGCAGGCATATA
4405281	4405327	MmuY56	FALSE	4	TTTA	NA	PpaY40	M. mulatta	NC_027914.1	PpaY40	TGTAAGCCACCACACCTAGCCCTATGTTGTGTTTGTGTAGGGGTGTGTGTGTGTGTGGTAGTCTCCCTCTGTCACCCAGGCTGGAGTGCAGTGTACCCTCATAGGTCACTGGAGTCCCGACCTGCTGAACTCAAGCAATCCTCCAGCCTCAGCTTCTCAAGTGGCTAGGACTAGGGCACACACCATCATACCCGGCTAAT	TTTATTTATTTATTTATTTATTTATTTATTTATTTATTTATTTATTT	TGGAGAAGACACCTCACCATGTCACTTTCGCTGGTCTTGAATTCTTGGGTTCTATTGATCCTCCTCCCTCAGCTTCTCAATATGCCAGGATTACAGGTGTGAGCCACCACACTCGGCCTGAACATTTTATCCTTTTTCTGACCATGAGACTTCATTGACTTATGCCATCTCAGCCGAATTTCAAGCCACAGTCTGGCTTT
4420913	4420984	MmuY57	FALSE	4	TAGA	NA	PpaY41	M. mulatta	NC_027914.1	PpaY41	ATATTTTTCTAATCTGATTGTCAAAACAATATATCTTCATTGTTATAAATTTACAATATCAAAGAGCATATAGAAGAAAAATGTATTAACTAAAAGAAACCATTTTTGATAATTTGATTTATATACATACATATATCCTCCATACAAATTGCCTCCAGGCAATTCGGGGCCAGGAGATGAGGGGAAACCTGTGAGATTGC	TAGATGATAGATAGATAGATAGATAGATAGATAGATAGATAGATAGATAGATAGATAAGAGATATAAAGATA	TATTTTCTCTATATATGTATTTTTTTGTCTCTCTAAAGACATGATTAGGAAACATTCTCTTGCCATATATAAGAATATATATTATATAAATACATATTATATATAATTTATATAAAATATAATATTATATATTATATAAATAAATTATATTACATATAACTATATAATATAATATATAATTACATAATATATATTATATT
4456389	4456465	MmuY58	FALSE	5	TAGTA	NA	PpaY42	M. mulatta	NC_027914.1	PpaY42	TCTGCAGATGAAGCAGCTGGAACACGATCACGAGTGTGAGTCACTACAGGCACACGACACACTGAGGCTCACCTGCCCACCAGACTACACCCTCACGCTGCACCGGTCGTCAGATGATATCCCACTTATGATGTCAAACACCAACGCCATGATTCCAAATATACTGACGGGGATGCAACCTTTGCACATACACTATACTC	TAGTATAGTATAGTATAGTATAGTATAGTATAGTATAGTATAGTATAGTATAGTATAGTATAGTATAGTATAATATA	AAGTGGCTAATTTTATTTTTAGTAGAAACAGGGTTTCACCATGTTGGCCAGGTCTCAAACTTCAGACCTTGTGATCTGCCCACCTCAAACTCTCCAAGTGGTGGGATTACAGGTGAGAACCACTGCGACTGGCCAAATCTTGGTCTGTTTATAAGATATGACAAAGAGCAGTGCTTTAAAGTTATCAAACAATGCATTAT
4531874	4531920	MmuY59	FALSE	4	TTTA	NA	NA	M. mulatta	NC_027914.1	MmuY59	TGATACTTCAGAAGTTAATTCCTTTAACTGTATCTCTTTCTTTTTTTTCGATGTTTAACCAGTCATGTCTGATCCTTCCCATCTTAGCTCTGAATTGTTTATTCTGCAACCCCATGACACCATTTTTTGTGCATCCATGCTACACCTAACTTTCTTTAGACTGGGCAAATGACACACCACAATTCAATTTATCACTAGAT	TTTATTTATTTATTTATTTATTTATTTATTTATTTATTTATTTATTT	TTATTATACTTTAACTTCTAGGGTACATGTGCACAACATCCAGGTTTGTTACATATGTATGCATGTGCCATGTAGGTGTGCTGCACCCATTAACTTGTCATTTACATTAGGTATATCTTCTAATGTTATGCCTCACCCCTCCACACTCCCCACAATAGGCCCTGGTGTGTGATGATCCCCTTCCTGTGTCCAAGTGATCT
4569556	4569626	MmuY60	FALSE	4	CTAT	NA	NA	M. mulatta	NC_027914.1	MmuY60	TCCGGCTAATTTTTTGGGGGGTTTTAGTAGAGAGGAGGTTTCACCATGGTGAGCAGGCTGGTCTCTAACCCCTGGTCTCAAGTAATCCTCCTACCTTAGCATCCCAAAATGTTGAGACTACAGGTGTGAGTCACTGCACCCAGTCAAGGTCTAGCTGTATTTAATATACAGGTAGATGATATCTCTATATACCTACGTAA	CTATCTGCCTATCTATCTATCTATCTATCTATCTATCTATCTATCTATCTATCTATCTATCATCTATGTAT	TAATAGATTTATTATGAGAAATCGGGCTACACAATTATGAGCTGAGAAGTCCCATGATCTGCCTTCCGCAAGTTAGAAACTCAGGAAAATCTCTGGTATAATCTGAACCAAGACTAAACACCAGAAAAGCCATGAGAACCAAGTGAAAATCTTAGCTCAAGGGTGGCAGCAGCCTCATGTCCTAGCTCAGGCAGGTAGTC
4573331	4573405	MmuY61	FALSE	4	AAAG	NA	NA	M. mulatta	NC_027914.1	MmuY61	AGGGGTGGGGGGAGGGATTGCATTAGGAGTTATACCTAATGTTAATGATGAGTTAATGGGTGCAGCTCACCAACATGGCACATGTATACATACGTAACAAACCTGCACATTGTGCACATGTACCCTAGAACTAAAATTATATAAAAAAATAAAAAATAGAAATAAAAATAAATTAAAAAAAGAACTGCTATCTTCATTAA	AAAGAAAGAAAGAAAGAAAGAAAGAAAGAAAGAAAGAAAGAAAGAAAGAAAGAAAGAAAGAAAGAAAGAAAAAAG	TAAAAGCAGCAAATGCTTTTTGCCAAAAAATCATTTTGCCAAATGTTATGGTGCTAGTAATGAAAGAGCCAGGTGGCAAGGGCTTCTGGCAGAGCCTCTGGCCAACCTGTGCCCTGGAAGCACTCACAGTGGGGTGGAGACACAGAAGTTTGCAGGGGTTGCAGTGGGGAGGAGCTAGGCCCTGCGCTTTCCTGGATGGT
4580542	4580592	MmuY62	FALSE	5	ACAAA	NA	NA	M. mulatta	NC_027914.1	MmuY62	TGATCTCAATGAAGGTATTTTAGAATTAAGTCTGTATGAGTCAGTGAGGGCTTCTGAAAAAACTGCCACAAACTCAGTGGCTTCCAATAGCAATTTATCATGTTTCAGTTCTGAAGGTCAGAAATCTAATATGGATCTCACTTGGCTGAAATCCAGGTATCAGGAGGACTGCACTCCCTGTAGAAAGATCTAGGAAAACC	ACAAAACAAAACAAAACAAAACAAAACAAAACAAAACAAAACAAAACAAAA	AACTTTTTGCCTCTTCAAGATCCTGGAAGCCACCCGCATTCCTTGGATTGCTGCAAAACAACTTCAAGCTCTTTTTCTGTCATCGATTCTCGATCTTTGACTCTGACCTCCTGCCTCCCTCTTTATTTTTTTATTTTTTATTTTTTTATTTTTTTTTTAATTTTTATTTTTTTATTGTTATTATACTTTAAGTTCTAGGG
4654223	4654312	MmuY63	FALSE	4	TCTA	NA	PpaY44	M. mulatta	NC_027914.1	PpaY44	ACATGCACCACTATGCCTACCTATTTTTTTTTTTTTTTTCTTAGTAGAGAGGAGATTTCACCATGGTTGCCAGGCTAGTCTTGAACTCCTGGTCTCAAGTGATACTCCTGTCTTGGCCTCCCAAAGTATTGTGATTACAGGCATGAGCCACTGTGCCAGGCCAAGGTCCAACTGTATTTGATATATAAGTTGATTATATC	TCTATCTACCTATGTATCTATGTATGTATGTATGTATGTATGTATCTATCTATCTATCTATCTATCTATCTATCTATCTATCTATCTATC	GATTTATTGTGAGAAATTGGGTCAAAAATTATGAGCTGAGAAGTCCCGTGATCTACCTTCCACAAGCTAGAAAATCAAGAAAATTATCTGATACAATCTGATCCAAGACTAAAGACTAGAATGTCTATGAAAACCGAATGAAAATCCTAGCCCAAGGGCAGCAGCAACCTCATGTCTCAGCTCAGGCAGGTAGTAAGGAA
4703911	4703982	MmuY64	FALSE	4	CCTT	NA	NA	M. mulatta	NC_027914.1	MmuY64	ACATAGGAAGACTTTCACACTGTTGGTGGGACTGTAAACTAGTTCAACCATTGTGGAAGACAGTGGAGATTCCTCATGGATCTAGAACTAGATGTACCATATGACCCAGCCATCCCATTACTGGCTACATACTCAAAGGGTTATAAATCATGCTGCTGTAAAGACACATGACTCATTGTTTTAGATAGGAATCAATCTTC	CCTCCCTTCCTTCCTTCCTTCCTTCCTTCCTTCCTTCCTTCCTTCCTTCCTTCCTTCCTTCCTTCCTTCCTT	ATTCCCTACTTATGTGGCTCAATGGAGCACATATGTTTGTTCTTATGTGTGTATTGATTCTGATCTCCCCTGTTCTTGTCAGATGATTGTTACTTTACTTATTGTTTATTCAATTCATTCCTCAAATGAACCATTTCCAGGTGCTAATTATGTTCTTTTCAGGTTTTTGAATGTTGAAGCATCAATACTACCAAATTACT
4749832	4749910	MmuY65	FALSE	4	TCTA	NA	NA	M. mulatta	NC_027914.1	MmuY65	ATATCAGTTCTACAGCTCTTGGGTCTTTGTGCCACTCCACCTGCGGTCTTGCAACTCCAGCTTGTAGATTTCAAATAGTAGGAATTCTCAGCATCCATAATCAAGTGAACTAATATCTTATAATAAATTGGTTGTATTTATCTGGAAAACTTTGACACTATTTTATATCTACTTATTCATCCTTTCATTTATCCTATTTG	TCTGTCTGTCTATCTATCTATCTATCTATCTATCTATCTATCTATCTATCTATCTATCTTTCTATCCTATTTATGTATC	CAATCATTTTATCAAATTACCTTTGCAAAGGATCTATTTACAAATAACACTGCGTTCCAGATTGTAGGTACAAATGAATTATGGGGGGCATTACACAACCCAGTACACCCTTGAACTGCTTGTTGTAAATAGAGGACAGCAACAACACAATCTCATTAATTCTTCAAGCCACTCATTCTCAGGATTGTGTTATGTGCGTC
4764923	4764997	MmuY66	FALSE	5	AATAA	NA	PpaY45	M. mulatta	NC_027914.1	PpaY45	GCATAATATGTCAGTACAACATGATATAATGTAACATACAAAACATAACAATGTAACACAGCATCACAACATAACATCATATGGTGGTAATGAGGATTGAATTACATAATATACCTAAAGTACTCAGCAAGCCTTGGCATTTAGCAAATATTCATTCAGTATTAAGGTAGCCAAACCCTGACTATGGAACTTCTCTCACC	AATAAAATAAATAAATAAATAAAAAATAAAATAAGATAAAATAAAATAAAATAAAATAAAATAAATAAAATAAAA	ATGTGGAACATCTGAAGTTCAAGCCAAGGTCCTCCCTCTGTAGCATTCCGCAAAAAAGGGACAAAAATTAGAAAGGAAAGATACATAGTAGTACATAAAATCAGAGTATATATTATATTATTAATGCCAAATATGCATTTATATTTTCTTTTTGGATGTATTTTTAGAAAAATGCGTATTCCCTATACCCAATGGTACCT
4832292	4832331	MmuY67	FALSE	4	TTTA	NA	NA	M. mulatta	NC_027914.1	MmuY67	GTTTGTGGTATTCTGTTACAGTAGCACTAATAAACTAAGACACTGGTTTGTTTCTTTGGGAATGACTTAGTTATCTCTCCAAACCTGTTTCCTTATCTGATGACTTAGCTCACATCACCTGTTTTGTGAGCTCTCTTCAGATTCCATTAGCTGAGGGGTGTGCAGAAAAGTGTGCACACAGCAAGCCTCAGACAGTTATC	TTTATTTATTTATTTATTTATTTATTTATTTATTTATTTA	CTTGGAGACGGAGTCTTGCTCTGTCGCCCAGGTTGGAGTGCTTTGGTGCAATCTCGGCTTACTACAAGCTCTGGTTCCCGGGTTCACATCATTCTTCTGCTTCAGCCTCCCAAGAAGCTGGGACTACAGGCACCCACCACCATGCCCGGCTAATTGTTGTTGTTGTTGTTGTTGTTTTGTATTTTTTAGTTATCTTTAGA
4867683	4867772	MmuY68	FALSE	4	CTAC	NA	NA	M. mulatta	NC_027914.1	MmuY68	TATACCTTTATACTTACTAAGCTACCTATATACCTAGCTAATTAGCTACCTACTTACCAACTTATACCTACAAGCTTATTTACTTAACTATCTACTACTTGTGAATATACTTACCTAACTATCCACTTATCCACCCTACTTATCTGTATACTTGTTTACTATCTACTAAATATTACCTAAGCACCTATTTATTTACTTTT	CTACCTACTAACCTACCTACCTACCTAGCTACCTACCCACCTACCTATTTATCTACATACTTACCTACCATCTACCTACTTGCCTACCTA	AGTACAATGTTTGCTAACTACTAAATATAACCTAAAATACCTATATACTTTTTGACCTACTAACCTACTTACCTACCTACTCCCCTACCTATATAAAACCACTACCTATCTACCTACCTATGGGAAACCTGGATCCCAAGAAAAAAGTCAGTTTTGGAAACCAAATACCAGACCCTGTTATTATATTGTCAGGTTAAGAT
4870470	4870518	MmuY69	FALSE	5	ATTTG	NA	PpaY64	M. mulatta	NC_027914.1	PpaY64	TTCTTTCATTGATTTGTTCCATAAGAGTTACAGAATTCAGCTTCCAGAGTCCCAAGAATTTGAAGATACATTCTGGAGTGTTTCCCAGTGTAATTTGTTAGTAGCTGCTACAAGTTACATTTATTGCTATAATTTGAGTAGACCCTTCTGTCAGGGAAGGTCTGTCCAATGCATGAAGGAAGAACTATCTGGGTTGCTGT	ATTTGATTTGATTTGATTTGATTTGATCTGATCTGATTTGATTTGATTT	TAGAGATTTTATTTTATTTATCTATTTTTGTTGTTGTTGTTGTTATTGTTGTTGTTGTCCTTGTTTGATAGGGAGTCTCGCTCTGTTGCCCTGCTGGAGTGCAGTGGCGCGACCTCGGCTCACTGCAAGCTACGCCTCCTGGGTTCACGCCCTTCTCCTGCCACAGTCTCTAGAGTAGCTTAAAATACAGGCGCCCGACA
4882405	4882445	MmuY70	FALSE	4	AGGG	NA	NA	M. mulatta	NC_027914.1	MmuY70	CCTGATCAACAGAGAGAAACCTGTCTCTACTAAAAATACAAAATTAGCCGATTATGGTGGTACATGCCTGTAATCAGAGCTGAGGCAGGAGAATGACTTGAACCCAGGAAGCAGAGTTTGCAGGGAGCCGAGATTGTGCCATTGTACTCCAGTCTGGGCAATAAGAGCAAAACTCTGTCTCAAAAAGAAGGAAGGAAGAA	AGGGAGGGAGGGAGGGAGGGAGGGAGGGAGGGAGGGAGGGA	TAGAAAGCGTGAAAACTCCATCTACAATGTATCTGAAGCTTCCCTAGCAGTAACTAGAGTCCAAGATTCCTGATAGAACTTGAAATCTGTGAATCCAGCCATCTGGGGCTTTTGGAGAAACCTCATGAAGATGGAGAGGTATAGCTGACTTCCTAATATTGTTGGCAATGAAATCATGTGGGCCACTAAAATTGATTTTC
5018762	5018828	MmuY71	FALSE	4	TTAG	NA	NA	M. mulatta	NC_027914.1	MmuY71	TTGGAATTAATGTTGTTATAAGAAGAGGAAGAGAAAACAGAACTTCTTTTCACTGCCATGTGAGGGCACAGTGAGAAGGCAGCCATCTGCAAATCATGAAGTGAGACCTCACCAAACACTGAATCCGCTGGTACCTTAATCTTGAACTTACAGCTTCCGGAACTGTGAGAAATACATGTCTATTGTTTAAGCTGCCAAGT	TTATTTATTTATTTATTTATTTAGTTAGTTAGTTAGTTAGTTAGTTAGTTAGTTAGTTAGTTAGTTA	ATTGTTATTATTATTTTGAGACAGAGTCTTGCTCCATTGCCAAGCTAGCATGCAGTGGTGTCATCTCAGCCCACTGCAACCTCTGCCTCCTGGGTTCAAGCAACTCTCCTGCCTCAGCCTCGCAAGTAGCTGGGATTACAGTCATCCACCACCACATCTACCTAATTTTTTTTCCACTTTCTTTTTCAGCTATACTTTAA
5032935	5033030	MmuY72	FALSE	4	GAAG	NA	NA	M. mulatta	NC_027914.1	MmuY72	TCACATGCAGGCACCTATTGTAGGGTGGGGGCAAGTGGGAGGGATAGCATTAGGAGATATATATAATGTAAATGATGAGTTAATGGATGCAACACACCAACATGGCACACGTATACATATGTAACAAACCTGCACGTTGTACACATGTACGATAGTACATAAAGTAGAATAGAAGAAAAAGAAAAAACAAGAAAGAGAGA	GAAGGAAGGAAGGAAGGAAGGAAGGAAGGAAGGAAGGAAGGAAGGAAGGAAGGAAGGAAGGAAGGAAGGAAGGAAGGAAGGAAGGAAGGAAGGAAG	AATGGGAGAGAGGGAGGGAGGGAGGGAGTAGCCTTTTGAAACCCACAATGGCTTCTGAGTGATTATTAAATCCTTCAAAATATTGATATAATAGAAAAAAAGGATGAATTCCAAATTTGGTACAAATGTAAATGTTAGCAGTGTGTAGAAATAACACCACTTTTGGCTGAAAGTGATCCCTCATGAGAGAAGTCAAACTG
5049366	5049413	MmuY73	FALSE	4	AAAT	NA	NA	M. mulatta	NC_027914.1	MmuY73	GAACAGCCTGGCCAACACAGTGAAACCCCATTTCTACTATAAATAAAAGAGTAGCTAGGCTTGGTGGTGCATGCCTGTAATCTCAGCTACTTGGGAAGCTGAGGCATGAGAATCAGTTGAACCTGAGAGGTAGAGGTTGCAGTGACCTAAGATGCCACCACTGTACTCCAGCCTGGATGACAGAGGAGACTGTATCTCAA	AAATAAATAAATAAATAAATAAATAAATAAATAAATAAATAAATAAAT	CCCTCTTTGTTGCAAGAAATCTGCTGAAAGTAAGAGTAGTGTAAAAAAAGTCTAAGATAAATGGCTGTTTCAACACAATATGAATAAGAACCAAATTGCAAGAAGTACCATCTTTCATCATGAGAAGGGCTGTCATAACTCTGTTTAGTGAGCATTAATAAATTCCATTTATATTATAATTTACTGAGAAAATACTATTA
5128239	5128291	MmuY74	TRUE	5	AGGAG	NA	NA	M. mulatta	NC_027914.1	MmuY74	AAAAATACACACACACACACACACACACACAAAAGCCGCGCATGGTGATGGGTGCCTGTAGTCCCAGCTACTCGGGAGGCTGAGACAGGAGAATGTCATGAACCTGGGAGGCGGAGCTTGCAGTGAGCCAAGATCCTGCCACTTCACTCCAGCCTGGGTGACAGAATGAGACTCCATCTCAAAAACAAAAAGAAAAGAAA	AGGAAAGGAAAGAAGAGGAGAGGAGAGGAGAGGAGAGGAGAGGAGAGGAGAGG	GAAAAGAAAAGAAAAGAAAAGAAAAGAAAAGAAAAGAAAAGAAAAGAAAAGAAAAGAAAAGACTGGTATTTAATGCAAGGAACTCTGGAGTTAGATACCTAGTATCTGACTAAGGCAGTGACAGGCTGCCTTAGTTTGAGCAGGAAGTTATATGTGCAGTTTGAGGCATCTTGGAAGCTGGATGGCAGCCCATTTCTACT
5128292	5128353	MmuY75	TRUE	5	GAAAA	NA	NA	M. mulatta	NC_027914.1	MmuY75	GCCTGTAGTCCCAGCTACTCGGGAGGCTGAGACAGGAGAATGTCATGAACCTGGGAGGCGGAGCTTGCAGTGAGCCAAGATCCTGCCACTTCACTCCAGCCTGGGTGACAGAATGAGACTCCATCTCAAAAACAAAAAGAAAAGAAAAGGAAAGGAAAGAAGAGGAGAGGAGAGGAGAGGAGAGGAGAGGAGAGGAGAGG	GAAAAGAAAAGAAAAGAAAAGAAAAGAAAAGAAAAGAAAAGAAAAGAAAAGAAAAGAAAAGA	CTGGTATTTAATGCAAGGAACTCTGGAGTTAGATACCTAGTATCTGACTAAGGCAGTGACAGGCTGCCTTAGTTTGAGCAGGAAGTTATATGTGCAGTTTGAGGCATCTTGGAAGCTGGATGGCAGCCCATTTCTACTACTGACATCCAACACTGAGAGCTGTGGCTTGTGAGAAATCACAGATAAAGATAACATTGCAT
5145200	5145253	MmuY76	FALSE	4	ATAA	NA	NA	M. mulatta	NC_027914.1	MmuY76	CGAGACCACCCTGGCTAACACGGAAAAACCCCATCTCTTCTAAATATACAAAAAATTAGCTGGGCATGGTGGTGGGTGCCTGTAGTCCCAGTTATTTCAGAGACTGTGGCAGGAGAATGGCATGAACCCAGGAGGCGGAGCTTGCAGTGAGCTGAGATCATGCAACTGCACTCCAGCCTGGGAAATAGCTAGATTCAGTC	ATAAATAAATAAATAAATAAATAAATAAATAAATAAATAAATAAATAAAATAAA	GCTGTTTCGGTATTTTTTTTGCAAGCAAATTTACCTTTCTAAATTCTTAAAAATTTAGATTTTAATTTTATGATAATATAGTTGTCTTCATACATTCAATAATAGTTTTTTAAAACAATTGAAGCCCCATCAGGGAGAACTGTCTGGAATTTTAGGATCACTCCTCAGACAAAAAGGATGTACTCATCAAGTCTGAAGTC
5274479	5274562	MmuY77	FALSE	4	CTCT	NA	PpaY68	M. mulatta	NC_027914.1	PpaY68	CTTATTTTGAGACAGTATCTCAACTCTGTCTGCCAGGCTGGAGTGCAATGGTGCAATCCTGCCTCACTACAGCCTCAACCTCACTGGGCTAGGGTGATCCTCTCACATGTCTCCTGAGTAGCTGAGATTACAGGTGTGTGCCACCATTCCTGGTTAATCACTTCCTCCCTTTGTCCCTTCTTCCCTTCCTCCCTCTTTTC	CTCCCTCCCTCCCTCCCTCTCTCTCTCTCTCTCTCTCTCTCTCTCTCTCTCTCTCTCTCTCTCTCTCTCTCTCTCTTTCTTTCT	TCCTTTCTTTCTTTTCTCTCTTGTAGAAACAGGGTTTCACCATGTCATCCAATCTGGGCTTAAACTCCTGGGCTCAAGTGATTTGCTCCTTTGGCTTCTCAAGGTGCTGGGATTACAGGCATGAGCCACCACGCCCAGCCCCATGTGTGGTTCTTTTTTCAGTATTATCATTCTAACAATGTAGAGGTTATAGTGATAAC
5301259	5301299	MmuY78	FALSE	6	AAACAA	NA	NA	M. mulatta	NC_027914.1	MmuY78	CCATCCTGGCTAACACGATGAAACTCCGTCTCTACTAAAACATACAAAAAACTAGCCGGGCGAGGTGGCGGGCGCCTGTGGTCCCAGCTACTCCGGAGGCTGAGGCAGGAGAATGGCGTGAACCCAGGAGGCGGAGCTTGCAGTGAGCTGAGATCCGGCCACTGCACTCCAGCCTGGGCGACAGAGCGAGACTCCGTCTC	AAACAAAAACAAAAACAAAAACAAAAACAAAAACAAAAACA	TTCAAATAGTTGATAGGTCTACAGTCCTCCATACTCCCACGGAGACACCAATTTAATAAGGATATATGAACCAAATTTTACTCTGTAGACTCGTTAAGAAGCTGCAGCACCCAGTAAAATGCACTGTCAAGAAATACTGCAACCAAAAACAGCAGCCAAGTCCATGATATTTTGCTCATCTTTAGCCCTTCCTCTATCTG
5322622	5322665	MmuY79	FALSE	4	TTTA	NA	NA	M. mulatta	NC_027914.1	MmuY79	ATAGAACGTCTACGATGGACTATTTCTCACTTGTACTCCCAAGCCAAAAAGCTAGAATCAAATAACACCACTCCTCCCTCAAACTTCTCTCAGGAAAAAAAAGGCCACTGAACTCTGGAGCTGTGTAGTCTGGAAGCAACAAGGCTGCTCACTTCAGTGGTCTACAGAATTACCTATTTGAAGAGCGTTTTTTAAAGTTT	TTTATTTATTTATTTATTTATTTATTTATTTATTTATTTATTTA	ATACACTACTCCTTGTATTCAAATACACACAGACTTTTAGATAATTCTCTTTGTCCTTTCTATCACCTCCTCCATTCCCCAAGCACCATCCTCTGCAGCGCGCAGTGGACCTCACAGAGTCTAGCAAGCGGCAGAGAACGAAGAAGAAGAAGGAGAAGGAGAAGAAGAAGGAGAAGAAAGAAGAAGAAACCAGTAAATTA
5905944	5905986	MmuY80	FALSE	3	TTA	NA	NA	M. mulatta	NC_027914.1	MmuY80	TTATAGCAGCATGATTTATAATCCTTTTGGTATATGCCCAGTAATAGGATGGCTGGGTCAAATAGTGTTTCTAGTTCTAGATCCTACAGGAATTGCCACATTGTCTTCCACAATGGTTCAACTATTTTATAGTCCCACAAACAGTGTCAAAGCGTTCCTATTTCTCCACATCCCCTCCAACATCTGTTGTTTCCTGTCTT	TTATTATTATTATTATTATTATTATTATTATTATTATTATTAT	ACTTTAAGTTCTAGGGTACATGTGCAAAACATGCAGGTTTGTTACATATGTATACATGTGTCATGTTGGTGTGCTGCACCTATTAACTCATCATTTATATTAGGTATATCTCCTAATGCTATCTGTCACCCTTACCCTCCCTACAATAGGACCCGGTGTGTGATGTTCCCCTTCCTGTGTCCAAGTGATCTCATTGTTCA
5985831	5985910	MmuY81	FALSE	3	CAG	NA	NA	M. mulatta	NC_027914.1	MmuY81	TGGGACTGACTTTTCCTAAGATACACAGGGTTTAGGTGCTGTCTATAATTGGAAGGGATAGGCTAATTCTCAGGACACTGACAGAAAGCTCAGGCATGGTCGGGGTGTCTGCGCTGTGGGCATGGCACCAGGAAATGCAGGCCCCACCCAAGCGAAGCAAACATCTCTGAACCATGTAACCTGCTCATACCTCCATCCAA	CAGCAGCAACAGCAGCAGCAGCAGCAGCAGCAGCAGCAGCAGCAGCAGCAGCAGCAGCAGCAGCAGCAGCAGCAGCAGCA	TTATCTGACCCTGGCACACACAAAGGCATCTAGTCTCTCTGCTCTCTGCTCAGACTGGTGGTGGGAGCAGTGGTACAGTTGGCAGTCCTAGTGCATATTGGAGGCCTTTGGGGCCCAGGCTGTCAGAATGGCTCAAGGATGCAGTTAAAATGCTTGGTGAGGTGGCAGGGGAAGTGGGTGGTACTAAACAACTGTTCTGA
6183766	6183813	MmuY82	FALSE	5	AAATA	NA	NA	M. mulatta	NC_027914.1	MmuY82	TCAAGGAGTTTTTAGCAGCTACTATGAGTAAATGTATGAAATTTAATTGATAAATCTGGAAGAAATGCACAAATTTTTAGACACAGGAACTAATACCAGCTCTACCCAAAGTATTGCAAAAACAAAAAAGAAGAAACTATATCTAAATTCATCTATCAGATCAGTTTTACCTTGATAACTACCAAAGACACATTGGGGAG	AAATAAAATAAAATAAAATAAAATAAAATAAAATAAAATAAAATAAAA	AACCCTACAAGACAAGCCAATATTTCTGATGAATATTGATGCAAAAAATTCTCAAGAAAATACTAGCAAACCAAATTTAACTACACATTAGAAGGATTATTCACTATGACCAAATAAGATTATCTCTTGGATGCAAGGGTGGTTTAATGTATGTAAATAATGTAATACCTCATATCAACAAAATATAAGGTAAAAATTAT
6197920	6197976	MmuY83	FALSE	5	GTTTT	NA	NA	M. mulatta	NC_027914.1	MmuY83	GTATTTTGTCATATCTTGGGTCCATTATGTAGGTGTTTTGGTTATCATAACTTGACTGGGTTTTTTTCACATTTAAAATTGTGTCATATTGCTGGGGGCCAGCATCCAGTTAATGTGACACAAGTTTTTATACCGTGCCTAGAGAAAGAATGTAACATATTGCTTGGCACAGCACCTAAGTGATTTTACCCTCCTGCATA	GTTTTGTTGTTGTTGTTGTTTTGTTTTGTTTTGTTTTGTTTTGTTTTGTTTTGTTTT	CCAACAAATGGGATTATGACATATTCAGTTCACAGGCTTGATGTTCAAACTTATATTGGGATTCAGCCTATAAAAGATATTTTGCCTGTCATCATTAGGCTTAGGGCAATAGGTAAAGTCATTTGTGGTATATTTGTACCAATTCACAGACGCTTACAACACTGACTTATATAAACTCTTTGGTGATAGAGAGTTTCATA
6584788	6584839	MmuY84	FALSE	4	CCCT	NA	NA	M. mulatta	NC_027914.1	MmuY84	TCTGGGAGAAAATAATACAAATTTTTTAGGCTAGAGATTCTTGGGTCTCTGCAGCCTGTTCTATGCATGTTTTCTCTGGGGTTGTGGGGTTTTAGTTAAAAAAGTTTTTCTGTGTATTTTCTCTTTCTTTTCTTTGCCTTTCCTTGCCTTTCCTTGCTTTGGTTCACTCTCTCTCTCTCTTTCTCTTTCTTCTCTCTTTC	CCCTCCCTCCCTCCCTCCCTCCCTCCCTCCCTCCCTCCCTTCCTTCCTTCCT	TCTTTCCTTTCTTTCTTCCTTGAGTGGAAGTTTCACTCTTGTTGCCCAGGCTGGAGTACAATGGCACGATATTGGCTTACTGCAACCCCCAACTCCTGCATTCAAGTGATTTGCCAGCCTCAGCCTCCCAAGTAGCGGGGTTACAGGAGACTGCCACCACACCCAGCTATTTTTTGTATTTTTAGTAGAGACAAAGTTTT
6753109	6753194	MmuY85	FALSE	4	TAGA	NA	NA	M. mulatta	NC_027914.1	MmuY85	CCAAGACAGGGGGGTCAAGTAAGTTGCCTTTCGAAGACCCTGAGGAATCAGCGTAGATAGTGTAGAATGTGTGGAGGAACTGATGGATCACACATTTCTCAAATAATCTTCCAACATTGTTCCTTTACGACTTTGAATCCGGAATATTCTGCTAGCACTGTAGTGCAAGATGGCAACAGGTAGGTAGACAGGTGGGTGGG	TAGACAGACAGACAGATAGATAGATAGATAGATAGATAGATAGATAGATAGATAGATAGATAGATAGATAGATAGATAGAAAGATA	AACAGTGTACTATCAACTATTTGCTGTGTGAACTTAAGTCACTTAAGCTCTCTGGGCTCTAGTTACCTCAGCTTAAAAATGGGCAAGGGGTGTCCATGACCTAGTGCTACATAATGCACCTTATCAAAATTTGGTAGATTTTTAAAAATAGATAATTTTAAAACTTTGATGCTTCAAAGGGTGTCATCAAGAAAGTGAAA
6755447	6755510	MmuY86	FALSE	5	TTTTA	NA	NA	M. mulatta	NC_027914.1	MmuY86	ACTAGACCTGGCCTCCAGCTGTACACACTTGCAAGGGGGCGTCTCAGAGGAAAAGAATGGCAGAAGGCAAAGTGTTGCCTGTGGGTGAAGGAAGAGGAGTCTTGTCCAGTTAGTGAAGAGAGAAGTTACAGGAACTCAGCTGGCACAAAATAGCACTATAGGTTATGTCCCATCACAGACATGTTTGTTTGGCCACAAAG	TTTTATTTTATTTTATTTTATTTTATTTTATTTTTTTATTTTATTTATTTATTATTATTATTAT	ACTTTAAATTCTAGGGTACATGTGCATAGCATGCAGGTTTGTTACAATGTTGGACTGGTGGCCAACATTTAAACATTAAGAGATTTCACAGAAACAATTCAGGTTTTGTGAAAATCAGGAATTTCTGAATTTTCTGAAAATCAGGAGTATCTGGCAAAACTGTATTAAATCTCCTCCCAGTAACATCAGCTGTCCATTTT
6770415	6770513	MmuY87	FALSE	6	TCTCTC	NA	NA	M. mulatta	NC_027914.1	MmuY87	TCAGGGCTCCATTTTGCAGATCCAGGTGAAGGGGGAGAAGACATGGCAGTACTTCAACATCCTCAGCTATAAAGAAAATGGGGCTCCTTGGAAAGCCATTTGTGATTAAGAGACATTCTAGTTTCCTGTGTCTTTCCCTTCCCTTTTCCCCTCCTGTATGTCTCTGTCTGCCTGCCTCTCTACATCTCTCATGTTCTTTG	TCTCTTTCTGTCTCTTGGTCTCTCTCTCTCTCTGTCTCTCTCTCATTCTCTCTCTCTGTCTCTCTCTCTCTCTCTTTCTCTGTCTCTGTCTCTCTGTCT	GTCAGACACACACACACACACACACACACACACACACACACACACACACACACACACACACACACACACACACTCTGGGCCTCTGACCCTGACCCTGATGTGTTATTGGCTTGTCTTCGTCATTGGGTTTGATCTCTTCTGTGTGATATGAACAGATTTTCATCATTTCCACATTTCATTCATAGCTTCTTTGCCACTCT
6792734	6792808	MmuY88	FALSE	4	ATTT	NA	NA	M. mulatta	NC_027914.1	MmuY88	AGTGTGATTCAGAACCACCAAAAATGGCCACAGCCTGCTCTAAACATTATTGTAAGATTTTAGTGGTTCATGAAAACCAGGGCACCATAGAAAGAACCCACATAGCATAGGCCCAGGAAAAAGAGCAGTAAGGAAAACAGAAAAAAACCTGTCCTAGAGGTCCTACCAGAGGAGCTAGAGACTCCACCTACTTATGTTTC	ATTTATTTATTTATTTATTTATTTATTTATTTATTTATTTATTTATATTTTTACTTTTTATTTTATTTTTTTATT	ATTATACTTTAAGTTCTAAGGTACATGTGCATAACGTGCAAGTTTGTTACATATGTATACCTGTGCCATGTTGGTGTGCTGCACCCATCAACTCGTCAGCACCCATCAACTCATCGTTTATGTCAGGTATAACTCCTAATGCAATCCCTCCCCTTTCCCCCTCCCCATTATAGGCCCCGGTGTGTGATGTTCCCCTTCTC
6828842	6828901	MmuY89	FALSE	4	TTTA	NA	NA	M. mulatta	NC_027914.1	MmuY89	CTTACCATCCCATGTCTCTCTCTCGTTTGCAGCAAACTCCTTAAAAGAAATGCCCATACTCACTGCCTTCTGTTCTCTCATTCTCTCCAACCAGTTTTCTGCCCATTGGTTTCTTCAATCATACATTGTTCCTGTTACTCCACAGAAACTGCTCACATCACCTTCACAAATGAACTCAGTGTTGCTAACTGGTTAATTCC	TTTATTTTATTTATTTATTTATTTATTTATTTATTTATTTATTTATTTATTTATTTATTT	TGAGGTGGGGTGTCACTATGTTGCCCAAGCTCCTGGGATCAAGCAATCCTCCTGCCTCAGGCTCCCAAAGTCCTGGGATTACAGGCATGAACCACCACAACCAGCCAAAGCTAATGGTAAATTCTCGATTTCTTTCTATCAGTGTCATGTGACAAGGATCACCACTTCCTTGACCTTTTCTCATCTGGTTTCCAGGATTT
6854860	6854903	MmuY90	FALSE	4	GTTT	NA	NA	M. mulatta	NC_027914.1	MmuY90	GTAGAGACGGGGTTTCGCTATGTTGGCCAAACTCGTCTCATTCTCCTGACCTCAGGTGATCCACCTACGTCGGCCTCCCAAAGTGCTGGGATTAGAGGTGTGAGCAACCCCTCCTGGCGTACAAATATATTTGATTTTAATAAGCTCTTGGCTATTAAATAATTTACTTAAAAGCTTGGAAACAATATATTGATGTGAGG	GTTTTTTTGTTTGTTTGTTTGTTTGTTTGTTTGTTTGTTTGTTT	TAAAGAGGTATTTGTCTCCACTATCCCAGAAAGGGGGAGGTGGCTGTACCTCTCACCTGGTGGCCTCTGAGTTCCACTTGCCATTTCTTTCTACAAATGACGAGGAAGCACAGCAAGCTTAGCTGGCTCTGCAGCTTTTCATGGGAAGTTTATCTTCCTCTCCCAGGTCATCATATTGCCAGGAGTTGGAAACTTATAAA
6858234	6858300	MmuY91	FALSE	6	AAAAAC	NA	NA	M. mulatta	NC_027914.1	MmuY91	ACTTAAACGCAGGCAGTCCAGACTGGGGAATGGACCCTATGTTTTGAGCAGAACCAGGGAGTATCTGAGCTTAACCGGCCAGCTGGAGGTAAAATAGGCTGCACTGATTTGGGGGCCTTCCCAAGCCAGAGCCTCTGTGGTAGTTGGGTGTGTCACCAAATCCAGTTAGCCACCCAATTCAGAAATAACTCTCTAAAAGG	AAAAACAAAAACAAAAACAAAAACAAACAACAACAACAAAAACAAAAACAACAAACAAACAAAAAAA	ATTCCTTTGCTTTAGAGCAGTGTGTGTCCAGAGTTCCATGTGAGCAGGGGCCAATGGATTTAATTTGCACATTTTCAATTTGCCCAATATGTGTCCTCTTCAAGTCATTTTTCTGGAAGTAAGTCTTTCCCTGAATTGTACAAACCACCTATTCCCTTTGAAGGAGTTTCATATTTGCCTTGAAAATCACATGCATATAC
6879010	6879076	MmuY92	FALSE	4	ATAG	NA	NA	M. mulatta	NC_027914.1	MmuY92	CCAGCCTGCCCAACATGCTGAAACGCTGTCTCTCCTAAAGATACAAAAAATTAGCCTGGCATGGTGGCATTCACCTGTAATCCCAGCTACCTGGGAGGCTGAGGCAGGAGAATCACTGGAAACTGGGAGGCAGAAGCTGCAGTGAGCCGAATTCATGCCATTGAACTCCAGCCTGGGCAATAGGGCAAGAGTCCATCTCA	ATAAATAGATGATTGATAGATAGATAGATAGATAGATAGATAGATAGATAGATAGATAAGATAGATA	CATCCATCCATCCATCCATACATACATACATACATGCATGCATACATACATACTTACATACATACATAAATAATAAACCTATCAGTTAACTAGTAGTATCTATGAATCAACCTTCAAAAATGTATCGCTTAATTTTATGTTTTAATGGCCAGATGTTTAATTAATTGCAGATTTTTTAAAGTTGAAATTGAAGTATTTAC
6951427	6951490	MmuY93	FALSE	3	AAT	NA	NA	M. mulatta	NC_027914.1	MmuY93	AAAGGGTTTAACGCACTGTAGCACTGTTTATTTATGTATTTATTTTTTTCCTAGTCTCCTAACTTTTTGGTTGCCTCTCTGTGTGTCTATGTTTAGGCTGTGTGGTTCCATGTTCTTTATTTTTCTGTGGATCATGAATTTGCAATGAACTGGTAGACTGGCTGAGACACTCCAGATTTCATATCACCACCCCCTGCAAA	AATAATAATAATAATAATAATAATAATAATAATAATAAAATAACAATAATAATAATAATAATAA	GGCCACTCTTCTAGAAAGAAGAGGAGCACATCACACCCAAGAACAGAAATCTCCCAATATTTCGTTATCTTGCAGTCAATCCAGGGAGAGACACTAGCAGTCCTGTCTACAGGTGCTCCAGGTTGTGAGGGGGCACTCCTGCATCATCTTAGGATTTCATTTTGGGTTAGAGTCTGAGCAGTAATAAGGTCAGATGGGGT
6960922	6960977	MmuY94	FALSE	4	AAAT	NA	NA	M. mulatta	NC_027914.1	MmuY94	CTAGCAGTCCTGACCACGGGGCCTTTGAATTTACCTTGAATTCAATTCCTACCTGAGCAGGTACTTCACATCGTGAGGGAGCACTCTGAAATTGTCTTGGAATTTCATTCTGGCCATCTAGTGTGAGCAGAAATAAGGTCATATACGGTGAAGATACAATCTGGAGAGGGGTGGATGGGGTCTAGCAACTTCACCTGCAA	AAATAAATAAATAAATAAATAAATAAATAAATAAATAAATAAATAAATAAAATAAA	AATAAAGACAGATGACACAGAAGTTGCTTCTAACTCCATCCCTGCATTCCCTTAATTGTACAAGTGGTCCATACCATGGCCCTGGTGTTCAGGTATGAATACTCCAATGTGCAAGGAACATTTAGAGTGCAAATTTGGGCCATCCTAGCAAACTTCCAATTTGAGGGCTGTCATAACCAGAGCCAAATCTGAGTAGAATG
6997159	6997201	MmuY95	FALSE	4	TTAT	NA	NA	M. mulatta	NC_027914.1	MmuY95	TTCACCAGCCTAGGGTATCCAGGATATGACTCAACAACTTCCACATTTAACGTTTCCCCCTTCCCAGAGGTCAACACTCATGGGAGTCAGTTGAATAAGTGTTTCCTTTTAAACTGTCATGTTTTAATTACTGGGCAGCTGTAATTATTTTAAAAGTATAAATTCACATTACAGCAGCCAACAAGGAAACACTTGTTCTC	TTATTTATTTATTTATTTATTTATTTATTTATTTATTTATTTA	AGACGGAGTCTCACTATGTCACCCAGGCTGAAGCGCGGTGGCATGATCTCAGCTTACTGCAAGCTCAGCCTCTGGGCTCACACCGTTCTCCTTCCTCAGCCTCCTGAGTAGCTGGGACTACAGGAACATGCCAGCATGCCTGGTTAATGTTTTGTATATTTTTAGTACAGATAAGGGTTCACAGTGTTATCCAGGATGGT
6999041	6999128	MmuY96	FALSE	3	TTC	NA	NA	M. mulatta	NC_027914.1	MmuY96	CAAGCTTCAGAAGCTGCTGAGCTGTGTGTTTCTGTGGGATTGTTGCAAATGTTTAATTATTGTATGTGGGTGTTACTTTCTGTCTCTCTCTCTCTCTCTCTCTGTGTGTGTGTGTGTGTGTGTGTGTGTGTGTGTGTGTGTGTGTGTGTGTTTGTAAGTGGAGTCTGCTTAAAGAAATGTGGCTAATGCACTGCAACTCT	TTCTCCTCCTTCTCCTTCTCTTTCTTCTTCTTCCTGTTTTTCTTCTTCCTGTTCTTCTTCTTCTTCCTCTCCTTCTTTTCTTCTTCTT	TTTTTTTTTTTTTTTTTTTTGAGTCTTCCAAACTTTTGATGGCCTGTCTGTGTGGCTGTGTTTCAGCTGCTGGGTTCCTGCCAAAAAAAAAGCCACTTTTCTAGACAGAAGAGGAGCACATAACACCCAAGGAGACGTCTCCTAGTGTCTCACTAATGTGTGGCCAACCCAGGGAGACACATTAGCAGTCACGTCCATAG
7014087	7014133	MmuY97	FALSE	4	AAAT	NA	NA	M. mulatta	NC_027914.1	MmuY97	CAGTGTCCCTCAAGAGCATAACTGAAAGCACTTTTCACACGTCATCAACAGAAGACAGCCTCTTAGACACTGAATAAATGTCATCTGCAGTCCGACATGTAAGGATAGTGTTCTTTCTTGGACTTGCCTTTTTCATGGTTCCTGACTTTCCCAGAGAGCCCCTGTGAGGCCCACCGGGGACCAAATTACCTCCTGCAGCA	AAATAAATAAATAAATAAATAAATAAATAAATAAATAAATAAATAAA	AAGCCACTCCTCCAAAAAGAGCGCAGCACACCAAATAACAAACATCTTTCAGTGTTTATATTGTCCTGTGGCCAACCCAGGGACAGATGCTAGCATTCCTGTCTGCAGAGACCCTAGAGTTTACCTCGAATTCAGTTCTGAGCAGGTGCTTCACTTCATGAGGGGATACTCTCTTATGATCTTTGGATTTCATCCTGGGA
7051132	7051185	MmuY98	FALSE	4	AAAT	NA	NA	M. mulatta	NC_027914.1	MmuY98	GATTTTTCATGTGTGTGGGTGTAGTGTGCTCCTATTCTTTCTAGAGAGGGGTTTATTTTTTTTCAGAGGGAGGTATTTTGGATGCTGGGGGGTCTCAGGACACCTCTCAATTCGGATTCATGATCAACAGAAAAATAGAGAACAGGGAGCCCTGCAGAGCCACAGAGACAGGCCAACAAAAGACGGGAGTCTCAAAAGTA	AAATAAATAAATAAATAAATAAATAAATAAATAAATAAATAAATAAATAAATAA	GAAGAAGAAGGGCTGAAGTGTGCTAGCTCCATTTCTTTAAGCCGACTCTACTTACGGGCACACACACACAAACACACACACACACCCACACACACAGATATCCAACACTTCCAACACTCCCACTAAAACACTCAGCCCAGCAGTTCTAGAGGCTGTGTGGTTCTTCATGAAGCACCACCTGGGACAGAGTAATGCTGGGG
7078855	7078926	MmuY99	FALSE	4	CCTC	NA	NA	M. mulatta	NC_027914.1	MmuY99	ATTGATGGCTCTAATGGGAATTTACAGTTCTAAACCTAAGGAAGCTTCTCACTCCTTAAAACGTGACAGTGTTTAGAAGAAAACACTCAGACAATGGGTCCCTGTGAGGATCATTCTCCATGATCTGGGAAACCTTTAGTTTGTGTGCTCCTTTTCCGTCCAGAAGAGTGGCTTTCTTCTTTCTTTCTTTTCTTTTCTTT	CCTTCCTTCCTTCCTCCCTCCCTCCCTCCCTCCCTCCCTCCCTCCCTCCCTCCCTCTCTCTCTCTCTCTCTC	TCTTTCTCTCTCTCTCTTTCTTTCTTTCTTTCTTTCTTTCTTTCTTTCTTTCTTTCTTTCTTTCTTTCTTTCTTTCTTTCTTTCTTTCTTTCTTTCCTTCTTTCTTGCAGGTGAAGGTTATTTGGATGCCAGCACATTTTGGCACCCCTCCCAATCCACTGTGGACTCATGATTCACAGAAAAATAAAGAACACAGAGCG
7188692	7188766	MmuY100	FALSE	5	CTTTA	NA	NA	M. mulatta	NC_027914.1	MmuY100	ATAAGGCTTTCTGCAGAACCACACAGCCTCAGGAACTGCTGGGCTGTGTGTTTCTGTGGGAGTGTTAGAGTGTTGGATGTCTTCGTGTGTGTGTGGCATGGTGTGTTTCTGTATATGAAGGTCTGTGACTCTGTGCGTGTGTGTGCGTGCCTGTAAGTGGAATATTCTTAAAGGAATTTGGGTAATGCACTTCAGACCTT	CTTTATTTTACTTTACTTTACTTTACTTTAGTTTACTTTACTTTACTTTACTTTACTTTACTTTACTTTACTTTA	TTTGAGTCTACCAACCTCTTGGTGGCCTGTCTGTGTGGCTCTGCTTGGGCTGTGGGGCTCCATGTTCTTTATTTTTCTGTGTGTCATGAATCTGCAGTGAATTGGGAAGCAGGCCAAGACCCACCGGTGTGTAAATCACCACCTCCCGCCGCCCACCCTGCAGCTAAAGCCACTGTTTTAGAAAGAAGATGACCACACCA
7688382	7688448	MmuY101	FALSE	5	AAAAG	NA	NA	M. mulatta	NC_027914.1	MmuY101	AAAAGGTTTTCTTTAAATGTAAACATTCAAACTGACAGGTAACAGAGTGTCCAAATTAGAACATTAGAAATTAGAGATTCCTGATGTAACAACAGGTCCAGGTGATGATAATTCAAGTCTGCAGAAACAAGTGAATGAAATCTTGAAGGGATCTTAATGATGAGAACTAATTCTTGCTTCTTGGAGTGATGAGACAAATA	AAAAGAAAAGAAAAGAAAAGAAAAGAAAAAAAGAAAAGAAAAAGAAAAGAACAATAACAAAAAGAAA	TTTGTTGCTTGCAAACAGGCCCTGGAAGCAATGTGAAAGGAAATATTCTTCAAATGAATAGATGAGAAAAATAGCATCTGACCTAATTAATTCAATGTGACAAAAAGAGGGACAATGTGTCATTTAAAGGGATGGGATAGAAAAAACACTCTTGCAAATAAAGAGAGAAGAGTACAATGAAGTACCCTTTTCCACCTATG
7759535	7759582	MmuY102	FALSE	5	AAGAA	NA	NA	M. mulatta	NC_027914.1	MmuY102	GTGAAACCCCATCTCTATTAAAATACAAAAAATAAAAAATAAAAAATAAATCTGCCTGGTGTGGTGGTGGGTGCCTGCAATCAAGGCTACTAAGGAGACTGTGACAAGAGAACCGCTTGAATCAAGGAAGCAGAGAGTGTGCTGAGCCAAGATCATGCCATTGCACTCCAGTCTGGGCAACAAGAGTGAGACTTCCTCTC	AAGAAAGAAAAAAGAAAAGAAAAGAAAAGAAAAGAAAAGAAAAGAAAA	TTAGGTAAGGTATGGTTAGCAAGGAAAAATCAAGTCATTTAAATCAAATTAAATTTCTTACACTTTTCCCTAAAAATTAGCTTCATTGAATTTTATTTAAAAAGTTACATAGAAAACTCTTGCTATAGTTTACAAAGATGTAGACTCCCACCTGTTTGGTTTACTTTATCAAATCCTGAAACCTGTAAAAAGAAAATATT
7805118	7805174	MmuY103	FALSE	4	ACAA	NA	NA	M. mulatta	NC_027914.1	MmuY103	TAATCAAACTCTCAAAGATTAAGGAATAAAGAGGATTCTAAAAACAATAAGGAAAAAGAGAAAAATAGAGAATGTTGGCCGGGCACCATATCTCAAGCCTGTAATCCCAGCACATTGGGAGGCCGAGACGGGCGGATCACTAGGACAGCGATCGAGACCATCCTGGCTAACAAGGTGAAACCCCATCTCTACTAAAAAAT	ACAAAAAACAAACAAACAAACAAACAAACAAACAAACAAACAAACAAACAAAAAAAC	TAGCCGGGCGAGGTGGCGGGCGCCTGTAGTCCCAGCTACTCGGGAGGCTGAGGCAGGAAAATGGCGAAATCCCGAGAGGCGGAGCTTGCAGTGAGCCGAGATCCGGCCACTGCACTCCAGCCTGGGTGACAGACCGAGACTCCGTCTCAAAAAAAAAAAAAAAAAAAAAAAAAAAAAAAAAAAAAATTGTAGAGAAGGTT
7944921	7944978	MmuY104	FALSE	3	AAT	NA	NA	M. mulatta	NC_027914.1	MmuY104	GGAGATCGAGACCACAGTGAAACCCCGTCTCTACTAAAAATACAAAAAATTAGCCGGGCGCGGTGGCAGGCGCCTGTAGTCCCAGCTACTCGGGAGGCTGAGGCAGGAGAATGGCGGGAACCCGGGAGGCGGAGCTTGCAGTGAGCCGAAATCGCGCCACTGCACTCCAGCCTGGGCAACAGCGTGAGACTCTGTCTCAA	AATAATAATAATAATAATAATAATAATAATAATTAATAATAATAATAATAATAATAAT	TTGAAACTAAGAGGTGGTAGTGGCCCAGAAATGTGCATGTACTAAAGGTCACTGAATTACTCATTTAGAAACAGTTAATTTTATACTATGGAAATTTTACCTGAATAAATCCTAACTCTAAATCTGAACATTAACCTGACCCTGATATTACCCTAACCCAAGACTGATCCAAACATAACATGAACCAAACCCAAACCCTA
8063117	8063204	MmuY105	FALSE	6	ATATAT	NA	NA	M. mulatta	NC_027914.1	MmuY105	ACATAAGCATGGGACCAAAAATCATGTACAGATGTATATATACACACATATGTGTGTATATATAGCTATGACACATGTATATATGTATACATATATGTACATATATGTGTGTATATAGGTACCTGCACATATGTATATTCATATATACAAATATATGAACATATATACACATGTACATATATGTATACATGCACATGCAC	ATATGTATATGTATATATACATATGTATATATACATATATTTATATGTATACATGTATGTATATATATATGAATATATATATATATAT	CAGGATTTGGGGTTCACCTTAACTTAGTCTAGCTCGGCATTTACATCAATAACTCATCACATTCAAAAATAACACCAAGATTTTATTTTTTAGAATTTATTAGAACGCAGAAGTTAGAATTCAAACTGATCTCTGTGGCTAGGAGAGTTCAGTGAAATTAACAAGATAGAAGTTAAGCGAATAGGAAAGAAAGCCCCGTA
8230189	8230229	MmuY106	TRUE	4	TTAT	NA	NA	M. mulatta	NC_027914.1	MmuY106	AGGAATGCAAAAACAAGGAACATGCTTTCTGTCTTTTTATTCAGTCAGGGCTACTTCAAAAGGGAGAAAAATAGTGTGGGATGCTTTCTCTCTCTATTTCTTTAGAAAGTTCACAAACAATCTGCAGTGTGCACCTCTCTAGATTACATTCTGAAACACAGAAATTTAATTGGCTCTGTGACTCTGAAAAAGAAAGTGGC	TTATTTATTTATTTATTTATTTATTTATTTATTTATTTATT	GCTCAAAGGCATGACAATCTTACCAGCTCCAAGACAGACATTCTTGGCTTTCTGCGGGAAGTGTTCAGTTTACTACTGTTCAACAGGTACATCTTTTCTTCAGATGGCAAAGAAAAGAGTTTTTTGTTTTGCTTTGTTTTGTTTTCTGTTTTGTTTTATAGAAACTTACGTTGACTTGGGAGACAACCCAGCTCTTTCTA
8327683	8327723	MmuY107	TRUE	4	AATA	NA	NA	M. mulatta	NC_027914.1	MmuY107	TAGAAAGAGCTGGGTTGTCTCCCAAGTCAACGTAAGTTTCTATAAAACAAAACAGAAAACAAAACAAAGCAAAACAAAAAACTCTTTTCTTTGCCATCTGAAGAAAAGATGTACCTGTTGAACAGTAGTAAACTGAACACTTCCCGCAGAAAGCCAAGAATGTCTGTCTTGGAGCTGGTAAGATTGTCATGCCTTTGAGC	AATAAATAAATAAATAAATAAATAAATAAATAAATAAATAA	GCCACTTTCTTTTTCAGAGTCACAGAGCCAATTAAATTTCTGTGTTTCAGAATGTAATCTAGAGAGGTGCACACTGCAGATTGTTTGTGAACTTTCTAAAGAAATAGAGAGAGAAAGCATCCCATACTATTTTTCTCCCTTTTGAAGTAGCCCTGACTGAATAAAAAGACAGAAAGCATGTTCCTTGTTTTTGCATTCCT
8376705	8376798	MmuY108	FALSE	3	AGG	NA	NA	M. mulatta	NC_027914.1	MmuY108	AAATACCTGTGAGAACTGGAAATGCTTCTCTATTTTGTGAAACCGAATACAGCTTACACATCAATCCATCTTATATGTGGATGGCACAAATTACAGCACATCGAACTGTTATGCAGCTGAAAAAAAAAACAGAAATGACAGATCTCCATATATTGATGGGTGTGTGACTAAGTAAAAACAAACAATCAAGAAGAAGAAGA	AGGAGGAGGAGGAGGGGAGGAGGAGGAGGAGGAGGTGGAGGAGGAGGAGGAGGAGGAGGAGGAGGAGGAGGAGGAGGAGGAGAAGCAGGAGGAG	AAAGATTCAAAAAATATCTCTGGACCAGAAATACAATATTGGTGGCAAGTTAAAGTCATTTTCTCAGTGCCAGAATACGTTATTGACATAGACACAGGTAGGTCTGGCAGAACTGCACATTTGCTTCCTGACCCGTAGGATGAAGTTACTATAATGGGAAAAGTCAAATGGAAGCCATTTGAGCTGCCTCTACCTGGAAA
8387811	8387883	MmuY109	TRUE	6	TCTCCT	NA	NA	M. mulatta	NC_027914.1	MmuY109	TTTATATCATATTATGCTCTCGGATTGCATCATTGTCAGCACATGGTGGAATTTCACAGCTGGCAGTAACCGTTAACCTTTCTGATCTTACATTAAAGCATTCCAACATGTTTGTGTCTTTAATTATCTCCTGTTAGAGTCCACCTTTCATGTTTTCTAACACACATTTTCTTGCTGCTGCTGCTGCTGCTGCTGCTGCC	TCTCCTTCTCCTTCTCCTTCTCCTTCTCCTTCTCGTTCTCCTTCTCCTTCTCCTTCTCCTTCTTCTTCTTCTT	TCTTCTCTGAGAACACCTCACTATGTTACCCTGACTGGAGAGCAGTGACATTATTTCAGCTCACTGCAACCTCAACCTCAGCGTTCAAGGAATTCTTATGCCTCAGCCTTTTGAGTAGGTAAAATTACATATGCCCATCATTCTGGACTAATTTTTATGTTTTTAGTAGAAATGGGGTTTCACCTTGTTGGCAGGATGGT
8445996	8446052	MmuY110	TRUE	4	TAAA	NA	NA	M. mulatta	NC_027914.1	MmuY110	AAAAGGATGGCTAACACGGTGAAATCCCGTCTGCACCCAAAATACAAAATATTAGCTGGGTGTGGTGGCGGGTGCCTATAGTCCCAGCTACTCTGGAGGCTGAGGCTGGAGAATGGCCTGAACCCCGGAGGCAGAGCTTGCAGTGAGGCAAGATCGCACCACTGCATTCCAGCCTGGGCGAGGGATCAAGACTCCGTCTC	TAAATAAATAAATAAATAAATAAATAAATAAATAAATAAATAAATAAATAAATAAAT	GGAAAGTATTTTTAGCATTTGAGAACGTTACAGATTTTTTTTTTTTTTCCCCTGAGACAGAGTCTTGCTCTGTTGCCCAGGCTGGAGTGCAGTGGCACAAACTCTGCTCGCTGCAAGCTCCGCCTCCCGGATTCACGCCATTCTCCTGCCTCAGCCTCTCGAGTAGTTTGACTACAGGTGCTCACCACCGCACCCGGCTA
8476236	8476319	MmuY111	FALSE	6	TATACA	NA	NA	M. mulatta	NC_027914.1	MmuY111	ATATGAGTTGCAGAACAGCCTGGCCAATATGGTGAAACTGCGTCTCTACTAAAAATACAAAAGTTAGCCAGGCGTGGTGGTGGGTGCCTGTAACCCCAGCTACTTGGGAGGCTGAGGCAGAGAATTGCTTGGTCCCCAGAGGTGCAGGTTAAAGTGAGCTGAGATCACGCCTGGGCAACAGAGTGAGAAGCCATCTCATC	TATACATATACATATACATATACATATACATATACATATACATATACATATACATGTACACATATATACATACATATATAATAT	TCTGTATATCTATATGGGGCAGACATTTATATATGTGTATATGTATCTCTATATATCTACATATATATACACAAACACACACACACACACACATATACATATGGCGAATGCAGTGTCTCACGCCTGTAATCCCAGTGGTTTGGGAGGCCAAGACTGGCAGATCACGAGGCCAGGAGTTCAAGACCAGCCCGGACAATATG
8493919	8493983	MmuY112	TRUE	4	ATTT	NA	NA	M. mulatta	NC_027914.1	MmuY112	TAGCCGGGTGCGGTGGTGAGCACCTGTAGTCAAACTACTCGAGAGGCTGAGGCAGGAGAATGGCGTGAATCCGGGAGGCGGAGCTTGCAGCGAGCAGAGTTTGTGCCACTGCACTCCAGCCTGGGCAACAGAGCAAGACTCTGTCTCAGGGGAAAAAAAAAAAAAATCTGTAACGTTCTCAAATGCTAAAAATACTTTCC	ATTTATTTATTTATTTATTTATTTATTTATTTATTTATTTATTTATTTATTTATTTATTTATTTA	GAGACGGAGTCTTGATCCCTCGCCCAGGCTGGAATGCAGTGGTGCGATCTTGCCTCACTGCAAGCTCTGCCTCCGGGGTTCAGGCCATTCTCCAGCCTCAGCCTCCAGAGTAGCTGGGACTATAGGCACCCGCCACCACACCCAGCTAATATTTTGTATTTTGGGTGCAGACGGGATTTCACCGTGTTAGCCATCCTTTT
8552128	8552200	MmuY113	TRUE	6	AAGGAG	NA	NA	M. mulatta	NC_027914.1	MmuY113	ACCATCCTGCCAACAAGGTGAAACCCCATTTCTACTAAAAACATAAAAATTAGTCCAGAATGATGGGCATATGTAATTTTACCTACTCAAAAGGCTGAGGCATAAGAATTCCTTGAACGCTGAGGTTGAGGTTGCAGTGAGCTGAAATAATGTCACTGCTCTCCAGTCAGGGTAACATAGTGAGGTGTTCTCAGAGAAGA	AAGAAGAAGAAGAAGGAGAAGGAGAAGGAGAAGGAGAACGAGAAGGAGAAGGAGAAGGAGAAGGAGAAGGAGA	GGCAGCAGCAGCAGCAGCAGCAGCAGCAAGAAAATGTGTGTTAGAAAACATGAAAGGTGGACTCTAACAGGAGATAATTAAAGACACAAACATGTTGGAATGCTTTAATGTAAGATCAGAAAGGTTAACGGTTACTGCCAGCTGTGAAATTCCACCATGTGCTGACAATGATGCAATCCGAGAGCATAATATGATATAAA
8665135	8665190	MmuY114	FALSE	4	ATTT	NA	NA	M. mulatta	NC_027914.1	MmuY114	TCCTTTGTCAGTTATTGCTCCCCACAAGGGGGCACTAGCTGTAGGGGTCGGTCCACAGACGCTGACCCAAATGACGGAAGAATGAATCATAAACTGACACGTAGATATTCTGCTTTGCCAGTCCAGCTGAGTGTCCGAGCACCTGCACACCAAGAAAAGTTTGTTAGTGCGGCCAGCCCTGAGCAGCTAGCACTCTAGGC	ATTTATTTATTTATTTATTTATTTATTTATTTATTTATTTATTTATTTATTTATTT	TGAGACGGAGTCTCACGCTGTTGCCCAGGCTGGAGTGCAGTGGCGCGATCTCGGCTCACTGCAAGCTCCGCCTCCCAGGTTCACGCCATTCTCCTGCCTCAGCCTCCTGAGTAGCTGGGACTACAGGCGCCGCCACCGTGCCCGGCTAGTTTTTTGTATTTTTAGTAGAGACGGGGTTTCACTGTGGTCTCGATCTCCTG
8745742	8745810	MmuY115	TRUE	4	GGAA	NA	NA	M. mulatta	NC_027914.1	MmuY115	CCCTGTCTCTTCTAAAAATACAAAAAACTAGCTGGGCATGGTGGCATTCACCTGTAGGAGGCTGAGGCAGGAGAATGGCGTGAACCTGGGAGGCAAAGTTTACAGTGAGTCGAGATTGCACCACTGCACTACAGCCTGGGCAACAGAATAAGACTCCATCTCAAATAAATAAATAAATAAATAAATAAATTAAAGAAGAG	GGAAGGAGGGAAGGGAAGGAAGGAAGGAAGGAAATAAGGAAGGAAGGAAGGAAGGAAGGAAGGAAGGAA	AAAGAAACTGTGGTAGTACTTCTCACACCTCTAACACTGTGTCACCAACTTCGGGGGTCTGTCCCTTGTAGAACCCTTACCCCACAATGGATGAATAAGGTACACTGACACACGGATATTCTGCTTTGCCAGTTCAGCTGAAGCTGAGTATCTGAGCCATTTACAGACACCAGTAGGGTTTGTAAACAGTTGCAACTGTG
8776713	8776785	MmuY116	TRUE	4	TCCT	NA	PpaY92	M. mulatta	NC_027914.1	PpaY92	TTGTATTGTTGAACTTACCAGATTTTTGGTATTTACCAAATTTCAATTACCTCTTAAAAATTGGTATCTGGTAACCTTCCGAAATTGTCTTTAAATAAACTTCTTAAATTGTAATAGCAAAGAAATGATGAGAAGACACATTTAAACAATACTGAAGTTTGTCAATGCACTTAAGAAATTTCAACTCATATTTTTTTCTC	TCCTTCCTTCCTTCCTTCCTTCCTTCCTTCCTTCCTTCCTTCCTTCCTTCCTTCCTTCCTTCCTTCCTTCCTT	TTTCTTGACACAGGGTCTCACTTTCTGTCGAGGGAGAACAGCAATGGTGTCATCATGGCTCACTGCAGCCTGCAGCCTCTCACTCATGGGCTTCTTTGATCTTTCTGCCTTAGCCTCAGCCATAAAACCTATGTAATATTTTTTGTTTGTTTGTGTATTTTTAGTTTTAGGTTTTTGTGGAGACGATGGTTTGCCATGTT
8940847	8940923	MmuY117	TRUE	4	AAGG	NA	PpaY92	M. mulatta	NC_027914.1	PpaY92	AACATGGCAAACCATCGTCTCCACAAAAACCTAAAACTAAAAATACACAAACAAACAAAAAATATTACATAGGTTTTATGGCTGAGGCTAAGGCAGAAAGATCAAAGAAGCCCATGAGTGAGAGGCTGCAGGCTGCAGTGAGCCATGATGACACCATTGCTGTTCTCCCTCGACAGAAAGTGAGACCCTGTGTCAAGAAA	AAGGAAGGAAGGAAGGAAGGAAGGAAGGAAGGAAGGAAGGAAGGAAGGAAGGAAGGAAGGAAGGAAGGAAGGAAGGA	GAGAAAAAAATATGAGTTGAAATTTCTTAAGTGCATTGACAAACTTCAGTATTGTTTAAATGTGTCTTCTCATCATTTCTTTGCTATTACAATTTAAGAAGTTTATTTAAAGACAATTTCGGAAGGTTACCAGATACCAATTTTTAAGAGGTAATTGAAATTTGGTAAATACCAAAAATCTGGTAAGTTCAACAATACAA
8971819	8971919	MmuY118	TRUE	4	TTCC	NA	NA	M. mulatta	NC_027914.1	MmuY118	CACAGTTGCAACTGTTTACAAACCCTACTGGTGTCTGTAAATGGCTCAGATACTCAGCTTCAGCTGAACTGGCAAAGCAGAATATCCGTGTGTCAGTGTACCTTATTCATCCATTGTGGGGTAAGGGTTCTACAAGGGACAGACCCCCGAAGTTGGTGACACAGTGTTAGAGGTGTGAGAAGTACTACCACAGTTTCTTT	TTCCTTCCTTCCTTCCTTCCTTCCTTCCTTCCTTCCTTCCTTCCTTCCTTCCTTCCTTCCTTCCTTATTTCCTTCCTTCCTTCCTTCCCTTCCCTCCTTCC	CTCTTCTTTAATTTATTTATTTATTTATTTATTTGAGATGGAGTCTTATTCTGTTGCCCAGGCTGTAGTGCAGTGGTGCAATCTCGACTCACTGTAAACTTTGCCTCCCAGGTTCACGCCATTCTCCTGCCTCAGCCTCCTACAGGTGAATGCCACCATGCCCAGCTAGTTTTTTGTATTTTTAGAAGAGACAGGGTTTC
9013687	9013735	MmuY119	FALSE	4	ATCC	NA	NA	M. mulatta	NC_027914.1	MmuY119	TGAGCATCTTTAAATATACAGTTGTTCAGAAATTAGCTGGGCAAACTAGAGCACAGCTGTAATCCCAGCTATGAGAGAGGCTAAGGCAGAATTGCTGGAAACCAGTGGGTGGGGGATTCAGTGAGCTGAGATCACACCACTGCACTCTAGCCTGGATGACAGAGTGAGAAAGTGATAATCCATCTCAAATCAATCAGTCA	ATCCATCCATCCATCCATCCATCCATCCATCCATCCATCCATCCATCCA	CCAATCAATATTAAATACAGCACTGTTGGCCAGTTGTATGTCTTCTTTTGAGAAATGTAAATTCAGGTCTTTCGACCATATTTCATAGGCTAAATTGTTTTGGGTGTAGTTGTTGTTGTTAAATGACTTGTGTTCCTTGTATGTATTTATTATTCTCAGTTTATCATATATATGGTTTGCAGATATTTTCTCCAAGTGTT
9225001	9225075	MmuY120	FALSE	4	AAAG	NA	NA	M. mulatta	NC_027914.1	MmuY120	CCTGGCTAACACAGTGAAACCCTGTCTTTACTAAAAATACAAATAATAATAATAATGATAATAATCGTGGTGGGTGCCTGTAGTCCCAGCTACTCCGGAGGCTGAGGCAGGAGAATCGCGTGAAACCAGGAGGCCGAGCTTGCAGTGAGCCGAGATCACGCCCCTCCAGCCTGGGTAACAAAGTGAGACTCTGTCTCAAA	AAAAAAAAAAAAAAAAAAAAAAAAAAAGAAAGAAAGAAAGAAAGAAAGAAAGAAAGAAAGAAAGAAAGAAAGAAA	AGAGTCAAACTCTATAAAATATTTGGAGATAATAATTCTGAGTCAAGTGTGAGAACTATGACACATGACACCATCCTGGGAGGTCCTGAGAACATGTACCCAAGGTGGTTGGGTTACAGCTTGGTTTTATATGTTTTATGAATACATAAGACATCAATCACTACACGTAAGGTATGCACTAGTTCTGTCTGGAAAAGCAG
9252612	9252659	MmuY121	FALSE	4	ATTT	NA	NA	M. mulatta	NC_027914.1	MmuY121	CTAATATATTCCAAAGTTCGATAAAAGGATTATTAAGTGGTAGATAAGATAGTCTGAGCTGCTGCATTGACTGAATTTAAATAACTTTTAACGTATGCTAGGAAAAATATTTAATCACGTTTGCAATTTCATGGGTATTATTTATATTTAATTATTTACTGCTGCATAGCAAACAATCTGTAAACTTAGTGGCTTTAAAC	ATTTATTATTTATTTATTTATTTATTTATTTATTTATTTATTTATTTA	ATTTGTGATCTGGGCCAGGTTCAGCCAGGTAGTTCTGCTGTTCTTCACTCCCACATCTGGCCATGGCTGGAACACTTGGGGCTAGCTGGGACTCTCTCCTTCAGTGCCATCTCTCCAGCAAGGCAGCTGAACTATTTTACACTGTGGCTCAGGGGTCCAAGAGAAAGCATTCACAGAGGACAAGTTCCATCATGCAAGTG
9312368	9312420	MmuY122	FALSE	4	TATT	NA	NA	M. mulatta	NC_027914.1	MmuY122	TACGGAAAAATCTCATCCAAGAAATGGAAGCTATAGGAAAAAGAAAGTTGAAGATTCTTTGATTTAAGTAGGTGGGCTGAGTTATACATATTTTTAGCAGAGAAAAAGAAAAGAAAAAATTGCATGAAAGTGTTTAAAAAGAATGTGATACAATAAAAGCTATTTTTAATCTATGTCAGGGTAGGAGGAAAAGTTTACTC	TATTTATTTATTTATTTATTTATTTATTTATTTATTTATTTATTTATTTATTT	GAGAGGGAGTCTCGCTCTGTAACCCAGGCTGTAGTGCAGTGGCGCAATCTCGCCTCACTGCAAGCTCCACCTCCTGGGTTTATGCCATTCTCCTGCCTCAGCCTCCGGAGTAGCTGGGACTACAGGCGCCCGCCACCAGGCCCGGGTAATTTTTTTTTTTTTTTTTTTTTTTTTTTTTTGTATTTTCAGTAGAGATGGGG
9324390	9324465	MmuY123	FALSE	4	CCCT	NA	PpaY79	M. mulatta	NC_027914.1	PpaY79	GGCAATGGCTCTGACTATATAAGTTAACAGTAACACTTTATAAGAATGTTAGGACTCTTTTGGCTTAAATCCATAATTCAAAAACTTCTAAATTTTCTCAGGATCAATAAAATTCCAATTACTTCTGTTAAGTATTTCTTACCTATAATTCATCAATGAAAAACCCTTGTGTCTCTTTCACCCCTCCTCCCCACTCTTTC	CCCTCCCTCCTGCCCTCCCTTCCTCCCTCCTTCCCTCCCTCCCTCTGTCCCTCCCTCTCTCCCTCCCTTCCTTCCT	TTTTTTTTTTTTTTTTTTTTTTTTTAGGATAGACAGTCTTATATTTCTTAGATTTTCTGAAATGACCCTCTAATCATAACACTCTGATACCTTGAAACAAGAAAGTCATAGATAGCATCTTCTTTCAATAAAGGCTGTTTCATCTACACTGAAAATCTGTTGCTTAGTGTAGCCACTTTCATCAATGATCTTGGCTAAAT
9345804	9345851	MmuY124	FALSE	3	TTA	NA	PpaY78	M. mulatta	NC_027914.1	PpaY78	AATTATACCTCAATAAATATTTCATTGCATGTAAATTTTGCCTTAAGAAAGATTTTATATCTTAAAAAGAAAAATATAAAAACTGGGCAGAAAATAATTGGAAGTAGGAGTGGGAATATACTATATTATTACAATTATTTTATGCCTTTCCCTTACCAACAAAATCTTTCTTGTTTTTTAATCAAATAATTTGTCACAAC	TTATTATTATTATTGTTATTATTATTATTATTATTATTATTGTTATTA	GAGAAGAGTATCCCTCTGTCACCCAGCCTGGAATGCAGTGGTGTGATCTCAGCTCACTGCCACAACTGCCTTCTGGGCTCACATAATTCTTTTTCCTCAGACTCAGGAGTAGCTGGGATTACAAGAACCCACCACCATACCCCACTAATTTTTGTATTTTTTTGTAGAGACAGGGCTTTGCCATGTTTCCCAGGCTGGTC
9401775	9401820	MmuY125	FALSE	4	AAAT	NA	NA	M. mulatta	NC_027914.1	MmuY125	AGAGCTAATTGGCAATGTTTCTCAGGGCTGCTTCAAGCAAGATTAGGGGGTGATGTGGGAACCTAGAGTGGGAGAGATTAAACTGAAGGAAGATTTTATGGTAAGGGGTGATATTGTGGGGTTGTTAGAAGAAACATTTGTTGTATAGAATGATTGTTGATAGTCACTCCAGCCTGGGAAACAGAGTAAGACTCCATCTA	AAATAAATAAATAAATAAATAAATAAATAAATAAATAAATAAATAA	TGATTGGTTATGGTCTGGATATAATTTTGTTTGAATTGGGAAACTAAATGGAAGACACAAGATCCATATAAGAGAAGGAGAAAACAGGTATTTAAGGTCTAAGAATTGGGAGGATCAAAGACATCCAATTAGACAGTGCCCAAGGTGGTTCAGCTTGGTTGGTGAGTTTTTTGGCTCTATCTTTGACAGAGTCCTCCTGT
9644268	9644352	MmuY126	FALSE	3	AAG	NA	NA	M. mulatta	NC_027914.1	MmuY126	ATAGGAAGTTTTATGCTTGAACTCTTGATAATGACAATTTTTCTTTTAACAAAGGAAAATAATTACAAGAAGAGAAGTTTGAAGACAAGCATTTAGAATGAACAAAATGGCAGCACACCAACATGGCACAAGTATGTAACAAACCTGCACTTTATGCATATGTACCCTAGAACTTAAAGTATAATAATAATAATAATAAT	AAGAAGAAGAAGAAGAAGAAGAAGAAGAAGAAGAAGAAGAAGAAGAAGAAGAAGAAGAAGAAGAAGAAGAAGAAGAAAAAAAGAA	TGAGCAAAATGAAGAATCCTTTTATATGAAAGTCCCTTGTAGTAAACTATTAAAACAAGTGAATATTCAACTCAGGAAGCTGAAAATCATCTTTTGCAAGACTCCCAATGACAGGTATTTTTTAAATAATAATAATAATAATAATAATAATAATAGTAAAACAGAATATTTTTGGTCAGATTCAGTTGCTTATGCCTGCA
9789639	9789713	MmuY127	FALSE	4	AGAT	NA	PpaY76	M. mulatta	NC_027914.1	PpaY76	CAATTAGATTGGGTAATTACATTTATCAATATATGGCATTGCCTGATGACCTCCATTAGCAGTAATAGATTGAGGACTTCAAAACTGCTTACCTTGGTTTTAAACATTTTCACCACAAAAATTAATGAGGTGATAAATATACATTAATTACCTGTTTTGAATATGTTTTTTAAGATAGGTAGATTTTTTGAAGATTTTTA	AGATAGATAGATAGATAGATAGATAGATAGATAGATAGATAGATAGATAGATAGATAGAGAGATAGAGAGATAGA	AATCGAAACATCACATTTTACTCCATAAATGTTCACAAAGATTATTTGTCAATTGAAATCTTTGGGAAGAAATAAACTGGTTTTAACTTCTGAAATGTTGTATCTCTTTAACCTATTATTATGCATACTTGAAGATAGTGTCTTGTGATTTTTTGAAGTTGTTTTATATATAATTTTTATACATTCTATTCATTTTACAG
9842039	9842092	MmuY128	FALSE	5	TTTTA	NA	PpaY75	M. mulatta	NC_027914.1	PpaY75	CTACATAGCATCAATCCATTACACACCCATTTGGCTCCAGGTATGAAAGTGCTCAAATGGGGAGTTTGCCAGCATGGCCCCAATTTGTTCCTTGCAGGTTGATGCACTTCCACCTGTACACTGGACCATGGTGTGGACTGTTTGTGCAATTAAGGGAATGCTGGGTTGGAGTTGGAAATCCCTTATGTGTCATCTGTCTT	TTTTATTTTATTTTATTTTATTTTATTTTATTTTATTTTATTTTATTTTATTTT	TTTGCAGAAGAAGTTGTGGGACCCCATCCACTCCTCTCCAGATTGTATCCTAATCTCTATCTAACCTAATTGCTGCTCACACTCTATGTCACAGGATAAAATTGCAAGACAATGTAGGAGTGCCCTCTTACAACATGAAACACCTTCTCAGCTGGGAACTGAATTTAAGCTAAATTCAAGGGCATCTGTGAACAGGACTC
10045500	10045593	MmuY129	TRUE	3	AAG	NA	PpaY73	M. mulatta	NC_027914.1	PpaY73	ATAAATATCAAAGGTGCCCCGTCATTAAAACGTGACAGTGTATAGAAGGAAAAACTCAGACAATGGATCCCTATGAGGATTGTTCTCCATGAACTGGGAAAGGTTTAGGGTGGAAGACATTGATTCAGACCCAGGAAACCCTAGGCAGATGAGTAACATGGAAGTCACGAAATAATAATAATAATAATAATAATAATAAT	AAGAAGAAGAAGAAGAAGAAGAAGAAGAAGAAGAAGAAGAAGAAGAAAAAAGAAGAAGAAGAAGAAGAAGAACAAGAACAAGAACAAGAACAAG	CAGCAGCAGCAGCAGCAGCAGCAGCAGCAGCAGCAGCAGCAGCAAGTGTGGAGCCCACATCCCACCAGGCATCAATCCATTCTACTCCCATTTGGCTCTGGGTATGAAAGTCCTATAATTGAGAGTTTGTCAGGATGACCCCAATTGGCACTTTAAATATTCTTTGCACTTTGGAGTACTCTCACCTGAACACCGGGCCA
10045592	10045637	MmuY130	TRUE	3	AGC	NA	PpaY73	M. mulatta	NC_027914.1	PpaY73	ACTGGGAAAGGTTTAGGGTGGAAGACATTGATTCAGACCCAGGAAACCCTAGGCAGATGAGTAACATGGAAGTCACGAAATAATAATAATAATAATAATAATAATAATAAGAAGAAGAAGAAGAAGAAGAAGAAGAAGAAGAAGAAGAAGAAGAAAAAAGAAGAAGAAGAAGAAGAAGAACAAGAACAAGAACAAGAACA	AGCAGCAGCAGCAGCAGCAGCAGCAGCAGCAGCAGCAGCAGCAGCA	AGTGTGGAGCCCACATCCCACCAGGCATCAATCCATTCTACTCCCATTTGGCTCTGGGTATGAAAGTCCTATAATTGAGAGTTTGTCAGGATGACCCCAATTGGCACTTTAAATATTCTTTGCACTTTGGAGTACTCTCACCTGAACACCGGGCCATGGTGTGGACTACTTATGTAATTAAGCGAATGCAGGCTGGTAGC
10109070	10109122	MmuY131	FALSE	4	AATA	NA	NA	M. mulatta	NC_027914.1	MmuY131	ACCAGCCTGGCCAACATGGTGAAACCCTGTTTCCCCTAAAGATGCAAAAAATTAGCCTGGTGTGGTAGCGTGCATCTGTAATCCCAGCTACTTGGGAGGCTGAGGCAGGAGAATCGCTGGAACCTGGGGGGCGGAAGTTGCAGTGAACCAAGGTTATGCCATTGTGCTCCAGCCTGCGTGATAGGGCAAGAGTCCATCTC	AATAAATAAATAAATAAATAAATAAATAAATAAATAAATAAATAAATAAATAA	CTTGTATTATCTATTAACCAACTTCGAAACTGTAACAATTAATTTGGAGTTTTAATAACCAGATGTGTAGTTCATTGGAGATGTTTTTTAAAGTTGAAATTGCAGTCTTTGCTTCATTTTTAAGATGCGTGGCTTCCTGGCTATTTTGTCGCCATTGATCTTGAGGGTGAGGTTCAATTATACCCTGCCACGTATGAGAA
10197894	10197948	MmuY132	FALSE	4	AAAT	NA	PpaY85	M. mulatta	NC_027914.1	PpaY85	ACCATCCTGGCAAAAATGGTCAAGACTTGTCTCTACTAAAATACAAAAAATTAGCCAGGCATGGTGGTGCGTGCCTGTAGCCCCAGCTGCTTGGGAGGTTGAGGCAGGAGAATCACTGGAACCCTGGAAGCAGAGGCTGCAGTGAGCTGAGATTGTGCCACTGAACTCCAGCCTGGTGACAGAGCAAGACTCCATCTCAA	AAATAAATAAATAAATAAATAAATAAATAAATAAATAAATAAATAAATAAATAAA	AGCTGGGTACAGTGCCTCACACCTGTAATCCCAGTACCTTGGGAGGCCGAAGCAGGTGGATGACAAGGAGATTGAGGCTATCTGGGCTAACACGGTGAAACCCTGTCTCTACTAAAAATACAAAAAATTAGCAAGGCATGGTGGTGGGCACCTGTAGTCCCAGCTAATCGGGAGGCTGAGGCAGAAGAATGGCATGAACA
10197894	10197948	MmuY132	FALSE	4	AAAT	NA	PpaY84	M. mulatta	NC_027914.1	PpaY84	ACCATCCTGGCAAAAATGGTCAAGACTTGTCTCTACTAAAATACAAAAAATTAGCCAGGCATGGTGGTGCGTGCCTGTAGCCCCAGCTGCTTGGGAGGTTGAGGCAGGAGAATCACTGGAACCCTGGAAGCAGAGGCTGCAGTGAGCTGAGATTGTGCCACTGAACTCCAGCCTGGTGACAGAGCAAGACTCCATCTCAA	AAATAAATAAATAAATAAATAAATAAATAAATAAATAAATAAATAAATAAATAAA	AGCTGGGTACAGTGCCTCACACCTGTAATCCCAGTACCTTGGGAGGCCGAAGCAGGTGGATGACAAGGAGATTGAGGCTATCTGGGCTAACACGGTGAAACCCTGTCTCTACTAAAAATACAAAAAATTAGCAAGGCATGGTGGTGGGCACCTGTAGTCCCAGCTAATCGGGAGGCTGAGGCAGAAGAATGGCATGAACA
10229256	10229296	MmuY133	FALSE	3	AGC	NA	NA	M. mulatta	NC_027914.1	MmuY133	GAAAGAAGAAAGAAGAAAGAAGAAAGAAGAAGGGGAAGGGGAAGGGGAAGAAGAAGAAGAGAAGAGAAGCAGGAGGAGGAGGAAGGAAGGAAGAAGAGGAGAAGAAGGAGAAGAAGAGAAGAAGAAGAAGAAGAAGAAGAAGAAGAAGAAGAAGAAGAAGAAGAAGAAGAAGAAGAAGAAGAAGAAGAAGAAGAAGAAGA	AGCAGCAGCAGCAGCAGCAGCAGCAGCAGCAGCAGCAGCAG	ACTTCTGTTTATAAATTGCTGACAGCATGAAGAAAAGAAAAAAAAAGTCTTAAGTGTAGGACAGGAAAGAAAATTTCATTCTTATGCAAATGGGTTCCTTCAGCAAGGAGAAAAACTTAATTGCTGTTCGGTAAGGCTGGATCCTTTGGTGGTTGAAGGTGTGGACACCATGAATGCCTGGTATTTTTCAGCCTAGAGGG
10262934	10263019	MmuY134	FALSE	4	AAAG	NA	NA	M. mulatta	NC_027914.1	MmuY134	GACCATCCTGGCTAACATGGTGAAATCCCATCTCTACTAAAAATACAAAAAGCCAGGCCTGGTAGCAGGCACCTCAGGTCCCAGGTACTCAGGAGGCTGAGGCAGGAGAATCACAAGAACCTGGGAGGCAGAGCTTGCAGTGAACCTAGATCATGCCACTGCACTCCAGCCTGGGTGAAAGAGGGAGACTCCATCTCAAA	AAAAAAAAAAAAAAAAAAAAAAAGAAAGAAAGAAAGAAAGAAAGAAAGAAAGAAAGAAGAAAGGAAAGAAAGAAAAAGGAAAAAAA	ATCATAAAAATGTAACTTTTCATTTCTCCTCCCAGTTTTCTGACCACAGAGGACACTCTACAGATCAGTAAATACAGCATGTAGGTAGTGTGACTCTCCTCTCTTGCACAGATCCTGCCCACTGAAGAAACTGTGACATACCACTGAGTGCAAAACCGAGGTGATGTGACTCTCCTCTTTCTCCTGGACTCTGCCAAGAG
10328026	10328084	MmuY135	FALSE	4	TTTA	NA	NA	M. mulatta	NC_027914.1	MmuY135	CTTCTGCATAACGTCTTAACTAGAAATAACTTTACACAGAGAACTATAGCAAGTCCCCCAAAACCTGATGAACTATTCAAGAACACCTAAAAGAGTGCACCCACCTATGTGGCAAAATAGTGGGCAGATTCCCGAGTAGCTGTGAAAAGCCTACTGAGCCTAGTGATAGCAGATTGTCCAATACAGAATCTTTGTTCAAC	TTTATTTATTTATTTATTTATTTATTTATTTACTTACTTATTTATTTATTTATTTATTT	TTGTTGTTGTTGTTGAGACAGAGTCTCGCTTTGTCGCCCAGGCTGGAGTGCAGTGGCCGGATCTCAGCTCACTGCAAGCTCCGCCTCCCGGGTTCACGCCATTCTCCTGCCTCAGCCTCCCGAGTAGCTGGGACTACAGGCGCCAGCCACCTCGCCCGGCTAGTTTTTTGTATTTTTTAGTAGAGACGGGGTTTCACCGT
10377064	10377161	MmuY136	FALSE	3	CTC	NA	NA	M. mulatta	NC_027914.1	MmuY136	CTAGCATTTCTACATATTTGCACCCACACCTTCTTTAAAGTCATATTATTTATATGCTCTGGATCTATCATCCACAACCTTAATAACAAACAAGACATTCGGAAGATAAGAGGGTTATTTAAAATAATACCCCTTACCCTCCTCCTCCTTCTTCTTCCTTCTCCCCCGCTGCTGCCGCTGCTGCTTCTGCTTCTTCTCTT	CTCCTCCCTCTCATTCTTCTCCCCCTCCTCCTCCTCCTCCTCCTCCTCCTCCTCCTCCTCCTCCTCCTCCTCCTCCTCCTCCTCCTCCTCCTCCTCCT	TCTTCTTCTTCTTCTTCTTCTTCTTCTTCTTCAGAAAGAGTCATGCACTGTCATCTGGGCTGTAGTGCAGTGGTGCCACCTTCATGTGCTGCAACTTCCGACTTATGGGTTCAAACGATTTTTCTTCCACAATATCTTTAGTAGCTGGGATTACAGGCACTAGCCACCATTGCCAGATTTGTGTGTGTGTGTGTTTGTTT
10791718	10791815	MmuY137	FALSE	4	TTCC	NA	NA	M. mulatta	NC_027914.1	MmuY137	GCTTGTCCTTGACCTTTATATAAATGGAATTCTACAATATTGTGTAAAGCCCACCAAGCTTTTGAGATTCATTCATGTCATATCGTGTCTTGGTGTTTTTTTTATTGCTGACTTACGTTCCGGAGTATGTCTACTCCACAGTTGTGTCCATCCACAGTTAATGGACACATGGATTATTCTAGTTTCTTTCTTTCTTTAGT	TTCTTTCTTTCCTTCCTTCCTTCCTTCCTTCCTTCCTTCCTTCCTTCCTTCCTTCCTTCCTTCCTTCCTTCCTTCCTTCCTTTCTTCCTTCCTTCCTT	TTCTTTTTTTGTTATTGGGAACAAAGTTGCTGTGAACATTTGTGTGCAAGCCTCCGTACGGACACTTGTTCTCATTTCTCATCGGTAAACACATAGTAGTAAATTGTTGGGTCATAAAAGAAGTATATGGAAACCTGAGGAGAAACTGCCAGACCTTTTCCCAACATGGTTATATCATTTTACATTCTCACCAGTACCGA
10832341	10832383	MmuY138	FALSE	4	TTTA	NA	PpaY89	M. mulatta	NC_027914.1	PpaY89	CACATGTGGTGGTTTACAGCAATAGATATGTAGTCTCTTGGAGCTCTTGAGGCCAGAAGTCTGAAATTAAGGTGTCAACAGAGTCGCACCCCATCTTGAGACACTAGAGGGAAAATATATTCCTTGCTTCTTGCAGCGTCTGACAGCTGTCTGCATTCATTGGTTCGTAGCCTTAGCTCTCTGCTCTTTTTTTTTTCTCT	TTTATTTATTTATTTATTTATTTATTTATTTATTTATTTATTT	TTATACTTTAAGTTCTAGGGTACATGTGCATAACGTGCAGGTTTGTTACATATGTATACTTGTGCCATGTTGCTGTGCTGCACCCATCAACTTGTCAGCACCCATCAACTCCTCATTTACACAAGTATAACTCCCAGTGCAACCCCTCCCTCCTCTCCCCTCCCCATGATAGGCCCCAGTGTGTGATGCTCCCCTTCCTG
10937791	10937832	MmuY139	FALSE	4	TTTA	NA	NA	M. mulatta	NC_027914.1	MmuY139	TAAATTCTTTAATCTTCTTGGGCGTAAGACAAAATACCAGGATGGGCTTCTTAATAATGCACTGAAGCTCTTCTTAATTTTTTAAATAAAAAGAAATATAAGATCTCAAAATTGAAAACTCAGTTCTGTCAGACCTCAGTAAAGTAATTAGTCTGGTTGTATCCAAAGAAACTAAAGCAACAGGTGAGAGAAGAAGTTAT	TTTATTTATTTATTTATTTATTTATTTATTTATTTATTTATT	GAGTTGGAGTCTTGCCCTATTGCTGGGCTGGAGTACAATGGCTTGAGCTCAGCTCACTGCAATTCCGCCTGCCTGGTTAAAGCAATTCTTTTGTCTTAGCCTCCTGAGTAGCTGAGACTGCAGACATGAGCCAGCAGGCCTAGCTAATATTTTTGTATTTTTAATAGGGACAGGTTTTCACCATGTTGGCCGGGAGGGTC
11023944	11024006	MmuY140	FALSE	4	ATAG	NA	PpaY90	M. mulatta	NC_027914.1	PpaY90	CACTCGAGCCTATGAGTTGGAGACCATCCTGGACAACATGGTGAAACCCTATCTCTACCAAAAGTAAAAAAAAATAAGCTGAGCACGGTGGTGCATGCGTCTGGTCTCTGCTACTTGTGGTGCTGATGTGGGAGAATCTCAGTGAGCTGAGATTGTGCCACTGAACTCAAACCTGGGTGACACAGCAAGACTCTGTCTCC	ATAGATAGATAGATAGATAGATAGATAGATAGATAGATAGATAGATAGATAGATAGATAGATA	AAGGGAGATAAGTTTCTTGTTTAGGAGCAGTACACTAATTATTGTTTAAGCCAAATTCCAATGAAAGTTCAAAGATATCAGCACACTCTTCCTAACATTAGAAAGGATGAAATAAAACTGAAAAAGAACAAAAATTACACATCTGGATCTGAATACTTACACTAAAGCTGAATACTTACATAAAGTGTGGCATTGATGAT
11032578	11032623	MmuY141	FALSE	4	ATGA	NA	NA	M. mulatta	NC_027914.1	MmuY141	GAAAACATGGAAGGAGGGACTTATAAAATAAATTACAAAAATTAGCCAGGTGTGGTGGCAGGCACCTGTAGTCCCAGCTGCTCATGAGAATGAGGCAGGAGAATTGCTTGAACACAGGAGGTGGAGGCAGCAGTGAGTTGAAATCACACAACTGCACTCCAGCCTGGGTGACAGAGCGAGACTCTGTCTCAAAACAATAC	ATGAATGAATGAATGAATGAATGAATGAATGAATGAATGAATGAAT	AAGTAAATAAAATAAGAGAGGTAGGATAAATTATTGAAAGATGGAATGAGGCAGGTTAAAATGTGGAATACAATATTATCAGGTTAAGGCCAGAAAAAGGCAAGCGTCCGGCAAACAACAACAACAGCGGCAATGATAAAACAAGTGAGGGAGGAAAAGACACAGAGTGAAGGAGAAAAAATGAGTAAACGAATGCAAAT
11058234	11058305	MmuY142	FALSE	5	TTTAG	NA	PpaY91	M. mulatta	NC_027914.1	PpaY91	AGTAGACCGAGAGAAAAAACTTTTTAGAGAAAGCAAGATTTATGAATGGGAAAAATAGAAGTATCTTTTGAATATATGTCAATAAAATGGGTTTAAAGGATACTTAAACTTGTACGTTGGTCTCTTGTGATAAGAGCAGAACCATGCTGCAGTCTGAGAGAGCTGATCTTTAGAGTAGATTTTGAGGCCCGAAAGTGTAT	TTTATTTTATTTTAGTTTAGTTTAGTTTAGTTTAGTTTAGTTTAGTTTAGTTTAGTTTAGTTTAGTTTAGTT	ACAGATAGTTTAGCTGAGCATTAGTGCATTCCCAGGAAGCCCATCACAAGCTTGCTATTGTTATTATCTCACCAGTGCACAAACACATAACAGTCTCTACTTGTCTAAGGTAATATTGTGGGTTTCATTTCCATGTTTCAGAAGAACAAAAATTGCAGACATGTTTTAGAAGACTAAAGAGTACTAATGTTGAAGAGAAA
11085029	11085121	MmuY143	TRUE	4	AAGG	NA	PpaY92	M. mulatta	NC_027914.1	PpaY92	AACATGGCAAACCATCGTCTCCACAAAAACCTAAAACTAAAAATACACAAACAAACAAAAAATATTACATAGGTTTTATGGCTGAGGCTAAGGCAGAAAGATCAAAGAAGCCCATGAGTGAGAGGCTGCAGGCTGCAGTGAGCCATGATGACACCATTGCTGTTCTCCCTCGACAGAAAGTGAGACCCTGTGTCAAGAAA	AAGGAAGGAAGGAAGGAAGGAAGGAAGGAAGGAAGGAAGGAAGGAAGGAAGGAAGGAAGGAAGGAAGGAAGGAAGGAAGGAAGGAAGGAAGGA	GAGAAAAAAATATGAGTTGAAATTTCTTAAGTGCATTGACAAACTTCAGTATTGTTTAAATGTGTCTTCTCATCATTTTTTTGCTATTACAATTCAAGAAGTTTATTTAAAGACAATTTCGGAAGGTTACCAGATACCAATTTTTAAGAGGTAATTGAAATTTGGTAAATACCAAAAATCTGGTAAGTTCAACAATACAA
11145485	11145558	MmuY144	FALSE	3	AGA	NA	NA	M. mulatta	NC_027914.1	MmuY144	TGGCTGTTCACAGCACAGATAGGAGACAGAATGAGTTTCTTACTATGAGGCAGGTTCTGCTGTTTATATGAATGAAGAAAAGAGTGTGCTTACTAGTCTTGAAAAAGTACAGTTCATGTGATTCAGAACCTTGACCCAGGACTGAAAGGTAGCTTAAGTAAAAATTTATGGTGGCTGAACTCACAGTGGAAAACATATCC	AGAAGAAGAAGATGAAGATGAAGAAGAGGAAGAGGAAGAAAAAGAAGAAGGAGAAGGAGAAGGAGAAGAAGAAG	GTGGTGGTGGAGGAGGAGAAGGAGGAGAAGGAGAAGAAAAACACTCATTGAAGCACGCTGAAGCCCCTTGTGTGAAAGGAATAGAGACCATTTTCTAGAGGAATGTGCATTATTTAAAGAAAAAAATATTTTCCTGCAGAATCTTCTTCTCTCAGAGTATCTGTTGACATATTTTAGGCAACAATAAAATACAAAAGGGT
11228611	11228706	MmuY145	FALSE	5	AGGGA	NA	NA	M. mulatta	NC_027914.1	MmuY145	CAAACCCTTGTCTCTACAAAAAGTACAAGAAAAACTAGTCAGGTATGACGGTTGAGGCTACAGCAAAAGGATCAATTGAGACTAAGAGTGAGAGACTGCAAAGGGCCCTGATGGCACCTCTATACTCCAGCCTGGGCAATAGAGTGACATACTGTCTCCAAGAACAGAAAGAAGAAAGAAAGAGAGAAAGAGAGCGAGAG	AGGGAGGGAGAGAGGAAGGGAGGGAAAGAAAGAAAGAGAAAGGAAGGAAGGAATAGAAGGGAAGGGAAGGGAAGGGAAGGGAAGAGAAGGGAAGGG	TTGAAATGGTTTATGCCTCTGACAAACTTCAGTAATTTTTAGAAGTATCTTCTCTTGCCATTTTGTTTATTGTTACAATTTAAGAAATTTATTTAAAACAATTTAGGAAGGTTACTAGGTACAAGTTTTGAAGAAGTAACTGAGCTATACCCAGACAGTCAATGAATCGACTGTATGACTTAGAAGGAAAGTCTTCTTAG
# Tab. S2 Final table of identified Y-STR markers
# START: start coordinate of the reference in “reference_id”
# END: end coordinate of the reference in “reference_id”
# name: name of the locus considering the selected reference species
# Multicopy: if a paralogous motif was found within the same reference
# size: repeat size
# motif: repeat sequence
# human: if found, human homologous Y-STR name
# alternative_name: Papio or Macaca homologous (if present)
# reference: species of refernce
# reference_id: RefSeq id of Y chromosome reference
# final_name: final name considering homology (see Material & Methods)
# alternative_name: Papio or Macaca homologous (if present)
# flanking_upstream_200bp
# sequence: complete STR sequence
# flanking_downstream_200bp
