# Supplementary material for: Assessing the recovery of Y chromosome microsatellites with population genomic data using Papio and Theropithecus genomes
Source: Sci Rep. 2023 Aug 24;13:13839. doi: 10.1038/s41598-023-40931-x (PMC10449864; doi:10.1038/s41598-023-40931-x)
Supplement: Supplementary file 3 — Supplementary Table S3. [file 41598_2023_40931_MOESM3_ESM.xlsx]

## Sheet: Tab_S3A
Sample	Species	PpaY1	PpaY2	PpaY3	PpaY4	PpaY5	PpaY6	PpaY7	PpaY8	PpaY9	PpaY11	DYS495	PpaY13	PpaY15	PpaY17	PpaY19	PpaY21	PpaY22	PpaY23	PpaY24	PpaY25	PpaY26	PpaY27	PpaY28	PpaY29	DYS565	PpaY31	PpaY32	PpaY33	PpaY34	PpaY36	PpaY37	PpaY38	PpaY39	PpaY40	PpaY41	PpaY42	PpaY44	PpaY45	PpaY46	PpaY47	PpaY48	PpaY51	PpaY52	PpaY53	PpaY59	PpaY60	PpaY61	PpaY63
GNP	P. ursinus	TATGTATGTATGTATTTATGTATTTATGTATGTATGTATGTATGTATTTATTTAT	AAACAAACAAACAAACAAACAAAAAAACAACCAAAAACAAACAGACAAAAAACAAAAACCAAAAAAAC	AGAGAGAGAGAGAGACAGAGAAAGAGAGAGAGAAAGAGGGAGTCAGAGAGAGAGAGAGAAAGTCAAAGAGAGAAAGAGACAGATAGA	AACAACAACAACAACAACGACAACAACAACAACAACAACAACAA	ACAAACAAACAAACAAACAAACAAACAAACAAACAAAA	ATTTATTTATTTATTTATTTATTTATTTATTTATTTATTTATT	TCCCTCCCTCCCTCCCTGCCTTCCTCCCTTCCTCCCTGCCTTCCTCCCTTCCTCCCTCCCCCTTTTTCCCTCCTTCTCCCTCCCACCTTCCCTCCC	GAAAGAAAGAAGGAAAGAAGGAAAGAAGGAAGGAAGGAAGGAAGGAGGGAAGGAAGGAAGGAAGAAAGGAAGGAAGGAAG	TAAAATAAAATAAAATAAAGTAAAATAAAATAAAATAAAATAAAATAATAAAATAAAATAA	TATCTGTCTGTCTGTCTATCTATCTATCTATCTATCTATCTATCTATCTATCTATCTATCTATCTATCTAT	AATAATAATAATAATAATAATAATAATAACAACAACAACAACAACAATAATAATAATAATAAT	#N/A	AAAAATAAAAATAAAAATAAAAATAAAAATAAAAATAAAAATAAAATAAAA	TTTTTTTGTTTGTTTGTTTGTTTGTTTGTTTGTTTG	TTCCTTCCTTCCTTCCTTCCTTCCTTCCTTCCTTCCTTCCTTCCTTCCTTCCTTCCTTCCTTCCTTCCTTCCTTCCTTCTTTCCTTCTTTCCTTCTTTC	AAAATAAAATAAAATAAAATAAAATAAAATAAAATAAAATAAAATGAAGTAAAATAAAATAAAATAAAATAAA	AAAGGAAGAAATGAAAAGAAAGAAAGAAGAAAGAAAGAGAAAGAAGGAAAGAAAGAAGAAAGAAAGAAAGAGGAGAAAGAGAGAGAGA	TTTTATTTTATTTTATTTTACTTTACTTTATTTTATTTTATTATTTTATTTTATTTTATTTTATTTT	#N/A	#N/A	#N/A	#N/A	#N/A	#N/A	ATAAATACATACATACATACATACATATATACATACATACATAAATACATAAATA	AAATAAATAAATAAATAAATAAATAAATAAATGAATAAATAAATAAA	#N/A	CATACCATACCATACGATACCATACCATACCATACCATACCACACCATACTATACCATAC	TATCTATCTATCTATCTATCTATCTATCTATCTATCTATCTATCTATCTATCT	TAATTTTATTTTATTTTATTTTATTTTATTTTATTTTATTTTATTTTATTTTATTTTATTTTTT	TAAATAAAATAAATAAATAAATAAATAAATAAATAAATA	GAGGGAGGCAGAGAGGGAGAGAGAGAGAAAGAGAGAGAGAGAGAGAAAGAGAGAGAAAGAGAGAGAGAGAGA	ATACATACATACATACATACATACATACATACATACATACATACATACATAC	TTTATTTATTTATTTATCTATTTATCTATTTATCTATTTATTTATTTATTTATTTATTTATTTATT	GATAGATAGATAGATAGATAGATAGATAGATAGATAGATAGATAGATA	TAGTATAGTATAGTATAGTATATTATAGTATAGTATAGTATAGTATAGTATAGTATAGTATAGTATAGTATAGTATAGTATA	GATAGATAGATACATACATACATACATAGATACATAGGTAGATAGA	AAAATAATAATAAAATAAAATAAAATAAAATAAAATAAAATAAAATAAAATAAAATAAAA	ATAATAATAATAATAATAATAATAAAATAAAAAAAAGTAC	TTTTGTTTTGCTTTGTTTTGTTTTGTTTTGTTTTGTTTTGTTTT	AAATAAATAAATAAATAAATAAATAAATAAATAAATAAATAAATAAATAAAGAGG	AAAAATAAAAATAAAAATAAAAATAAAAATAAAAATAAAAATAAA	AGAAAGAAGATAATAGAAAAGAAGAGAAGAGGAGAAGAGAGGAGAAGAGAAGAGAAGAGAAGAGAAGAGAAGAGAAGAGAAGAGAAGAGAAGAGAAAAGAAGAGAAGAGAAGAGA	TAAATAAATAAATAAATAAATAAATAAATAAATAAATAAACAAACAAATAAATAAATAAATAAATAATC	AAAACAAAACAAAACAAAACAAAACAAAATAAAATAAAATAAAA	AGATAGATAGATAGATAGATAGATAGATAGATAGATAGATAGATAGA	TTTATTTTTATTTATTTATTTTTATTTTTATTTTTATTTTTATTTTT	ATAATATAATAAAATAAAATAAATAAAATAAAATAAAATAAAATAAAATAAAATAAAATAAAAT
NE712562	P. ursinus	TATGTATGTATGTATTTATGTATTTATGTATGTATGTATGTATGTATTTATTTAT	AAACAAACAAACAAACAAACAAAAAAACAACCAAAAACAAACAGACAAAAAACAAAAACCAAAAAAAC	#N/A	#N/A	#N/A	ATTTATTTATTTATTTATTTATTTATTTATTTATTTATTTATT	TCCCTCCCTCCCTCCCTGCCTTCCTCCCTTCCTCCCTGCCTTCCTCCCTTCCTCCCTCCCCCTTTTTCCCTCCTTCTCCCTCCCACCTTCCCTCCC	GAAAGAAAGAAGGAAAGAAGGAAAGAAGGAAGGAAGGAAGGAAGGAGGGAAGGAAGGAAGGAAGAAAGGAAGGAAGGAAG	TAAAATAAAATAAAATAAAGTAAAATAAAATAAAATAAAATAAAATAATAAAATAAAATAA	TATCTGTCTGTCTATCTATCTATCTATCTATCTATCTATCTATCTATCTATCTATCTATCTATCTAT	AATAATAATAATAATAATAATAATAACAACAACAACAACAACAACAATAATAATAATAATAAT	TTCCTTCCTTCCTTCCCTCCTTCCTTCCTTCCTTCTTCCTTCCTTCCTTCTTTCCTTCCTTCCTTCTTTCCTTCCTTCCT	AAAAATAAAAATAAAAATAAAAATAAAAATAAAAATAAAAATAAAATAAAA	TTTTTTTGTTTGTTTGTTTGTTTGTTTGTTTGTTTG	TTCCTTCCTTCCTTCCTTCCTTCCTTCCTTCCTTCCTTCCTTCCTTCCTTCCTTCCTTCTTTCCTTCTTTCCTTCTTTC	AAAATAAAATAAAATAAAATAAAATAAAATAAAATAAAATAAAATAAAATAAAATAAAATGAAGTAAAATAAAATAAAATAAAATAAA	AAAGGAAGAAATGAAAAGAAAGAAAGAAGAAAGAAAGAGAAAGAAGGAAAGAAAGAAGAAAGAAAGAAAGAGGAGAAAGAGAGAGAGA	TTTTATTTTATTTTATTTTACTTTACTTTATTTTATTTTATTATTTTATTTTATTTTATTTTATTTT	#N/A	#N/A	#N/A	#N/A	#N/A	#N/A	ATAAATACATACATACATACATACATATATACATACATACATAAATACATAAATA	AAATAAATAAATAAATAAATAAATAAATAAATAAATGAATAAATAAATAAA	ATAGATAGATAAGATAGATAGATAGATGATAGATAGATAGATAGATAGATAGATAGATAGATAGATAGATAGATAGATAGATA	CATACCATACCATACGATACCATACCATACCATACCATACCACACCATACTATACCATAC	TATCTATCTATCTATCTATCTATCTATCTATCTATCTATCTATCTATCTATCTATCT	TAATTTTATTTTATTTTATTTTATTTTATTTTATTTTATTTTATTTTATTTTATTTTATTTTATTTTATTTTATTTTTT	TAAATAAAATAAATAAATAAATAAATAAATAAATAAATAAATA	GAGGGAGGCAGAGAGGGAGAGAGAGAGAAAGAGAGAGAGAGAGAGAAAGAGAGAGAAAGAGAGAGAGAGAGA	ATACATACATACATACATACATACATACATACATACATACATACATACATACATAC	TTTATTTATTTATTTATCTATTTATCTATTTATTTATTTATTTATTTATTTATTTATT	GATAGATAGATAGATAGATAGATAGATAGATAGATAGATAGATAGATA	TAGTATAGTATAGTATAGTATAGTATAGTATAGTATAGTATAGTATAGTATAGTATAGTATAGTATAGTATAGTATA	GATAGATAGATACATACATACATACATAGATACATAGGTAGATAGA	AAAATAATAATAAAATAAAATAAAATAAAATAAAATAAAATAAAATAAAATAAAATAAAATAAAATAAAATAAAATAAAA	ATAATAATAATAATAATAATAATAATAAAATAAAAAAAAGTAC	TTTTGTTTTGCTTTGTTTTGTTTTGTTTTGTTTTGTTTTGTTTT	AAATAAATAAATAAATAAATAAATAAATAAATAAAGAGG	AAAAATAAAAATAAAAATAAAAATAAAAATAAAAATAAAAATAAAAATAAA	AGAAAGAAGATAATAGAAAAGAAGAGAAGAGGAGAAGAGAGGAGAAGAGAAGAGAAGAGAAGAGAAGAGAAGAGAAGAGAAGAGAAGAGAAGAGAAAAGAAGAGAAGAGAAGAGA	TAAATAAATAAATAAATAAATAAATAAATAAATAAATAAACAAACAAATAAATAAATAAATAAATAAATAATC	AAAACAAAACAAAACAAAACAAAACAAAATAAAATAAAATAAAA	AGATAGATAGATAGATAGATAGATAGATAGATAGATAGATAGATAGA	TTTATTTTTATTTATTTATTTTTATTTTTATTTTTATTTTTATTTTT	ATAATATAATAAAATAAAATAAATAAAATAAAATAAAATAAAATAAAATAAAATAAAAT
30388	P. papio	TATGTATGTATGTATTTATGTATGTATGTATGTATGTATGTATTTATTTAT	AAACAAACAAACAAACAAACAAAAAAACAACCAAAAACAAACAGACAAAAAACAAAAACCAAAAAAAC	AGAGAGAGAGAGAGACAGAGAAAGAGAGAGAGAAAGAGGGAGTCAGAGAGAGAGAGAGAAAGTCAAAGAGAGAAAGAGACAGATAGA	#N/A	ACAAACAAACAAACAAACAAACAAACAAACAAACAAACAAACAAAA	ATTTATTTATTTATTTATTTATTTATTTATTTATTTATTTATTTATTTATT	TCCCTCCCTCCCTCCCTGCCTTCCTCCCTTCCTCCCTGCCTTCCTCCCTTCCTCCCTCCCCCTTTTTCCCTCCTTCTCCCTCCCACCTTCCCTCCC	GAAAGAAAGAAGGAAAGAAGGAAAGAAGGAAGGAAGGAAGGAAGGAGGGAAGGAAGGAAGGAAGAAAGGAAGGAAGGAAG	TAAAATAAAATAAAATAAAGTAAAATAAAATAAAATAAAATAAAATAATAAAATAAAATAA	TGTCTGTCTGTCTATCTATCTATCTATCTATCTATCTATCTATCTATCTATCTATCTATCTATCTATCTAT	AATAATAATAATAATAATAATAATAACAACAACAACAACAACAATAATAATAATAATAAT	TTCCTTCCTTCCTTCCCTCCTTCCTTCCTTCCTTCTTCCTTCCTTCCTTCTTTCCTTCCTTCCTTCTTTCCTTCCTTCCT	AAAAATAAAAATAAAAATAAAAATAAAAATAAAAATAAAAATAAAATAAAA	TTTTTTTGTTTGATTGTTTGTTTGTTTGTTTGTTTGTTTGTTTG	#N/A	#N/A	AAAGGAAGAAATGAAAAGAAAGAAAGAAGAAAGAAAGAGAAAGAAGGAAAGAAAGAAGAAAGAAAGAAAGAGGAGAAAGAGAGAGAGA	TTTTATTTTATTTTATTTTATTTTACTTTATTTTATTTTATTATTTTATTTTATTTTATTTTATTTT	GTCTAAAATAAATAAATAAATAAATAAATAAATAAATAAATAAATAAATAAATAAATAAATAAA	ATTATTATTATTATTATTATTATTAT	AATAATAATAATAATAATAATAATAATAATAATAATAATAAATAATAATAATAATAAT	TATCTATCTATCTATCTATCTATCTATCTATCTATCTATCTATCTATCTATCTATCTATCTTCTATTATCTCCATTTATCTATATATCTAT	TATCTATCTATCTATCTATCTATCTATCTATCTATCTATCTATCTATCTATCTATCAATC	TCCATCCAACCATCCATCCATACATACATCCATCTATCCATCCATCCATTTATCCATCCATCCA	ATAAATACATACATACATACATACATATATACATACATACATAAATACATAAATA	#N/A	ATAGATAGATAAGATAGATAGATAGATGATAGATAGATAGATAGATAGATAGATAGATAGATAGATAGATAGATAGATA	CATACCATACCATACGATACCATACCATACCATACCACACCACACCATACTATACCATAC	TATCTATCTATCTATCTATCTATCTATCTATCTATCTATCTATCTATCTATCTATCTATCTATCTATCT	#N/A	TAAATAAAATAAATAAATAAATAAATAAATAAATAAATAAATAAATAAATAAATAAATAAATA	GAGGGAGGGAGAGAGGGAGAGAGAGAGAAAGAGAGAGAGAGAGAGAAAGAGAGAGAGAGAGAGAGAGAGA	ATACATACATACATACATACATACATACATACATACATACATACATACATAC	#N/A	GATAGATAGATAGATAGATAGATAGATAGATAGATAGATAGATA	#N/A	GATAGATAGATAGATAGATCGATCGATCGATCGATCGATCGATAGATAGATACATACATACATACATAGATACATAGGTAGATAGA	#N/A	ATAATAATAATAATAATAATAATAATAATAATAATAATAATAAAATTAAAAAAAAGTAA	TTTTGTTTTGCTTTGTTTTGTTTTGTTTTGTTTTGTTTT	AAATAAATAAATAAATAAATAAATAAATAGATAGATAAATAAATAAATAAAGAGT	AAAAATAAAAATAAAAATAAAAATAAAAATAAA	AGAAAGAAGATAATAGAAAAGAAGAGAAGAGGAGAAGAGAGGAGAAGAGAAGAGAAGAGAATAGAAGAGAAGAGAAGAGA	TAAATAAATAAATAAACAAACAAACAAACAAACAAACAAACAAATAAATAAATAAATAAATAATC	AAAACAAAACAAAACAAAACAAAACAAAACAAAACAAAACAAAATAAAATAAAA	AGATAGATAGATAGATAGATAGATAGATAGATAGATAGATAGA	TTTATTTTTATTTATTTATTTTTATTTTTATTTTTATTTTTATTTTTATTTTT	AATAAAATAAAATAAAATAAAATAAAATAAAATAAAATAAAATAAAATAAAATAAAATAAAATAAAATAAAATAAATAAAATAAAATAAAATAAAATAAAATAAATAAAAT
70K	P. papio	TATGTATGTATGTATTTATGTATGTATGTATGTATGTATGTATTTATTTAT	AAACAAACAAACAAACAAACAAAAAAACAACCAAAAACAAACAGACAAAAAACAAAAACCAAAAAAAC	AGAGAGAGAGAGAGACAGAGAAAGAGAGAGAGAAAGAGGGAGTCAGAGAGAGAGAGAGAAAGTCAAAGAGAGAAAGAGACAGATAGA	#N/A	ACAAACAAACAAACAAACAAACAAACAAACAAACAAACAAACAAAA	ATTTATTTATTTATTTATTTATTTATTTATTTATTTATTTATTTATTTATT	TCCCTCCCTCCCTCCCTGCCTTCCTCCCTTCCTCCCTGCCTTCCTCCCTTCCTCCCTCCCCCTTTTTCCCTCCTTCTCCCTCCCACCTTCCCTCCC	GAAAGAAAGAAGGAAAGAAGGAAAGAAGGAAGGAAGGAAGGAAGGAGGGAAGGAAGGAAGGAAGAAAGGAAGGAAGGAAG	TAAAATAAAATAAAATAAAGTAAAATAAAATAAAATAAAATAAAATAATAAAATAAAATAA	TGTCTGTCTGTCTATCTATCTATCTATCTATCTATCTATCTATCTATCTATCTATCTATCTATCTATCTAT	AATAATAATAATAATAATAATAATAACAACAACAACAACAACAATAATAATAATAATAAT	TTCCTTCCTTCCTTCCCTCCTTCCTTCCTTCCTTCTTCCTTCCTTCCTTCTTTCCTTCCTTCCTTCTTTCCTTCCTTCCT	AAAAATAAAAATAAAAATAAAAATAAAAATAAAAATAAAAATAAAATAAAA	TTTTTTTGTTTGATTGTTTGTTTGTTTGTTTGTTTGTTTGTTTG	#N/A	#N/A	AAAGGAAGAAATGAAAAGAAAGAAAGAAGAAAGAAAGAGAAAGAAGGAAAGAAAGAAGAAAGAAAGAAAGAGGAGAAAGAGAGAGAGA	TTTTATTTTATTTTATTTTATTTTACTTTATTTTATTTTATTATTTTATTTTATTTTATTTTATTTT	GTCTAAAATAAATAAATAAATAAATAAATAAATAAATAAATAAATAAATAAATAAATAAATAAA	ATTATTATTATTATTATTATTATTAT	AATAATAATAATAATAATAATAATAATAATAATAATAATAAATAATAATAATAATAAT	TATCTATCTATCTATCTATCTATCTATCTATCTATCTATCTATCTATCTATCTATCTTCTATTATCTCCATTTATCTATATATCTAT	TATCTATCTATCTATCTATCTATCTATCTATCTATCTATCTATCTATCTATCTATCAATC	TCCATCCAACCATCCATCCATACATACATCCATCTATCCATCCATCCATTTATCCATCCATCCA	ATAAATACATACATACATACATACATATATACATACATACATAAATACATAAATA	AAATAAATAAATAAATAAATAAATAAATAAATAAATAAATAAATAAATGAATAAATAAATAAA	ATAGATAGATAAGATAGATAGATAGATGATAGATAGATAGATAGATAGATAGATAGATAGATAGATAGATAGATAGATA	CATACCATACCATACGATACCATACCATACCATACCACACCACACCATACTATACCATAC	TATCTATCTATCTATCTATCTATCTATCTATCTATCTATCTATCTATCTATCTATCTATCT	#N/A	TAAATAAAATAAATAAATAAATAAATAAATAAATAAATAAATAAATAAATAAATAAATAAATA	GAGGGAGGGAGAGAGGGAGAGAGAGAGAAAGAGAGAGAGAGAGAGAAAGAGAGAGAGAGAGAGAGAGAGA	ATACATACATACATACATACATACATACATACATACATACATACATACATAC	TTTATTTATTTATTTATCTATTTATCTATTTATTTATTTATTTATTTATTTATTTATTTATTTATT	GATAGATAGATAGATAGATAGATAGATAGATAGATAGATAGATA	TAGTATAGTATAGTATAGTATAGTATAGTATAGTATAGTATAGTATAGTATAGTATAGTATAGTATA	GATAGATAGATAGATAGATCGATCGATCGATCGATCGATCGATAGATAGATACATACATACATACATAGATACATAGGTAGATAGA	AAAATAATAATAAAATAAAATAAAATAAAATAAAATAAAATAAAATAAAATAAAA	ATAATAATAATAATAATAATAATAATAATAATAATAATAATAAAATTAAAAAAAAGTAA	TTTTGTTTTGCTTTGTTTTGTTTTGTTTTGTTTTGTTTT	AAATAAATAAATAAATAAATAAATAAATAGATAGATAAATAAATAAATAAAGAGT	AAAAATAAAAATAAAAATAAAAATAAAAATAAA	AGAAAGAAGATAATAGAAAAGAAGAGAAGAGGAGAAGAGAGGAGAAGAGAAGAGAAGAGAATAGAAGAGAAGAGAAGAGA	TAAATAAATAAATAAACAAACAAACAAACAAACAAACAAACAAATAAATAAATAAATAAATAATC	AAAACAAAACAAAACAAAACAAAACAAAACAAAACAAAACAAAATAAAATAAAA	AGATAGATAGATAGATAGATAGATAGATAGATAGATAGATAGATAGA	TTTATTTTTATTTATTTATTTTTATTTTTATTTTTATTTTTATTTTTATTTTT	AATAAAATAAAATAAAATAAAATAAAATAAAATAAAATAAAATAAAATAAAATAAAATAAAATAAAATAAAATAAATAAAATAAAATAAAATAAAATAAAATAAATAAAAT
T14	P. papio	TATGTATGTATGTATTTATGTATGTATGTATGTATGTATGTATTTATTTAT	AAACAAACAAACAAACAAACAAAAAAACAACCAAAAACAAACAGACAAAAAACAAAAACCAAAAAAAC	AGAGAGAGAGAGAGACAGAGAAAGAGAGAGAGAAAGAGGGAGTCAGAGAGAGAGAGAGAAAGTCAAAGAGAGAAAGAGACAGATAGA	#N/A	ACAAACAAACAAACAAACAAACAAACAAACAAACAAACAAACAAAA	ATTTATTTATTTATTTATTTATTTATTTATTTATTTATTTATTTATTTATTTATT	TCCCTCCCTCCCTCCCTGCCTTCCTCCCTTCCTCCCTGCCTTCCTCCCTTCCTCCCTCCCCCTTTTTCCCTCCTTCTCCCTCCCACCTTCCCTCCC	GAAAGAAAGAAGGAAAGAAGGAAAGAAGGAAGGAAGGAAGGAAGGAGGGAAGGAAGGAAGGAAGAAAGGAAGGAAGGAAG	TAAAATAAAATAAAATAAAGTAAAATAAAATAAAATAAAATAAAATAATAAAATAAAATAA	TGTCTGTCTGTCTATCTATCTATCTATCTATCTATCTATCTATCTATCTATCTATCTATCTATCTATCTAT	AATAATAATAATAATAATAATAATAACAACAACAACAACAACAATAATAATAATAATAAT	TTCCTTCCTTCCTTCCCTCCTTCCTTCCTTCCTTCTTCCTTCCTTCCTTCTTTCCTTCCTTCCTTCTTTCCTTCCTTCCT	AAAAATAAAAATAAAAATAAAAATAAAAATAAAAATAAAAATAAAATAAAA	TTTTTTTGTTTGATTGTTTGTTTGTTTGTTTGTTTGTTTGTTTG	#N/A	#N/A	AAAGGAAGAAATGAAAAGAAAGAAAGAAGAAAGAAAGAGAAAGAAGGAAAGAAAGAAGAAAGAAAGAAAGAGGAGAAAGAGAGAGAGA	TTTTATTTTATTTTATTTTATTTTACTTTATTTTATTTTATTATTTTATTTTATTTTATTTTATTTT	GTCTAAAATAAATAAATAAATAAATAAATAAATAAATAAATAAATAAATAAATAAATAAATAAA	ATTATTATTATTATTATTATTATTAT	AATAATAATAATAATAATAATAATAATAATAATAATAATAAATAATAATAATAATAAT	#N/A	TATCTATCTATCTATCTATCTATCTATCTATCTATCTATCTATCTATCTATCTATCAATC	TCCATCCAACCATCCATCCATACATACATCCATCTATCCATCCATCCATTTATCCATCCATCCA	ATAAATACATACATACATACATACATATATACATACATACATAAATACATAAATA	AAATAAATAAATAAATAAATAAATAAATAAATAAATAAATAAATAAATGAATAAATAAATAAA	ATAGATAGATAAGATAGATAGATAGATGATAGATAGATAGATAGATAGATAGATAGATAGATAGATAGATAGATAGATA	CATACCATACCATACGATACCATACCATACCATACCACACCACACCATACTATACCATAC	TATCTATCTATCTATCTATCTATCTATCTATCTATCTATCTATCTATCTATCTATCTATCT	#N/A	TAAATAAAATAAATAAATAAATAAATAAATAAATAAATAAATAAATAAATAAATAAATAAATA	GAGGGAGGGAGAGAGGGAGAGAGAGAGAAAGAGAGAGAGAGAGAGAAAGAGAGAGAGAGAGAGAGAGAGA	ATACATACATACATACATACATACATACATACATACATACATACATACATAC	TTTATTTATTTATTTATCTATTTATCTATTTATTTATTTATTTATTTATTTATTTATTTATTTATT	GATAGATAGATAGATAGATAGATAGATAGATAGATAGATAGATA	TAGTATAGTATAGTATAGTATAGTATAGTATAGTATAGTATAGTATAGTATAGTATAGTATAGTATA	GATAGATAGATAGATAGATCGATCGATCGATCGATCGATCGATAGATAGATACATACATACATACATAGATACATAGGTAGATAGA	AAAATAATAATAAAATAAAATAAAATAAAATAAAATAAAATAAAATAAAATAAAA	ATAATAATAATAATAATAATAATAATAATAATAATAATAATAAAATTAAAAAAAAGTAA	TTTTGTTTTGCTTTGTTTTGTTTTGTTTTGTTTTGTTTT	AAATAAATAAATAAATAAATAAATAAATAGATAGATAAATAAATAAATAAAGAGT	AAAAATAAAAATAAAAATAAAAATAAAAATAAA	AGAAAGAAGATAATAGAAAAGAAGAGAAGAGGAGAAGAGAGGAGAAGAGAAGAGAAGAGAATAGAAGAGAAGAGAAGAGA	TAAATAAATAAATAAACAAACAAACAAACAAACAAACAAACAAATAAATAAATAAATAAATAATC	AAAACAAAACAAAACAAAACAAAACAAAACAAAACAAAACAAAATAAAATAAAA	AGATAGATAGATAGATAGATAGATAGATAGATAGATAGATAGATAGA	TTTATTTTTATTTATTTATTTTTATTTTTATTTTTATTTTTATTTTTATTTTT	#N/A
34472	P. kindae	TATGTATGTATGTATTTATGTATTTATGTATGTATGTATGTATGTATTTATTTATTTAT	AAACAAACAAACAAACAAACAAAAAAACAACCAAAAACAAACAGACAAAAAACAAAAACCAAAAAAAC	#N/A	AACAACAACAACAACAACGACGACAACAACAACAACAACAACAA	ACAAACAAACAAACAAACAAACAAACAAACAAACAAACAAAC	ATTTATTTATTTATTTATTTATTTATTTATTTATTTATT	TCCCTCCCTCCCTCCCTGCCTTCCTCCCTTCCTCCCTCCCCCTTTTTCCCTCCTTCTCCCTCCCACCTTCCCTCCC	GAAAGAAAGAAGGAAAGAAGGAAAGAAGGAAGGAAGGAAGGAAGGAGGGAAGGAAGGAAGGAAGAAAGGAAGGAAGGAAG	TAAAATAAAATAAAATAAAGTAAAATAAAATAAAATAAAATAAAATAATAAAATAAAATAA	TATCTGTCTGTCTGTCTGTCTATCTATCTATCTATCTATCTATCTATCTATCTAT	#N/A	TTCCTTCCTTCCTTCCCTCCTTCCTTCCTTCCTTCTTCCTTCCTTCCTTCTTTCCTTCCTTCCTTCTTTCCTTCCTTCCT	AAAAATAAAAATAAAAATAAAAATAAAAATAAAAATAAAATAAAA	TTTTTTTGTTTGATTGTTTGTTTGTTTGTTTGTTTGTTTG	TTCCTTCCTTCCTTCCTTCCTTCCTTCCTTCCTTCCTTCCTTCCTTCCTTCCTTCCTTCCTTCCTTCTTTCCTTCTTTCCTTCTTTC	#N/A	#N/A	TTTTATTTTATTTTATTTTACTTTACTTTATTTTATTTTATTATTTTATTTTATTTTATTTTATTTT	#N/A	ATTATTATTATTATTATTATTATTAT	AATAATAATAATAATAATAATAATAATAATAATAAATAATAATAATAAT	TATCTATCTATCTATCTATCTATCTATCTATCTATCTATCTATCTATCTATCTATCTATCTTCTATTATCTCCATTTATCTATATATCTAT	TATCTATCTATCTATCTATCTATCTATCTATCTATCTATCTATCTATCAATC	TCCATCCAACCATCCATCCATACATACATCCATCTATCCATCCATCCATTTATCCATCCATCCA	#N/A	#N/A	#N/A	#N/A	TATCTATCTATCTATCTATCTATCTATCTATCTATCTATCTATCTATCTATCTATCT	#N/A	#N/A	GAGGGAGGCAGAGAGGGAGAGAGAGAGAAAGAGAGAGAGAGAGAGAAAGAGAGAGAGAGAGAGAGAGAGAGAGAGA	ATACATACATACATACATACATACATACATACATACATACATACATACATACATACATACATAC	TTTATTTATTTATTTATCTATTTATCTATTTATTTATTTATTTATTTATTTATTTATTTATTTATT	GATAGATAGATAGATAGATAGATAGATAGATAGATAGATAGATAGATAGATA	TAGTATAGTATAGTATAGTATAGTATAGTATAGTATAGTATAGTATAGTATAGTATAGTATA	#N/A	#N/A	#N/A	TTTTGTTTTGCTTTGTTTTGTTTTGTTTTGTTTTGTTTT	AAATAAATAAATAAATAAATAAATAAATAAATAAATAAATAAATAAATAAAGAGG	AAAAATAAAAATAAAAATAAAAATAAAAATAAAAATAAA	#N/A	#N/A	AAAACAAAACAAAACAAAACAAAACAAAATAAAATAAAA	#N/A	#N/A	#N/A
97124	P. hamadryas	TATGTATGTATGTATTTATGTATGTATGTATGTATGTATTTATTTAT	AAACAAACAAACAAACAAACAAACAAACAAAAAAACAACCAAAAACAAACAGACAAAAAACAAAAACCAAAAAAAC	AGAGAGAGAGAGAGACAGAGAAAGAGAGAGAGAAAGAGGGAGTCAGAGAGAGAGAGAGAAAGTCAAAGAGAGAAAGAGACAGATAGA	AACAACAACAACAACAACGACAACAACAACAACAACAACAACAA	ACAAACAAACAAACAAACAAACAAACAAACAAACAAAA	ATTTATTTATTTATTTATTTATTTATTTATTTATTTATTTATTTATTTATTTATTAATT	TCCCTCCCTCCCTCCCTGCCTTCCTCCCTTCCTCCCTGCCTTCCTCCCTTCCTCCCTCCCCCTTTTTCCCTCCTTCTCCCTCCCACCTTCCCTCCC	GAAAGAAAGAAGGAAAGAAGGAAAGAAGGAAGGAAGGAAGGAAGGAGGGAAGGAAGGAAGGAAGAAAGGAAGGAAGGAAG	TAAAATAAAATAAAATAAAGTAAAATAAAATAAAATAAAATAATAAAATAAAATAA	TATCTGTCTGTCTGTCTATCTATCTATCTATCTATCTATCTATCTATCTATCTATCTATCTATCTAT	AATAATAATAATAATAATAATAATAATAATAACAACAACAACAATAATAATAATAATAAT	TTCCTTCCTTCCTTCCCTCCTTCCTTCCTTCCTTCTTCCTTCCTTCCTTCTTTCCTTCCTTCCTTCTTTCCTTCCTTCCT	AAAAATAAAAATAAAAATAAAAATAAAAATAAAAATAAAAATAAAAATAAAATAAAA	TTTTTTTTGTTTGATTGTTTGTTTGTTTGTTTGTTTGTTTG	TTCCTTCCTTCCTTCCTTCCTTCCTTCCTTCCTTCCTTCCTTCCTTCCTTCCTTCCTTCCTTCCTTCCTTCCTTCCTTCTTTCCTTCTTTCCTTCTTTC	#N/A	AAAGGAAGAAATGAAAAGAAAGAAAGAAGAAAGAAAGAGAAAGAAGGAAAGAAAGAAGAAAGAAAGAAAGAGGAGAAAGAGAGAGAGA	#N/A	GTCTAAAATAAATAAATAAATAAATAAATAAATAAATAAATAAATAAATAAATAAATAAATAAATAAATAAA	ATTATTATTATTATTAT	AATAATAATAATAATAATAATAATAATAATAATAATAATAAATAATAATAATAAT	#N/A	TATCTATCTATCTATCTATCTATCTATCTATCTATCTATCTATCAATC	TCCATCCAACCATCCATCCATACATACATCCATCTATCCATCCATCCATTTATCCATCCATCCA	ATAAATACATACATACATACATACATATATACATACATACATAAATACATAAATA	AAATAAATAAATAAATAAATAAATAAATAAATAAATAAATAAATAAATAAATGAATGAATGAATAAATAAATAAA	ATAGATAGATAAGATAGATAGATAGATGATAGATAGATAGATAGATAGATAGATAGATAGATAGATAGATAGATAGATAGATA	CATACCATACCATACGATACCATACCATACCATACCATACCACACCATACTATACCATAC	TATCTATCTATCTATCTATCTATCTATCTATCTATCTATCTATCTATCTATCTATCTATCT	TAATTTTATTTTATTTTATTTTATTTTATTTTATTTTATTTATTTATTTATTTTTTTTTT	#N/A	GAGGGAGGGAGAGAGGGAGAGAGAGAGAAAGAGAGAGAGAGAGAGAAAGAGAGAGAGAGAGAGAGAGAGA	ATACATACATACATACATACATACATACATACATACATACATACATAC	TTTATTTATTTATTTATCTATTTATCTATTTATCTATTTATTTATTTATTTATTTATTTATTTATTTATTTATT	#N/A	#N/A	GATAGATAGATAGATCGATCGATCGATCGATCGATCGATCGATAGATAGATAGATACATACATACATAGATACATAGGTAGATAGA	AAAATAATAATAAAATAAAATAAAATAAAATAAAATAAAA	#N/A	TTTTGTTTTGCTTTGTTTTGTTTTGTTTTGTTTTGTTTT	AAATAAATAAATAAATAAATAAATAAATAAATAGATAAATAAATAAATAAAGAGG	AAAAATTAAAATAAAAATAAAAATAAAAATAAA	AGAAAGAAGATAATAGAAAAGAAGAGAAGAGGAGAAGAGAGGAGAAGAGAAGAGAAGAGAATAGAAGAGAAGAGAAGAGA	TAAATAAATAAATAAATAAATAAACAAACAAACAAACAAATAAATAAATAAATAAATAAATAATC	#N/A	#N/A	TTTATTTTTATTTATTTATTTTTATTTTTATTTTTATTTTTATTTTTATTTTT	#N/A
SAMN20949827	P. hamadryas	TATGTATGTATGTATTTATGTATGTATGTATGTATGTATTTATTTAT	AAACAAACAAACAAACAAACAAACAAACAAAAAAACAACCAAAAACAAACAGACAAAAAACAAAAACCAAAAAAAC	AGAGAGAGAGAGAGACAGAGAAAGAGAGAGAGAAAGAGGGAGTCAGAGAGAGAGAGAGAAAGTCAAAGAGAGAAAGAGACAGATAGA	AACAACAACAACAACAACGACAACAACAACAACAACAACAACAA	ACAAACAAACAAACAAACAAACAAACAAACAAACAAAA	ATTTATTTATTTATTTATTTATTTATTTATTTATTTATTTATTTATTTATTTATTAATT	TCCCTCCCTCCCTCCCTGCCTTCCTCCCTTCCTCCCTGCCTTCCTCCCTTCCTCCCTCCCCCTTTTTCCCTCCTTCTCCCTCCCACCTTCCCTCCC	GAAAGAAAGAAGGAAAGAAGGAAAGAAGGAAGGAAGGAAGGAAGGAGGGAAGGAAGGAAGGAAGAAAGGAAGGAAGGAAG	TAAAATAAAATAAAATAAAGTAAAATAAAATAAAATAAAATAATAAAATAAAATAA	TATCTGTCTGTCTGTCTATCTATCTATCTATCTATCTATCTATCTATCTATCTATCTATCTATCTAT	AATAATAATAATAATAATAATAATAATAATAACAACAACAACAATAATAATAATAATAAT	TTCCTTCCTTCCTTCCCTCCTTCCTTCCTTCCTTCTTCCTTCCTTCCTTCTTTCCTTCCTTCCTTCTTTCCTTCCTTCCT	AAAAATAAAAATAAAAATAAAAATAAAAATAAAAATAAAAATAAAAATAAAATAAAA	TTTTTTTTGTTTGATTGTTTGTTTGTTTGTTTGTTTGTTTG	TTCCTTCCTTCCTTCCTTCCTTCCTTCCTTCCTTCCTTCCTTCCTTCCTTCCTTCCTTCCTTCCTTCCTTCCTTCCTTCTTTCCTTCTTTCCTTCTTTC	AAAATAAAATAAAATAAAATAAAATAAAATAAAATAAAATAAAATAAAATGAAGTAAAATAAAATAAAATAAAATAAA	AAAGGAAGAAATGAAAAGAAAGAAAGAAGAAAGAAAGAGAAAGAAGGAAAGAAAGAAGAAAGAAAGAAAGAGGAGAAAGAGAGAGAGA	TTTTATTTTATTTTATTTTATTTTACTTTATTTTATTTTATTTTATTATTTTATTTTATTTTATTTTATTTT	GTCTAAAATAAATAAATAAATAAATAAATAAATAAATAAATAAATAAATAAATAAATAAATAAATAAATAAA	ATTATTATTATTATTAT	AATAATAATAATAATAATAATAATAATAATAATAATAATAAATAATAATAATAAT	TATCTATCTATCTATCTATCTATCTATCTATCTATCTATCTATCTATCTATCTATCTATCTATCTATCTTCTATTATCTCCATTTATCTATATATCTAT	TATCTATCTATCTATCTATCTATCTATCTATCTATCTATCTATCAATC	TCCATCCAACCATCCATCCATACATACATCCATCTATCCATCCATCCATTTATCCATCCATCCA	ATAAATACATACATACATACATACATATATACATACATACATAAATACATAAATA	AAATAAATAAATAAATAAATAAATAAATAAATAAATAAATAAATAAATAAATGAATGAATGAATAAATAAATAAA	ATAGATAGATAAGATAGATAGATAGATGATAGATAGATAGATAGATAGATAGATAGATAGATAGATAGATAGATAGATAGATAGATA	CATACCATACCATACGATACCATACCATACCATACCATACCACACCATACTATACCATAC	TATCTATCTATCTATCTATCTATCTATCTATCTATCTATCTATCTATCTATCTATCTATCT	TAATTTTATTTTATTTTATTTTATTTTATTTTATTTTATTTATTTATTTATTTTTTTTTT	#N/A	GAGGGAGGGAGAGAGGGAGAGAGAGAGAAAGAGAGAGAGAGAGAGAAAGAGAGAGAGAGAGAGAGAGAGA	ATACATACATACATACATACATACATACATACATACATACATACATAC	TTTATTTATTTATTTATCTATTTATCTATTTATCTATTTATTTATTTATTTATTTATTTATTTATTTATTTATT	GATAGATAGATAGATAGATAGATAGATAGATAGATAGATAGATA	#N/A	GATAGATAGATAGATCGATCGATCGATCGATCGATCGATCGATAGATAGATAGATACATACATACATAGATACATAGGTAGATAGA	AAAATAATAATAAAATAAAATAAAATAAAATAAAATAAAA	ATAATAATAATAATAATAATAATAATAATAATAATAATAATAATAATAATAATAAAATTAAAAAAAAGTAA	TTTTGTTTTGCTTTGTTTTGTTTTGTTTTGTTTTGTTTT	AAATAAATAAATAAATAAATAAATAAATAAATAGATAAATAAATAAATAAAGAGG	AAAAATTAAAATAAAAATAAAAATAAAAATAAA	AGAAAGAAGATAATAGAAAAGAAGAGAAGAGGAGAAGAGAGGAGAAGAGAAGAGAAGAGAATAGAAGAGAAGAGAAGAGA	TAAATAAATAAATAAATAAATAAACAAACAAACAAACAAATAAATAAATAAATAAATAAATAATC	#N/A	#N/A	TTTATTTTTATTTATTTATTTTTATTTTTATTTTTATTTTTATTTTTATTTTT	AATAAAATAAAATAAAATAAAATAAAATAAAATAAAATAAAATAAAATAAAATAAAATAAAATAAAATAAAATAAATAAAATAAAATAAAATAAAATAAAATAAATAAAAT
SAMN20949828	P. hamadryas	TATGTATGTATGTATTTATGTATGTATGTATGTATGTATTTATTTAT	AAACAAACAAACAAACAAACAAACAAACAAAAAAACAACCAAAAACAAACAGACAAAAAACAAAAACCAAAAAAAC	AGAGAGAGAGAGAGACAGAGAAAGAGAGAGAGAAAGAGGGAGTCAGAGAGAGAGAGAGAAAGTCAAAGAGAGAAAGAGACAGATAGA	AACAACAACAACAACAACGACAACAACAACAACAACAACAACAA	ACAAACAAACAAACAAACAAACAAACAAACAAACAAAA	ATTTATTTATTTATTTATTTATTTATTTATTTATTTATTTATTTATTTATTTATTAATT	TCCCTCCCTCCCTCCCTGCCTTCCTCCCTTCCTCCCTGCCTTCCTCCCTTCCTCCCTCCCCCTTTTTCCCTCCTTCTCCCTCCCACCTTCCCTCCC	GAAAGAAAGAAGGAAAGAAGGAAAGAAGGAAGGAAGGAAGGAAGGAGGGAAGGAAGGAAGGAAGAAAGGAAGGAAGGAAG	TAAAATAAAATAAAATAAAGTAAAATAAAATAAAATAAAATAATAAAATAAAATAA	TATCTGTCTGTCTGTCTATCTATCTATCTATCTATCTATCTATCTATCTATCTATCTATCTATCTAT	AATAATAATAATAATAATAATAATAATAATAACAACAACAACAATAATAATAATAATAAT	TTCCTTCCTTCCTTCCCTCCTTCCTTCCTTCCTTCTTCCTTCCTTCCTTCTTTCCTTCCTTCCTTCTTTCCTTCCTTCCT	AAAAATAAAAATAAAAATAAAAATAAAAATAAAAATAAAAATAAAAATAAAATAAAA	TTTTTTTTGTTTGATTGTTTGTTTGTTTGTTTGTTTGTTTG	TTCCTTCCTTCCTTCCTTCCTTCCTTCCTTCCTTCCTTCCTTCCTTCCTTCCTTCCTTCCTTCCTTCCTTCCTTCCTTCTTTCCTTCTTTCCTTCTTTC	AAAATAAAATAAAATAAAATAAAATAAAATAAAATAAAATAAAATAAAATGAAGTAAAATAAAATAAAATAAAATAAA	AAAGGAAGAAATGAAAAGAAAGAAAGAAGAAAGAAAGAGAAAGAAGGAAAGAAAGAAGAAAGAAAGAAAGAGGAGAAAGAGAGAGAGA	TTTTATTTTATTTTATTTTATTTTACTTTATTTTATTTTATTTTATTATTTTATTTTATTTTATTTTATTTT	#N/A	ATTATTATTATTATTAT	AATAATAATAATAATAATAATAATAATAATAATAATAATAAATAATAATAATAAT	#N/A	TATCTATCTATCTATCTATCTATCTATCTATCTATCTATCTATCAATC	TCCATCCAACCATCCATCCATACATACATCCATCTATCCATCCATCCATTTATCCATCCATCCA	ATAAATACATACATACATACATACATATATACATACATACATAAATACATAAATA	AAATAAATAAATAAATAAATAAATAAATAAATAAATAAATAAATAAATAAATGAATGAATGAATAAATAAATAAA	#N/A	CATACCATACCATACGATACCATACCATACCATACCATACCACACCATACTATACCATAC	TATCTATCTATCTATCTATCTATCTATCTATCTATCTATCTATCTATCTATCTATCTATCT	TAATTTTATTTTATTTTATTTTATTTTATTTTATTTTATTTATTTATTTATTTTTTTTTT	TAAATAAAATAAATAAATAAATAAATAAATAAATAAATAAATA	GAGGGAGGGAGAGAGGGAGAGAGAGAGAAAGAGAGAGAGAGAGAGAAAGAGAGAGAGAGAGAGAGAGAGA	ATACATACATACATACATACATACATACATACATACATACATACATAC	TTTATTTATTTATTTATCTATTTATCTATTTATCTATTTATTTATTTATTTATTTATTTATTTATTTATTTATT	GATAGATAGATAGATAGATAGATAGATAGATAGATAGATAGATA	#N/A	GATAGATAGATAGATCGATCGATCGATCGATCGATCGATCGATAGATAGATAGATACATACATACATAGATACATAGGTAGATAGA	AAAATAATAATAAAATAAAATAAAATAAAATAAAATAAAA	ATAATAATAATAATAATAATAATAATAATAATAATAATAATAATAATAATAATAAAATTAAAAAAAAGTAA	TTTTGTTTTGCTTTGTTTTGTTTTGTTTTGTTTTGTTTT	AAATAAATAAATAAATAAATAAATAAATAAATAGATAAATAAATAAATAAAGAGG	AAAAATTAAAATAAAAATAAAAATAAAAATAAA	AGAAAGAAGATAATAGAAAAGAAGAGAAGAGGAGAAGAGAGGAGAAGAGAAGAGAAGAGAATAGAAGAGAAGAGAAGAGA	TAAATAAATAAATAAATAAATAAACAAACAAACAAACAAATAAATAAATAAATAAATAAATAATC	#N/A	#N/A	TTTATTTTTATTTATTTATTTTTATTTTTATTTTTATTTTTATTTTTATTTTT	AATAAAATAAAATAAAATAAAATAAAATAAAATAAAATAAAATAAAATAAAATAAAATAAAATAAAATAAAATAAATAAAATAAAATAAAATAAAATAAAATAAATAAAAT
SAMN20949831	P. hamadryas	TATGTATGTATGTATTTATGTATGTATGTATGTATGTATTTATTTAT	AAACAAACAAACAAACAAACAAACAAACAAAAAAACAACCAAAAACAAACAGACAAAAAACAAAAACCAAAAAAAC	AGAGAGAGAGAGAGACAGAGAAAGAGAGAGAGAAAGAGGGAGTCAGAGAGAGAGAGAGAAAGTCAAAGAGAGAAAGAGACAGATAGA	AACAACAACAACAACAACGACAACAACAACAACAACAACAACAA	ACAAACAAACAAACAAACAAACAAACAAACAAACAAAA	ATTTATTTATTTATTTATTTATTTATTTATTTATTTATTTATTTATTTATTTATTAATT	TCCCTCCCTCCCTCCCTGCCTTCCTCCCTTCCTCCCTGCCTTCCTCCCTTCCTCCCTCCCCCTTTTTCCCTCCTTCTCCCTCCCACCTTCCCTCCC	#N/A	TAAAATAAAATAAAATAAAGTAAAATAAAATAAAATAAAATAATAAAATAAAATAA	TATCTGTCTGTCTGTCTATCTATCTATCTATCTATCTATCTATCTATCTATCTATCTATCTATCTAT	AATAATAATAATAATAATAATAATAATAATAACAACAACAACAATAATAATAATAATAAT	TTCCTTCCTTCCTTCCCTCCTTCCTTCCTTCCTTCTTCCTTCCTTCCTTCTTTCCTTCCTTCCTTCTTTCCTTCCTTCCT	AAAAATAAAAATAAAAATAAAAATAAAAATAAAAATAAAAATAAAAATAAAATAAAA	TTTTTTTTGTTTGATTGTTTGTTTGTTTGTTTGTTTGTTTG	TTCCTTCCTTCCTTCCTTCCTTCCTTCCTTCCTTCCTTCCTTCCTTCCTTCCTTCCTTCCTTCCTTCCTTCCTTCCTTCTTTCCTTCTTTCCTTCTTTC	AAAATAAAATAAAATAAAATAAAATAAAATAAAATAAAATAAAATAAAATGAAGTAAAATAAAATAAAATAAAATAAA	AAAGGAAGAAATGAAAAGAAAGAAAGAAGAAAGAAAGAGAAAGAAGGAAAGAAAGAAGAAAGAAAGAAAGAGGAGAAAGAGAGAGAGA	TTTTATTTTATTTTATTTTATTTTACTTTATTTTATTTTATTTTATTATTTTATTTTATTTTATTTTATTTT	GTCTAAAATAAATAAATAAATAAATAAATAAATAAATAAATAAATAAATAAATAAATAAATAAATAAATAAA	#N/A	AATAATAATAATAATAATAATAATAATAATAATAATAATAAATAATAATAATAAT	TATCTATCTATCTATCTATCTATCTATCTATCTATCTATCTATCTATCTATCTATCTATCTATCTATCTTCTATTATCTCCATTTATCTATATATCTAT	TATCTATCTATCTATCTATCTATCTATCTATCTATCTATCTATCAATC	TCCATCCAACCATCCATCCATACATACATCCATCTATCCATCCATCCATTTATCCATCCATCCA	ATAAATACATACATACATACATACATATATACATACATACATAAATACATAAATA	#N/A	ATAGATAGATAAGATAGATAGATAGATGATAGATAGATAGATAGATAGATAGATAGATAGATAGATAGATAGATAGATAGATA	CATACCATACCATACGATACCATACCATACCATACCATACCACACCATACTATACCATAC	TATCTATCTATCTATCTATCTATCTATCTATCTATCTATCTATCTATCTATCTATCTATCT	TAATTTTATTTTATTTTATTTTATTTTATTTTATTTTATTTATTTATTTATTTTTTTTTT	TAAATAAAATAAATAAATAAATAAATAAATAAATAAATAAATA	GAGGGAGGGAGAGAGGGAGAGAGAGAGAAAGAGAGAGAGAGAGAGAAAGAGAGAGAGAGAGAGAGAGAGA	#N/A	TTTATTTATTTATTTATCTATTTATCTATTTATCTATTTATTTATTTATTTATTTATTTATTTATTTATTTATT	GATAGATAGATAGATAGATAGATAGATAGATAGATAGATAGATA	#N/A	#N/A	#N/A	#N/A	#N/A	#N/A	#N/A	#N/A	#N/A	#N/A	#N/A	#N/A	#N/A
SAMN20949832	P. hamadryas	TATGTATGTATGTATTTATGTATGTATGTATGTATGTATTTATTTAT	AAACAAACAAACAAACAAACAAACAAACAAAAAAACAACCAAAAACAAACAGACAAAAAACAAAAACCAAAAAAAC	AGAGAGAGAGAGAGACAGAGAAAGAGAGAGAGAAAGAGGGAGTCAGAGAGAGAGAGAGAAAGTCAAAGAGAGAAAGAGACAGATAGA	AACAACAACAACAACAACGACAACAACAACAACAACAACAACAA	#N/A	ATTTATTTATTTATTTATTTATTTATTTATTTATTTATTTATTTATTTATTTATTAATT	TCCCTCCCTCCCTCCCTGCCTTCCTCCCTTCCTCCCTGCCTTCCTCCCTTCCTCCCTCCCCCTTTTTCCCTCCTTCTCCCTCCCACCTTCCCTCCC	GAAAGAAAGAAGGAAAGAAGGAAAGAAGGAAGGAAGGAAGGAAGGAGGGAAGGAAGGAAGGAAGAAAGGAAGGAAGGAAG	TAAAATAAAATAAAATAAAGTAAAATAAAATAAAATAAAATAATAAAATAAAATAA	TATCTGTCTGTCTGTCTATCTATCTATCTATCTATCTATCTATCTATCTATCTATCTATCTATCTAT	AATAATAATAATAATAATAATAATAATAATAACAACAACAACAATAATAATAATAATAAT	#N/A	AAAAATAAAAATAAAAATAAAAATAAAAATAAAAATAAAAATAAAAATAAAATAAAA	TTTTTTTTGTTTGATTGTTTGTTTGTTTGTTTGTTTGTTTG	#N/A	#N/A	AAAGGAAGAAATGAAAAGAAAGAAAGAAGAAAGAAAGAGAAAGAAGGAAAGAAAGAAGAAAGAAAGAAAGAGGAGAAAGAGAGAGAGA	TTTTATTTTATTTTATTTTATTTTACTTTATTTTATTTTATTTTATTATTTTATTTTATTTTATTTTATTTT	GTCTAAAATAAATAAATAAATAAATAAATAAATAAATAAATAAATAAATAAATAAATAAATAAATAAATAAA	ATTATTATTATTATTAT	AATAATAATAATAATAATAATAATAATAATAATAATAATAAATAATAATAATAAT	TATCTATCTATCTATCTATCTATCTATCTATCTATCTATCTATCTATCTATCTATCTATCTATCTATCTTCTATTATCTCCATTTATCTATATATCTAT	TATCTATCTATCTATCTATCTATCTATCTATCTATCTATCTATCAATC	TCCATCCAACCATCCATCCATACATACATCCATCTATCCATCCATCCATTTATCCATCCATCCA	ATAAATACATACATACATACATACATATATACATACATACATAAATACATAAATA	#N/A	ATAGATAGATAAGATAGATAGATAGATGATAGATAGATAGATAGATAGATAGATAGATAGATAGATAGATAGATAGATAGATA	CATACCATACCATACGATACCATACCATACCATACCATACCACACCATACTATACCATAC	TATCTATCTATCTATCTATCTATCTATCTATCTATCTATCTATCTATCTATCTATCTATCT	TAATTTTATTTTATTTTATTTTATTTTATTTTATTTTATTTATTTATTTATTTTTTTTTT	TAAATAAAATAAATAAATAAATAAATAAATAAATAAATAAATA	GAGGGAGGGAGAGAGGGAGAGAGAGAGAAAGAGAGAGAGAGAGAGAAAGAGAGAGAGAGAGAGAGAGAGA	ATACATACATACATACATACATACATACATACATACATACATACATAC	#N/A	GATAGATAGATAGATAGATAGATAGATAGATAGATAGATAGATA	TAGTATAGTATAGTATAGTATAGTATAGTATAGTATAGTATAGTATAGTATAGTATAGTATAGTATAGTATAGTATA	GATAGATAGATAGATCGATCGATCGATCGATCGATCGATCGATAGATAGATAGATACATACATACATAGATACATAGGTAGATAGA	#N/A	#N/A	#N/A	#N/A	#N/A	#N/A	#N/A	#N/A	#N/A	#N/A	#N/A
SAMN20949835	P. hamadryas	TATGTATGTATGTATTTATGTATGTATGTATGTATGTATTTATTTAT	AAACAAACAAACAAACAAACAAACAAACAAAAAAACAACCAAAAACAAACAGACAAAAAACAAAAACCAAAAAAAC	AGAGAGAGAGAGAGACAGAGAAAGAGAGAGAGAAAGAGGGAGTCAGAGAGAGAGAGAGAAAGTCAAAGAGAGAAAGAGACAGATAGA	AACAACAACAACAACAACGACAACAACAACAACAACAACAACAA	ACAAACAAACAAACAAACAAACAAACAAACAAACAAAA	#N/A	TCCCTCCCTCCCTCCCTGCCTTCCTCCCTTCCTCCCTGCCTTCCTCCCTTCCTCCCTCCCCCTTTTTCCCTCCTTCTCCCTCCCACCTTCCCTCCC	GAAAGAAAGAAGGAAAGAAGGAAAGAAGGAAGGAAGGAAGGAAGGAGGGAAGGAAGGAAGGAAGAAAGGAAGGAAGGAAG	TAAAATAAAATAAAATAAAGTAAAATAAAATAAAATAAAATAATAAAATAAAATAA	TATCTGTCTGTCTGTCTATCTATCTATCTATCTATCTATCTATCTATCTATCTATCTATCTAT	AATAATAATAATAATAATAATAATAATAATAACAACAACAACAATAATAATAATAATAAT	TTCCTTCCTTCCTTCCCTCCTTCCTTCCTTCCTTCTTCCTTCCTTCCTTCTTTCCTTCCTTCCTTCTTTCCTTCCTTCCT	AAAAATAAAAATAAAAATAAAAATAAAAATAAAAATAAAAATAAAAATAAAATAAAA	TTTTTTTTGTTTGATTGTTTGTTTGTTTGTTTGTTTGTTTG	TTCCTTCCTTCCTTCCTTCCTTCCTTCCTTCCTTCCTTCCTTCCTTCCTTCCTTCCTTCCTTCCTTCCTTCCTTCTTTCCTTCTTTCCTTCTTTC	AAAATAAAATAAAATAAAATAAAATAAAATAAAATAAAATAAAATAAAATGAAGTAAAATAAAATAAAATAAAATAAA	AAAGGAAGAAATGAAAAGAAAGAAAGAAGAAAGAAAGAGAAAGAAGGAAAGAAAGAAGAAAGAAAGAAAGAGGAGAAAGAGAGAGAGA	TTTTATTTTATTTTATTTTATTTTACTTTATTTTATTTTATTTTATTATTTTATTTTATTTTATTTTATTTT	#N/A	ATTATTATTATTATTAT	AATAATAATAATAATAATAATAATAATAATAATAATAATAAATAATAATAATAAT	#N/A	TATCTATCTATCTATCTATCTATCTATCTATCTATCTATCTATCAATC	TCCATCCAACCATCCATCCATACATACATCCATCTATCCATCCATCCATTTATCCATCCATCCA	ATAAATACATACATACATACATACATATATACATACATACATAAATACATAAATA	AAATAAATAAATAAATAAATAAATAAATAAATAAATAAATAAATAAATAAATGAATGAATGAATAAATAAATAAA	ATAGATAGATAAGATAGATAGATAGATGATAGATAGATAGATAGATAGATAGATAGATAGATAGATAGATAGATAGATA	CATACCATACCATACGATACCATACCATACCATACCATACCACACCATACTATACCATAC	TATCTATCTATCTATCTATCTATCTATCTATCTATCTATCTATCTATCTATCTATCTATCT	TAATTTTATTTTATTTTATTTTATTTTATTTTATTTTATTTATTTATTTATTTTTTTTTT	TAAATAAAATAAATAAATAAATAAATAAATAAATAAATAAATA	GAGGGAGGGAGAGAGGGAGAGAGAGAGAAAGAGAGAGAGAGAGAGAAAGAGAGAGAGAGAGAGAGAGAGA	ATACATACATACATACATACATACATACATACATACATACATACATAC	TTTATTTATTTATTTATCTATTTATCTATTTATCTATTTATTTATTTATTTATTTATTTATTTATTTATTTATT	GATAGATAGATAGATAGATAGATAGATAGATAGATAGATAGATA	TAGTATAGTATAGTATAGTATAGTATAGTATAGTATAGTATAGTATAGTATAGTATAGTATAGTATAGTATAGTATA	GATAGATAGATAGATCGATCGATCGATCGATCGATCGATCGATCGATAGATAGATAGATACATACATACATAGATACATAGGTAGATAGA	AAAATAATAATAAAATAAAATAAAATAAAATAAAATAAAA	ATAATAATAATAATAATAATAATAATAATAATAATAATAATAATAATAATAATAAAATTAAAAAAAAGTAA	TTTTGTTTTGCTTTGTTTTGTTTTGTTTTGTTTTGTTTT	AAATAAATAAATAAATAAATAAATAAATAAATAGATAAATAAATAAATAAAGAGG	AAAAATTAAAATAAAAATAAAAATAAAAATAAA	AGAAAGAAGATAATAGAAAAGAAGAGAAGAGGAGAAGAGAGGAGAAGAGAAGAGAAGAGAATAGAAGAGAAGAGAAGAGA	TAAATAAATAAATAAATAAATAAACAAACAAACAAACAAATAAATAAATAAATAAATAAATAATC	#N/A	#N/A	TTTATTTTTATTTATTTATTTTTATTTTTATTTTTATTTTTATTTTTATTTTT	AATAAAATAAAATAAAATAAAATAAAATAAAATAAAATAAAATAAAATAAAATAAAATAAAATAAAATAAAATAAATAAAATAAAATAAAATAAAATAAAATAAATAAAAT
SAMN20949836	P. hamadryas	TATGTATGTATGTATTTATGTATGTATGTATGTATGTATTTATTTAT	AAACAAACAAACAAACAAACAAACAAACAAAAAAACAACCAAAAACAAACAGACAAAAAACAAAAACCAAAAAAAC	AGAGAGAGAGAGAGACAGAGAAAGAGAGAGAGAAAGAGGGAGTCAGAGAGAGAGAGAGAAAGTCAAAGAGAGAAAGAGACAGATAGA	AACAACAACAACAACAACGACAACAACAACAACAACAACAACAA	ACAAACAAACAAACAAACAAACAAACAAACAAACAAAA	ATTTATTTATTTATTTATTTATTTATTTATTTATTTATTTATTTATTTATTTATTAATT	#N/A	GAAAGAAAGAAGGAAAGAAGGAAAGAAGGAAGGAAGGAAGGAAGGAGGGAAGGAAGGAAGGAAGAAAGGAAGGAAGGAAG	TAAAATAAAATAAAATAAAGTAAAATAAAATAAAATAAAATAATAAAATAAAATAA	TATCTGTCTGTCTGTCTATCTATCTATCTATCTATCTATCTATCTATCTATCTATCTATCTAT	#N/A	TTCCTTCCTTCCTTCCCTCCTTCCTTCCTTCCTTCTTCCTTCCTTCCTTCTTTCCTTCCTTCCTTCTTTCCTTCCTTCCT	AAAAATAAAAATAAAAATAAAAATAAAAATAAAAATAAAAATAAAAATAAAATAAAA	TTTTTTTTGTTTGATTGTTTGTTTGTTTGTTTGTTTGTTTG	#N/A	#N/A	AAAGGAAGAAATGAAAAGAAAGAAAGAAGAAAGAAAGAGAAAGAAGGAAAGAAAGAAGAAAGAAAGAAAGAGGAGAAAGAGAGAGAGA	TTTTATTTTATTTTATTTTATTTTACTTTATTTTATTTTATTTTATTATTTTATTTTATTTTATTTTATTTT	GTCTAAAATAAATAAATAAATAAATAAATAAATAAATAAATAAATAAATAAATAAATAAATAAATAAA	ATTATTATTATTATTAT	AATAATAATAATAATAATAATAATAATAATAATAATAATAAATAATAATAATAAT	TATCTATCTATCTATCTATCTATCTATCTATCTATCTATCTATCTATCTATCTATCTATCTATCTATCTTCTATTATCTCCATTTATCTATATATCTAT	TATCTATCTATCTATCTATCTATCTATCTATCTATCTATCTATCAATC	TCCATCCAACCATCCATCCATACATACATCCATCTATCCATCCATCCATTTATCCATCCATCCA	ATAAATACATACATACATACATACATATATACATACATACATAAATACATAAATA	AAATAAATAAATAAATAAATAAATAAATAAATAAATAAATAAATAAATAAATGAATGAATGAATAAATAAATAAA	ATAGATAGATAAGATAGATAGATAGATGATAGATAGATAGATAGATAGATAGATAGATAGATAGATAGATAGATAGATA	CATACCATACCATACGATACCATACCATACCATACCATACCACACCATACTATACCATAC	TATCTATCTATCTATCTATCTATCTATCTATCTATCTATCTATCTATCTATCTATCTATCT	TAATTTTATTTTATTTTATTTTATTTTATTTTATTTTATTTATTTATTTATTTTTTTTTT	TAAATAAAATAAATAAATAAATAAATAAATAAATAAATAAATA	GAGGGAGGGAGAGAGGGAGAGAGAGAGAAAGAGAGAGAGAGAGAGAAAGAGAGAGAGAGAGAGAGAGAGA	ATACATACATACATACATACATACATACATACATACATACATACATAC	TTTATTTATTTATTTATCTATTTATCTATTTATCTATTTATTTATTTATTTATTTATTTATTTATTTATTTATT	GATAGATAGATAGATAGATAGATAGATAGATAGATAGATAGATA	TAGTATAGTATAGTATAGTATAGTATAGTATAGTATAGTATAGTATAGTATAGTATAGTATAGTATAGTATAGTATA	GATAGATAGATAGATCGATCGATCGATCGATCGATCGATCGATCGATAGATAGATAGATACATACATACATAGATACATAGGTAGATAGA	AAAATAATAATAAAATAAAATAAAATAAAATAAAATAAAA	ATAATAATAATAATAATAATAATAATAATAATAATAATAATAATAATAATAATAAAATTAAAAAAAAGTAA	TTTTGTTTTGCTTTGTTTTGTTTTGTTTTGTTTTGTTTT	AAATAAATAAATAAATAAATAAATAAATAAATAGATAAATAAATAAATAAAGAGG	AAAAATTAAAATAAAAATAAAAATAAAAATAAA	AGAAAGAAGATAATAGAAAAGAAGAGAAGAGGAGAAGAGAGGAGAAGAGAAGAGAAGAGAATAGAAGAGAAGAGAAGAGA	TAAATAAATAAATAAATAAATAAACAAACAAACAAACAAATAAATAAATAAATAAATAAATAATC	#N/A	#N/A	TTTATTTTTATTTATTTATTTTTATTTTTATTTTTATTTTTATTTTTATTTTT	AATAAAATAAAATAAAATAAAATAAAATAAAATAAAATAAAATAAAATAAAATAAAATAAAATAAAATAAAATAAATAAAATAAAATAAAATAAAATAAAATAAATAAAAT
SAMN20949837	P. hamadryas	TATGTATGTATGTATTTATGTATGTATGTATGTATGTATTTATTTAT	AAACAAACAAACAAACAAACAAACAAACAAAAAAACAACCAAAAACAAACAGACAAAAAACAAAAACCAAAAAAAC	AGAGAGAGAGAGAGACAGAGAAAGAGAGAGAGAAAGAGGGAGTCAGAGAGAGAGAGAGAAAGTCAAAGAGAGAAAGAGACAGATAGA	AACAACAACAACAACAACGACAACAACAACAACAACAACAACAA	ACAAACAAACAAACAAACAAACAAACAAACAAACAAAA	ATTTATTTATTTATTTATTTATTTATTTATTTATTTATTTATTTATTTATTTATTAATT	TCCCTCCCTCCCTCCCTGCCTTCCTCCCTTCCTCCCTGCCTTCCTCCCTTCCTCCCTCCCCCTTTTTCCCTCCTTCTCCCTCCCACCTTCCCTCCC	GAAAGAAAGAAGGAAAGAAGGAAAGAAGGAAGGAAGGAAGGAAGGAGGGAAGGAAGGAAGGAAGAAAGGAAGGAAGGAAG	TAAAATAAAATAAAATAAAGTAAAATAAAATAAAATAAAATAATAAAATAAAATAA	TATCTGTCTGTCTGTCTATCTATCTATCTATCTATCTATCTATCTATCTATCTATCTATCTATCTAT	AATAATAATAATAATAATAATAATAATAATAACAACAACAACAATAATAATAATAATAAT	TTCCTTCCTTCCTTCCCTCCTTCCTTCCTTCCTTCTTCCTTCCTTCCTTCTTTCCTTCCTTCCTTCTTTCCTTCCTTCCT	AAAAATAAAAATAAAAATAAAAATAAAAATAAAAATAAAAATAAAAATAAAATAAAA	TTTTTTTTGTTTGATTGTTTGTTTGTTTGTTTGTTTGTTTG	TTCCTTCCTTCCTTCCTTCCTTCCTTCCTTCCTTCCTTCCTTCCTTCCTTCCTTCCTTCCTTCCTTCCTTCCTTCCTTCTTTCCTTCTTTCCTTCTTTC	AAAATAAAATAAAATAAAATAAAATAAAATAAAATAAAATAAAATAAAATGAAGTAAAATAAAATAAAATAAAATAAA	AAAGGAAGAAATGAAAAGAAAGAAAGAAGAAAGAAAGAGAAAGAAGGAAAGAAAGAAGAAAGAAAGAAAGAGGAGAAAGAGAGAGAGA	TTTTATTTTATTTTATTTTATTTTACTTTATTTTATTTTATTTTATTATTTTATTTTATTTTATTTTATTTT	GTCTAAAATAAATAAATAAATAAATAAATAAATAAATAAATAAATAAATAAATAAATAAATAAATAAATAAA	ATTATTATTATTATTAT	AATAATAATAATAATAATAATAATAATAATAATAATAATAAATAATAATAATAAT	TATCTATCTATCTATCTATCTATCTATCTATCTATCTATCTATCTATCTATCTATCTATCTATCTATCTTCTATTATCTCCATTTATCTATATATCTAT	TATCTATCTATCTATCTATCTATCTATCTATCTATCTATCTATCAATC	TCCATCCAACCATCCATCCATACATACATCCATCTATCCATCCATCCATTTATCCATCCATCCA	ATAAATACATACATACATACATACATATATACATACATACATAAATACATAAATA	AAATAAATAAATAAATAAATAAATAAATAAATAAATAAATAAATAAATAAATGAATGAATGAATAAATAAATAAA	ATAGATAGATAAGATAGATAGATAGATGATAGATAGATAGATAGATAGATAGATAGATAGATAGATAGATAGATAGATAGATAGATA	CATACCATACCATACGATACCATACCATACCATACCATACCACACCATACTATACCATAC	TATCTATCTATCTATCTATCTATCTATCTATCTATCTATCTATCTATCTATCTATCTATCT	TAATTTTATTTTATTTTATTTTATTTTATTTTATTTTATTTATTTATTTATTTTTTTTTT	#N/A	GAGGGAGGGAGAGAGGGAGAGAGAGAGAAAGAGAGAGAGAGAGAGAAAGAGAGAGAGAGAGAGAGAGAGA	ATACATACATACATACATACATACATACATACATACATACATACATAC	TTTATTTATTTATTTATCTATTTATCTATTTATCTATTTATTTATTTATTTATTTATTTATTTATTTATTTATT	GATAGATAGATAGATAGATAGATAGATAGATAGATAGATAGATA	#N/A	GATAGATAGATAGATCGATCGATCGATCGATCGATCGATCGATAGATAGATAGATACATACATACATAGATACATAGGTAGATAGA	AAAATAATAATAAAATAAAATAAAATAAAATAAAATAAAA	ATAATAATAATAATAATAATAATAATAATAATAATAATAATAATAATAATAATAAAATTAAAAAAAAGTAA	TTTTGTTTTGCTTTGTTTTGTTTTGTTTTGTTTTGTTTT	AAATAAATAAATAAATAAATAAATAAATAAATAGATAAATAAATAAATAAAGAGG	AAAAATTAAAATAAAAATAAAAATAAAAATAAA	AGAAAGAAGATAATAGAAAAGAAGAGAAGAGGAGAAGAGAGGAGAAGAGAAGAGAAGAGAATAGAAGAGAAGAGAAGAGA	TAAATAAATAAATAAATAAATAAACAAACAAACAAACAAATAAATAAATAAATAAATAAATAATC	#N/A	#N/A	TTTATTTTTATTTATTTATTTTTATTTTTATTTTTATTTTTATTTTTATTTTT	AATAAAATAAAATAAAATAAAATAAAATAAAATAAAATAAAATAAAATAAAATAAAATAAAATAAAATAAAATAAATAAAATAAAATAAAATAAAATAAAATAAATAAAAT
SAMN20949838	P. hamadryas	TATGTATGTATGTATTTATGTATGTATGTATGTATGTATGTATTTATTTAT	AAACAAACAAACAAACAAACAAACAAAAAAACAACCAAAAACAAACAGACAAAAAACAAAAACCAAAAAAAC	AGAGAGAGAGAGAGACAGAGAAAGAGAGAGAGAAAGAGGGAGTCAGAGAGAGAGAGAGAAAGTCAAAGAGAGAAAGAGACAGATAGA	AACAACAACAACAACAACGACAACAACAACAACAACAACAACAA	ACAAACAAACAAACAAACAAACAAACAAACAAACAAACAAAA	ATTTATTTATTTATTTATTTATTTATTTATTTATTTATTTATTTATTTATT	#N/A	GAAAGAAAGAAGGAAAGAAGGAAAGAAGGAAGGAAGGAAGGAAGGAGGGAAGGAAGGAAGGAAGAAAGGAAGGAAGGAAG	TAAAATAAAATAAAATAAAGTAAAATAAAATAAAATAAAATAAAATAATAAAATAAAATAA	TATCTGTCTGTCTGTCTGTCTATCTATCTATCTATCTATCTATCTATCTATCTATCTAT	AATAATAATAATAATAATAATAATAACAACAACAACAATAATAATAATAATAAT	TTCCTTCCTTCCTTCCCTCCTTCCTTCCTTCCTTCTTCCTTCCTTCCTTCTTTCCTTCCTTCCTTCTTTCCTTCCTTCCT	AAAAATAAAAATAAAAATAAAAATAAAAATAAAAATAAAATAAAA	TTTTTTTGTTTGATTGTTTGTTTGTTTGTTTGTTTGTTTGTTTGTTTGTTTG	#N/A	AAAATAAAATAAAATAAAATAAAATAAAATAAAATAAAATAAAATAAAATAAAATAAAATAAAATAAAATGAAGTAAAATAAAATAAAATAAAATAAA	AAAGGAAGAAATGAAAAGAAAGAAAGAAGAAAGAAAGAGAAAGAAGGAAAGAAAGAAGAAAGAAAGAAAGAGGAGAAAGAGAGAGAGA	TTTTATTTTATTTTATTTTATTTTACTTTATTTTATTTTATTATTTTATTTTATTTTATTTTATTTT	GTCTAAAATAAATAAATAAATAAATAAATAAATAAATAAATAAATAAATAAATAAA	#N/A	AATAATAATAATAATAATAATAATAATAATAATAATAATAATAATAAATAATAATAATAATAATAAA	TATCTATCTATCTATCTATCTATCTATCTATCTATCTATCTATCTATCTTCTATTATCTCCATTTATCTATATATCTAT	TATCTATCTATCTATCTATCTATCTATCTATCTATCTATCTATCTATCAATC	TCCATCCAACCATCCATCCATACATACATCCATCTATCCATCCATCCATTTATCCATCCATCCA	ATAAATACATACATACATACATACATATATACATACATACATAAATACATAAATA	AAATAAATAAATAAATAAATAAATAAATGAATAAATAAATAAATAAATGAATAAATAAATAAA	ATAGATAGATAAGATAGATAGATAGATGATAGATAGATAGATAGATAGATAGATAGATAGATAGATAGATA	CATACCATACCATACGATACCATACCATACCATACCATACCACACCATACTATACCATAC	TATCTATCTATCTATCTATCTATCTATCTATCTATCTATCTATCTATCTATCT	TTATTTTATTTTATTTTATTTTATTTTATTTTATTTTATTTTATTTTATTTATTTATTTTTTTTTTTTT	#N/A	GAGGGAGGGAGAGAGGGAGAGAGAGAGAAAGAGAGAGAGAGAGAGAAAGAGAGAGAGAGAGAGAGAGAGA	#N/A	TTTTTTTATTTATTTATTTATTTATTTATTTATTTATTTATTTATT	GATAGATAGATAGATAGATAGATAGATAGATAGATAGATAGATAGATAGATAGATAGATA	TAGTATACTCTAGTATACTCTAGTATACTCTAGTATAGTATAGTATAGTATAGTATAGTATAGTATAGTATAGTATAGTATAGTATAGTATAGTATAGTATAGTATA	#N/A	#N/A	ATAATAATAATAATAATAATAATAATAATAATAATAAAATAAAATAAAGTAA	#N/A	AAATAAATAAATAAATAAATAAATAAATAAATAGATAAATAAATAAATAAAGAGG	#N/A	AGAAAGAAGATAATAGAAAAGAAGAGAAGAGGAGAAGAGAGGAGAAGAGAAGAGAAGAGAAGAGA	TAAATAAATAAATAAATAAACAAACAAACAAACAAACAAACAAATAAATAAATAAATAAATAAATAATC	AAAACAAAACAAAACAAAACAAAACAAAACAAAACAAAACAAAATAAAATAAAA	AGATAGATAGATAGATAGATAGATAGATAGATAGATAGATAGATAGA	TTTATTTTTATTTATTTATTTTTATTTTTATTTTTATTTTTATTTTT	AATAAAATAAAATAAAATAAAATAAAATAAAATAAAATAAAATAAAATAAATAAAATAAAATAAAATAAATAAAAT
SAMN20949839	P. hamadryas	TATGTATGTATGTATTTATGTATGTATGTATGTATGTATTTATTTAT	AAACAAACAAACAAACAAACAAACAAACAAAAAAACAACCAAAAACAAACAGACAAAAAACAAAAACCAAAAAAAC	#N/A	AACAACAACAACAACAACGACAACAACAACAACAACAACAACAA	ACAAACAAACAAACAAACAAACAAACAAACAAACAAAA	ATTTATTTATTTATTTATTTATTTATTTATTTATTTATTTATTTATTTATTAATT	#N/A	GAAAGAAAGAAGGAAAGAAGGAAAGAAGGAAGGAAGGAAGGAAGGAGGGAAGGAAGGAAGGAAGAAAGGAAGGAAGGAAG	TAAAATAAAATAAAATAAAGTAAAATAAAATAAAATAAAATAATAAAATAAAATAA	TATCTGTCTGTCTGTCTATCTATCTATCTATCTATCTATCTATCTATCTATCTATCTATCTATCTAT	#N/A	TTCCTTCCTTCCTTCCCTCCTTCCTTCCTTCCTTCTTCCTTCCTTCCTTCTTTCCTTCCTTCCTTCTTTCCTTCCTTCCT	AAAAATAAAAATAAAAATAAAAATAAAAATAAAAATAAAAATAAAAATAAAATAAAA	TTTTTTTTGTTTGATTGTTTGTTTGTTTGTTTGTTTGTTTG	TTCCTTCCTTCCTTCCTTCCTTCCTTCCTTCCTTCCTTCCTTCCTTCCTTCCTTCCTTCCTTCCTTCCTTCCTTCTTTCCTTCTTTCCTTCTTTC	AAAATAAAATAAAATAAAATAAAATAAAATAAAATAAAATAAAATAAAATGAAGTAAAATAAAATAAAATAAAATAAA	AAAGGAAGAAATGAAAAGAAAGAAAGAAGAAAGAAAGAGAAAGAAGGAAAGAAAGAAGAAAGAAAGAAAGAGGAGAAAGAGAGAGAGA	TTTTATTTTATTTTATTTTATTTTACTTTATTTTATTTTATTTTATTATTTTATTTTATTTTATTTTATTTT	GTCTAAAATAAATAAATAAATAAATAAATAAATAAATAAATAAATAAATAAATAAATAAATAAA	ATTATTATTATTATTAT	#N/A	#N/A	TATCTATCTATCTATCTATCTATCTATCTATCTATCTATCTATCAATC	TCCATCCAACCATCCATCCATACATACATCCATCTATCCATCCATCCATTTATCCATCCATCCA	ATAAATACATACATACATACATACATATATACATACATACATAAATACATAAATA	AAATAAATAAATAAATAAATAAATAAATAAATAAATAAATAAATAAATAAATGAATGAATGAATAAATAAATAAA	#N/A	CATACCATACCATACGATACCATACCATACCATACCATACCACACCATACTATACCATAC	#N/A	TAATTTTATTTTATTTTATTTTATTTTATTTTATTTTATTTATTTATTTATTTTTTTTTT	TAAATAAAATAAATAAATAAATAAATAAATAAATAAATAAATA	GAGGGAGGGAGAGAGGGAGAGAGAGAGAAAGAGAGAGAGAGAGAGAAAGAGAGAGAGAGAGAGAGAGAGA	ATACATACATACATACATACATACATACATACATACATACATACATAC	TTTATTTATTTATTTATCTATTTATCTATTTATCTATTTATTTATTTATTTATTTATTTATTTATTTATTTATT	GATAGATAGATAGATAGATAGATAGATAGATAGATAGATAGATA	TAGTATAGTATAGTATAGTATAGTATAGTATAGTATAGTATAGTATAGTATAGTATAGTATAGTATAGTATAGTATA	GATAGATAGATAGATCGATCGATCGATCGATCGATCGATCGATAGATAGATAGATACATACATACATAGATACATAGGTAGATAGA	AAAATAATAATAAAATAAAATAAAATAAAATAAAATAAAA	ATAATAATAATAATAATAATAATAATAATAATAATAATAATAATAATAATAAAATTAAAAAAAAGTAA	TTTTGTTTTGCTTTGTTTTGTTTTGTTTTGTTTTGTTTT	AAATAAATAAATAAATAAATAAATAAATAAATAGATAAATAAATAAATAAAGAGG	AAAAATTAAAATAAAAATAAAAATAAAAATAAA	AGAAAGAAGATAATAGAAAAGAAGAGAAGAGGAGAAGAGAGGAGAAGAGAAGAGAAGAGAATAGAAGAGAAGAGAAGAGA	TAAATAAATAAATAAATAAATAAACAAACAAACAAACAAATAAATAAATAAATAAATAAATAATC	#N/A	#N/A	TTTATTTTTATTTATTTATTTTTATTTTTATTTTTATTTTTATTTTTATTTTT	#N/A
SAMN20949840	P. hamadryas	TATGTATGTATGTATTTATGTATGTATGTATGTATGTATTTATTTAT	AAACAAACAAACAAACAAACAAACAAACAAAAAAACAACCAAAAACAAACAGACAAAAAACAAAAACCAAAAAAAC	AGAGAGAGAGAGAGACAGAGAAAGAGAGAGAGAAAGAGGGAGTCAGAGAGAGAGAGAGAAAGTCAAAGAGAGAAAGAGACAGATAGA	AACAACAACAACAACAACGACAACAACAACAACAACAACAACAA	ACAAACAAACAAACAAACAAACAAACAAACAAACAAAA	ATTTATTTATTTATTTATTTATTTATTTATTTATTTATTTATTTATTTATTTATTAATT	TCCCTCCCTCCCTCCCTGCCTTCCTCCCTTCCTCCCTGCCTTCCTCCCTTCCTCCCTCCCCCTTTTTCCCTCCTTCTCCCTCCCACCTTCCCTCCC	GAAAGAAAGAAGGAAAGAAGGAAAGAAGGAAGGAAGGAAGGAAGGAGGGAAGGAAGGAAGGAAGAAAGGAAGGAAGGAAG	TAAAATAAAATAAAATAAAGTAAAATAAAATAAAATAAAATAATAAAATAAAATAA	TATCTGTCTGTCTGTCTATCTATCTATCTATCTATCTATCTATCTATCTATCTATCTATCTATCTAT	AATAATAATAATAATAATAATAATAATAATAACAACAACAACAATAATAATAATAATAAT	TTCCTTCCTTCCTTCCCTCCTTCCTTCCTTCCTTCTTCCTTCCTTCCTTCTTTCCTTCCTTCCTTCTTTCCTTCCTTCCT	AAAAATAAAAATAAAAATAAAAATAAAAATAAAAATAAAAATAAAAATAAAATAAAA	TTTTTTTTGTTTGATTGTTTGTTTGTTTGTTTGTTTGTTTG	TTCCTTCCTTCCTTCCTTCCTTCCTTCCTTCCTTCCTTCCTTCCTTCCTTCCTTCCTTCCTTCCTTCCTTCCTTCCTTCTTTCCTTCTTTCCTTCTTTC	AAAATAAAATAAAATAAAATAAAATAAAATAAAATAAAATAAAATAAAATGAAGTAAAATAAAATAAAATAAAATAAA	AAAGGAAGAAATGAAAAGAAAGAAAGAAGAAAGAAAGAGAAAGAAGGAAAGAAAGAAGAAAGAAAGAAAGAGGAGAAAGAGAGAGAGA	TTTTATTTTATTTTATTTTATTTTACTTTATTTTATTTTATTTTATTATTTTATTTTATTTTATTTTATTTT	GTCTAAAATAAATAAATAAATAAATAAATAAATAAATAAATAAATAAATAAATAAATAAATAAATAAATAAA	ATTATTATTATTATTAT	AATAATAATAATAATAATAATAATAATAATAATAATAATAAATAATAATAATAAT	TATCTATCTATCTATCTATCTATCTATCTATCTATCTATCTATCTATCTATCTATCTATCTATCTATCTTCTATTATCTCCATTTATCTATATATCTAT	TATCTATCTATCTATCTATCTATCTATCTATCTATCTATCTATCAATC	TCCATCCAACCATCCATCCATACATACATCCATCTATCCATCCATCCATTTATCCATCCATCCA	ATAAATACATACATACATACATACATATATACATACATACATAAATACATAAATA	AAATAAATAAATAAATAAATAAATAAATAAATAAATAAATAAATAAATAAATGAATGAATGAATAAATAAATAAA	ATAGATAGATAAGATAGATAGATAGATGATAGATAGATAGATAGATAGATAGATAGATAGATAGATAGATAGATAGATAGATAGATA	CATACCATACCATACGATACCATACCATACCATACCATACCACACCATACTATACCATAC	TATCTATCTATCTATCTATCTATCTATCTATCTATCTATCTATCTATCTATCTATCTATCT	TAATTTTATTTTATTTTATTTTATTTTATTTTATTTTATTTATTTATTTATTTTTTTTTT	TAAATAAAATAAATAAATAAATAAATAAATAAATAAATAAATA	GAGGGAGGGAGAGAGGGAGAGAGAGAGAAAGAGAGAGAGAGAGAGAAAGAGAGAGAGAGAGAGAGAGAGA	ATACATACATACATACATACATACATACATACATACATACATACATAC	TTTATTTATTTATTTATCTATTTATCTATTTATCTATTTATTTATTTATTTATTTATTTATTTATTTATTTATT	#N/A	#N/A	GATAGATAGATAGATCGATCGATCGATCGATCGATCGATCGATAGATAGATAGATACATACATACATAGATACATAGGTAGATAGA	AAAATAATAATAAAATAAAATAAAATAAAATAAAATAAAA	#N/A	TTTTGTTTTGCTTTGTTTTGTTTTGTTTTGTTTTGTTTT	AAATAAATAAATAAATAAATAAATAAATAAATAGATAAATAAATAAATAAAGAGG	AAAAATTAAAATAAAAATAAAAATAAAAATAAA	#N/A	TAAATAAATAAATAAATAAATAAACAAACAAACAAACAAATAAATAAATAAATAAATAAATAATC	#N/A	#N/A	TTTATTTTTATTTATTTATTTTTATTTTTATTTTTATTTTTATTTTTATTTTT	AATAAAATAAAATAAAATAAAATAAAATAAAATAAAATAAAATAAAATAAAATAAAATAAAATAAAATAAAATAAATAAAATAAAATAAAATAAAATAAAATAAATAAAAT
SAMN20949841	P. hamadryas	TATGTATGTATGTATTTATGTATGTATGTATGTATGTATTTATTTAT	AAACAAACAAACAAACAAACAAACAAACAAAAAAACAACCAAAAACAAACAGACAAAAAACAAAAACCAAAAAAAC	AGAGAGAGAGAGAGACAGAGAAAGAGAGAGAGAAAGAGGGAGTCAGAGAGAGAGAGAGAAAGTCAAAGAGAGAAAGAGACAGATAGA	AACAACAACAACAACAACGACAACAACAACAACAACAACAACAA	ACAAACAAACAAACAAACAAACAAACAAACAAACAAAA	ATTTATTTATTTATTTATTTATTTATTTATTTATTTATTTATTTATTTATTTATTAATT	TCCCTCCCTCCCTCCCTGCCTTCCTCCCTTCCTCCCTGCCTTCCTCCCTTCCTCCCTCCCCCTTTTTCCCTCCTTCTCCCTCCCACCTTCCCTCCC	GAAAGAAAGAAGGAAAGAAGGAAAGAAGGAAGGAAGGAAGGAAGGAGGGAAGGAAGGAAGGAAGAAAGGAAGGAAGGAAG	TAAAATAAAATAAAATAAAGTAAAATAAAATAAAATAAAATAATAAAATAAAATAA	TATCTGTCTGTCTGTCTATCTATCTATCTATCTATCTATCTATCTATCTATCTATCTATCTATCTATCTAT	AATAATAATAATAATAATAATAATAATAATAACAACAACAACAATAATAATAATAATAAT	TTCCTTCCTTCCTTCCCTCCTTCCTTCCTTCCTTCTTCCTTCCTTCCTTCTTTCCTTCCTTCCTTCTTTCCTTCCTTCCT	AAAAATAAAAATAAAAATAAAAATAAAAATAAAAATAAAAATAAAAATAAAATAAAA	TTTTTTTTGTTTGATTGTTTGTTTGTTTGTTTGTTTGTTTG	#N/A	AAAATAAAATAAAATAAAATAAAATAAAATAAAATAAAATAAAATAAAATGAAGTAAAATAAAATAAAATAAAATAAA	AAAGGAAGAAATGAAAAGAAAGAAAGAAGAAAGAAAGAGAAAGAAGGAAAGAAAGAAGAAAGAAAGAAAGAGGAGAAAGAGAGAGAGA	TTTTATTTTATTTTATTTTATTTTACTTTATTTTATTTTATTTTATTATTTTATTTTATTTTATTTTATTTT	GTCTAAAATAAATAAATAAATAAATAAATAAATAAATAAATAAATAAATAAATAAATAAATAAATAAA	ATTATTATTATTATTAT	AATAATAATAATAATAATAATAATAATAATAATAATAATAAATAATAATAATAAT	#N/A	TATCTATCTATCTATCTATCTATCTATCTATCTATCTATCTATCAATC	TCCATCCAACCATCCATCCATACATACATCCATCTATCCATCCATCCATTTATCCATCCATCCA	ATAAATACATACATACATACATACATATATACATACATACATAAATACATAAATA	AAATAAATAAATAAATAAATAAATAAATAAATAAATAAATAAATAAATGAATGAATGAATAAATAAATAAA	ATAGATAGATAAGATAGATAGATAGATGATAGATAGATAGATAGATAGATAGATAGATAGATAGATAGATAGATAGATA	CATACCATACCATACGATACCATACCATACCATACCATACCACACCATACTATACCATAC	TATCTATCTATCTATCTATCTATCTATCTATCTATCTATCTATCTATCTATCT	TAATTTTATTTTATTTTATTTTATTTTATTTTATTTTATTTATTTATTTATTTTTTTTTT	TAAATAAAATAAATAAATAAATAAATAAATAAATAAATAAATA	GAGGGAGGGAGAGAGGGAGAGAGAGAGAAAGAGAGAGAGAGAGAGAAAGAGAGAGAGAGAGAGAGAGAGA	ATACATACATACATACATACATACATACATACATACATACATACATACATAC	TTTATTTATTTATTTATCTATTTATCTATTTATCTATTTATTTATTTATTTATTTATTTATTTATTTATTTATT	GATAGATAGATAGATAGATAGATAGATAGATAGATAGATAGATA	TAGTATAGTATAGTATAGTATAGTATAGTATAGTATAGTATAGTATAGTATAGTATAGTATAGTATA	#N/A	AAAATAATAATAAAATAAAATAAAATAAAATAAAATAAAA	ATAATAATAATAATAATAATAATAATAATAATAATAATAATAATAATAATAAAATTAAAAAAAAGTAA	TTTTGTTTTGCTTTGTTTTGTTTTGTTTTGTTTTGTTTT	AAATAAATAAATAAATAAATAAATAAATAGATAAATAAATAAATAAAGAGG	AAAAATTAAAATAAAAATAAAAATAAAAATAAA	AGAAAGAAGATAATAGAAAAGAAGAGAAGAGGAGAAGAGAGGAGAAGAGAAGAGAAGAGAATAGAAGAGAAGAGAAGAGA	TAAATAAATAAATAAATAAATAAACAAACAAACAAACAAATAAATAAATAAATAAATAAATAATC	#N/A	#N/A	TTTATTTTTATTTATTTATTTTTATTTTTATTTTTATTTTTATTTTTATTTTT	#N/A
SAMN20949842	P. hamadryas	TATGTATGTATGTATTTATGTATGTATGTATGTATGTATTTATTTAT	AAACAAACAAACAAACAAACAAACAAACAAAAAAACAACCAAAAACAAACAGACAAAAAACAAAAACCAAAAAAAC	AGAGAGAGAGAGAGACAGAGAAAGAGAGAGAGAAAGAGGGAGTCAGAGAGAGAGAGAGAAAGTCAAAGAGAGAAAGAGACAGATAGA	AACAACAACAACAACAACGACAACAACAACAACAACAACAACAA	ACAAACAAACAAACAAACAAACAAACAAACAAACAAAA	ATTTATTTATTTATTTATTTATTTATTTATTTATTTATTTATTTATTTATTTATTAATT	TCCCTCCCTCCCTCCCTGCCTTCCTCCCTTCCTCCCTGCCTTCCTCCCTTCCTCCCTCCCCCTTTTTCCCTCCTTCTCCCTCCCACCTTCCCTCCC	GAAAGAAAGAAGGAAAGAAGGAAAGAAGGAAGGAAGGAAGGAAGGAGGGAAGGAAGGAAGGAAGAAAGGAAGGAAGGAAG	TAAAATAAAATAAAATAAAGTAAAATAAAATAAAATAAAATAATAAAATAAAATAA	TATCTGTCTGTCTGTCTATCTATCTATCTATCTATCTATCTATCTATCTATCTATCTATCTAT	AATAATAATAATAATAATAATAATAATAATAACAACAACAACAATAATAATAATAATAAT	TTCCTTCCTTCCTTCCCTCCTTCCTTCCTTCCTTCTTCCTTCCTTCCTTCTTTCCTTCCTTCCTTCTTTCCTTCCTTCCT	AAAAATAAAAATAAAAATAAAAATAAAAATAAAAATAAAAATAAAAATAAAATAAAA	TTTTTTTTGTTTGATTGTTTGTTTGTTTGTTTGTTTGTTTG	TTCCTTCCTTCCTTCCTTCCTTCCTTCCTTCCTTCCTTCCTTCCTTCCTTCCTTCCTTCCTTCCTTCCTTCCTTCTTTCCTTCTTTCCTTCTTTC	AAAATAAAATAAAATAAAATAAAATAAAATAAAATAAAATAAAATAAAATGAAGTAAAATAAAATAAAATAAAATAAA	AAAGGAAGAAATGAAAAGAAAGAAAGAAGAAAGAAAGAGAAAGAAGGAAAGAAAGAAGAAAGAAAGAAAGAGGAGAAAGAGAGAGAGA	TTTTATTTTATTTTATTTTATTTTACTTTATTTTATTTTATTTTATTATTTTATTTTATTTTATTTTATTTT	GTCTAAAATAAATAAATAAATAAATAAATAAATAAATAAATAAATAAATAAATAAATAAATAAATAAA	ATTATTATTATTATTAT	AATAATAATAATAATAATAATAATAATAATAATAATAATAAATAATAATAATAAT	TATCTATCTATCTATCTATCTATCTATCTATCTATCTATCTATCTATCTATCTATCTATCTATCTATCTTCTATTATCTCCATTTATCTATATATCTAT	TATCTATCTATCTATCTATCTATCTATCTATCTATCTATCTATCAATC	TCCATCCAACCATCCATCCATACATACATCCATCTATCCATCCATCCATTTATCCATCCATCCA	ATAAATACATACATACATACATACATATATACATACATACATAAATACATAAATA	AAATAAATAAATAAATAAATAAATAAATAAATAAATAAATAAATAAATAAATGAATGAATGAATAAATAAATAAA	ATAGATAGATAAGATAGATAGATAGATGATAGATAGATAGATAGATAGATAGATAGATAGATAGATAGATAGATAGATA	CATACCATACCATACGATACCATACCATACCATACCATACCACACCATACTATACCATAC	TATCTATCTATCTATCTATCTATCTATCTATCTATCTATCTATCTATCTATCTATCTATCT	TAATTTTATTTTATTTTATTTTATTTTATTTTATTTTATTTATTTATTTATTTTTTTTTT	TAAATAAAATAAATAAATAAATAAATAAATAAATAAATAAATA	GAGGGAGGGAGAGAGGGAGAGAGAGAGAAAGAGAGAGAGAGAGAGAAAGAGAGAGAGAGAGAGAGAGAGA	ATACATACATACATACATACATACATACATACATACATACATACATAC	TTTATTTATTTATTTATCTATTTATCTATTTATCTATTTATTTATTTATTTATTTATTTATTTATTTATTTATT	GATAGATAGATAGATAGATAGATAGATAGATAGATAGATAGATA	TAGTATAGTATAGTATAGTATAGTATAGTATAGTATAGTATAGTATAGTATAGTATAGTATAGTATAGTATAGTATA	GATAGATAGATAGATCGATCGATCGATCGATCGATCGATCGATCGATAGATAGATAGATACATACATACATAGATACATAGGTAGATAGA	AAAATAATAATAAAATAAAATAAAATAAAATAAAATAAAA	ATAATAATAATAATAATAATAATAATAATAATAATAATAATAATAATAATAATAAAATTAAAAAAAAGTAA	TTTTGTTTTGCTTTGTTTTGTTTTGTTTTGTTTTGTTTT	AAATAAATAAATAAATAAATAAATAAATAAATAGATAAATAAATAAATAAAGAGG	AAAAATTAAAATAAAAATAAAAATAAAAATAAA	AGAAAGAAGATAATAGAAAAGAAGAGAAGAGGAGAAGAGAGGAGAAGAGAAGAGAAGAGAATAGAAGAGAAGAGAAGAGA	TAAATAAATAAATAAATAAATAAACAAACAAACAAACAAATAAATAAATAAATAAATAAATAATC	#N/A	#N/A	TTTATTTTTATTTATTTATTTTTATTTTTATTTTTATTTTTATTTTTATTTTT	AATAAAATAAAATAAAATAAAATAAAATAAAATAAAATAAAATAAAATAAAATAAAATAAAATAAAATAAAATAAATAAAATAAAATAAAATAAAATAAAATAAATAAAAT
SAMN20949843	P. hamadryas	TATGTATGTATGTATTTATGTATGTATGTATGTATGTATTTATTTAT	AAACAAACAAACAAACAAACAAACAAACAAAAAAACAACCAAAAACAAACAGACAAAAAACAAAAACCAAAAAAAC	AGAGAGAGAGAGAGACAGAGAAAGAGAGAGAGAAAGAGGGAGTCAGAGAGAGAGAGAGAAAGTCAAAGAGAGAAAGAGACAGATAGA	#N/A	ACAAACAAACAAACAAACAAACAAACAAACAAACAAAA	#N/A	#N/A	GAAAGAAAGAAGGAAAGAAGGAAAGAAGGAAGGAAGGAAGGAAGGAGGGAAGGAAGGAAGGAAGAAAGGAAGGAAGGAAG	TAAAATAAAATAAAATAAAGTAAAATAAAATAAAATAAAATAATAAAATAAAATAA	#N/A	AATAATAATAATAATAATAATAATAATAATAACAACAACAACAATAATAATAATAATAAT	#N/A	AAAAATAAAAATAAAAATAAAAATAAAAATAAAAATAAAAATAAAAATAAAATAAAA	TTTTTTTTGTTTGATTGTTTGTTTGTTTGTTTGTTTGTTTG	TTCCTTCCTTCCTTCCTTCCTTCCTTCCTTCCTTCCTTCCTTCCTTCCTTCCTTCCTTCCTTCCTTCCTTCTTTCCTTCTTTCCTTCTTTC	AAAATAAAATAAAATAAAATAAAATAAAATAAAATAAAATAAAATAAAATGAAGTAAAATAAAATAAAATAAAATAAA	AAAGGAAGAAATGAAAAGAAAGAAAGAAGAAAGAAAGAGAAAGAAGGAAAGAAAGAAGAAAGAAAGAAAGAGGAGAAAGAGAGAGAGA	TTTTATTTTATTTTATTTTATTTTACTTTATTTTATTTTATTTTATTATTTTATTTTATTTTATTTTATTTT	GTCTAAAATAAATAAATAAATAAATAAATAAATAAATAAATAAATAAATAAATAAATAAATAAATAAATAAA	ATTATTATTATTATTAT	AATAATAATAATAATAATAATAATAATAATAATAATAATAAATAATAATAATAAT	#N/A	TATCTATCTATCTATCTATCTATCTATCTATCTATCTATCTATCAATC	TCCATCCAACCATCCATCCATACATACATCCATCTATCCATCCATCCATTTATCCATCCATCCA	ATAAATACATACATACATACATACATATATACATACATACATAAATACATAAATA	AAATAAATAAATAAATAAATAAATAAATAAATAAATAAATAAATAAATGAATGAATGAATAAATAAATAAA	ATAGATAGATAAGATAGATAGATAGATGATAGATAGATAGATAGATAGATAGATAGATAGATAGATAGATAGATAGATA	CATACCATACCATACGATACCATACCATACCATACCATACCACACCATACTATACCATAC	TATCTATCTATCTATCTATCTATCTATCTATCTATCTATCTATCTATCTATCT	#N/A	TAAATAAAATAAATAAATAAATAAATAAATAAATAAATAAATA	GAGGGAGGGAGAGAGGGAGAGAGAGAGAAAGAGAGAGAGAGAGAGAAAGAGAGAGAGAGAGAGAGAGAGA	ATACATACATACATACATACATACATACATACATACATACATACATACATAC	TTTATTTATTTATTTATCTATTTATCTATTTATCTATTTATTTATTTATTTATTTATTTATTTATTTATTTATT	GATAGATAGATAGATAGATAGATAGATAGATAGATAGATAGATA	TAGTATAGTATAGTATAGTATAGTATAGTATAGTATAGTATAGTATAGTATAGTATAGTATAGTATA	GATAGATAGATAGATCGATCGATCGATCGATCGATCGATCGATAGATAGATAGATACATACATACATAGATACATAGGTAGATAGA	AAAATAATAATAAAATAAAATAAAATAAAATAAAATAAAA	ATAATAATAATAATAATAATAATAATAATAATAATAATAATAATAATAATAAAATTAAAAAAAAGTAA	TTTTGTTTTGCTTTGTTTTGTTTTGTTTTGTTTTGTTTT	AAATAAATAAATAAATAAATAAATAAATAGATAAATAAATAAATAAAGAGG	AAAAATTAAAATAAAAATAAAAATAAAAATAAA	AGAAAGAAGATAATAGAAAAGAAGAGAAGAGGAGAAGAGAGGAGAAGAGAAGAGAAGAGAATAGAAGAGAAGAGAAGAGA	TAAATAAATAAATAAATAAATAAACAAACAAACAAACAAATAAATAAATAAATAAATAAATAATC	#N/A	#N/A	TTTATTTTTATTTATTTATTTTTATTTTTATTTTTATTTTTATTTTTATTTTT	AATAAAATAAAATAAAATAAAATAAAATAAAATAAAATAAAATAAAATAAAATAAAATAAAATAAAATAAAATAAATAAAATAAAATAAAATAAAATAAAATAAATAAAAT
SAMN20949844	P. hamadryas	TATGTATGTATGTATTTATGTATGTATGTATGTATGTATTTATTTAT	AAACAAACAAACAAACAAACAAACAAACAAAAAAACAACCAAAAACAAACAGACAAAAAACAAAAACCAAAAAAAC	AGAGAGAGAGAGAGACAGAGAAAGAGAGAGAGAAAGAGGGAGTCAGAGAGAGAGAGAGAAAGTCAAAGAGAGAAAGAGACAGATAGA	AACAACAACAACAACAACGACAACAACAACAACAACAACAACAA	#N/A	ATTTATTTATTTATTTATTTATTTATTTATTTATTTATTTATTTATTTATTTATTAATT	TCCCTCCCTCCCTCCCTGCCTTCCTCCCTTCCTCCCTGCCTTCCTCCCTTCCTCCCTCCCCCTTTTTCCCTCCTTCTCCCTCCCACCTTCCCTCCC	GAAAGAAAGAAGGAAAGAAGGAAAGAAGGAAGGAAGGAAGGAAGGAGGGAAGGAAGGAAGGAAGAAAGGAAGGAAGGAAG	TAAAATAAAATAAAATAAAGTAAAATAAAATAAAATAAAATAATAAAATAAAATAA	TATCTGTCTGTCTGTCTATCTATCTATCTATCTATCTATCTATCTATCTATCTATCTATCTATCTAT	AATAATAATAATAATAATAATAATAATAATAACAACAACAACAATAATAATAATAATAAT	TTCCTTCCTTCCTTCCCTCCTTCCTTCCTTCCTTCTTCCTTCCTTCCTTCTTTCCTTCCTTCCTTCTTTCCTTCCTTCCT	AAAAATAAAAATAAAAATAAAAATAAAAATAAAAATAAAAATAAAAATAAAATAAAA	TTTTTTTTGTTTGATTGTTTGTTTGTTTGTTTGTTTGTTTG	TTCCTTCCTTCCTTCCTTCCTTCCTTCCTTCCTTCCTTCCTTCCTTCCTTCCTTCCTTCCTTCCTTCCTTCCTTCCTTCTTTCCTTCTTTCCTTCTTTC	AAAATAAAATAAAATAAAATAAAATAAAATAAAATAAAATAAAATAAAATGAAGTAAAATAAAATAAAATAAAATAAA	AAAGGAAGAAATGAAAAGAAAGAAAGAAGAAAGAAAGAGAAAGAAGGAAAGAAAGAAGAAAGAAAGAAAGAGGAGAAAGAGAGAGAGA	TTTTATTTTATTTTATTTTATTTTACTTTATTTTATTTTATTTTATTATTTTATTTTATTTTATTTTATTTT	GTCTAAAATAAATAAATAAATAAATAAATAAATAAATAAATAAATAAATAAATAAATAAATAAATAAATAAA	ATTATTATTATTATTAT	AATAATAATAATAATAATAATAATAATAATAATAATAATAAATAATAATAATAAT	#N/A	TATCTATCTATCTATCTATCTATCTATCTATCTATCTATCTATCAATC	TCCATCCAACCATCCATCCATACATACATCCATCTATCCATCCATCCATTTATCCATCCATCCA	ATAAATACATACATACATACATACATATATACATACATACATAAATACATAAATA	AAATAAATAAATAAATAAATAAATAAATAAATAAATAAATAAATAAATAAATGAATGAATGAATAAATAAATAAA	#N/A	CATACCATACCATACGATACCATACCATACCATACCATACCACACCATACTATACCATAC	TATCTATCTATCTATCTATCTATCTATCTATCTATCTATCTATCTATCTATCTATCTATCT	TAATTTTATTTTATTTTATTTTATTTTATTTTATTTTATTTATTTATTTATTTTTTTTTT	TAAATAAAATAAATAAATAAATAAATAAATAAATAAATAAATA	GAGGGAGGGAGAGAGGGAGAGAGAGAGAAAGAGAGAGAGAGAGAGAAAGAGAGAGAGAGAGAGAGAGAGA	ATACATACATACATACATACATACATACATACATACATACATACATAC	TTTATTTATTTATTTATCTATTTATCTATTTATCTATTTATTTATTTATTTATTTATTTATTTATTTATTTATT	GATAGATAGATAGATAGATAGATAGATAGATAGATAGATAGATA	TAGTATAGTATAGTATAGTATAGTATAGTATAGTATAGTATAGTATAGTATAGTATAGTATAGTATAGTATAGTATA	GATAGATAGATAGATCGATCGATCGATCGATCGATCGATCGATAGATAGATAGATACATACATACATAGATACATAGGTAGATAGA	AAAATAATAATAAAATAAAATAAAATAAAATAAAATAAAA	ATAATAATAATAATAATAATAATAATAATAATAATAATAATAATAATAATAATAAAATTAAAAAAAAGTAA	TTTTGTTTTGCTTTGTTTTGTTTTGTTTTGTTTTGTTTT	#N/A	AAAAATTAAAATAAAAATAAAAATAAAAATAAA	AGAAAGAAGATAATAGAAAAGAAGAGAAGAGGAGAAGAGAGGAGAAGAGAAGAGAAGAGAATAGAAGAGAAGAGAAGAGA	TAAATAAATAAATAAATAAATAAACAAACAAACAAACAAATAAATAAATAAATAAATAAATAATC	#N/A	#N/A	TTTATTTTTATTTATTTATTTTTATTTTTATTTTTATTTTTATTTTTATTTTT	AATAAAATAAAATAAAATAAAATAAAATAAAATAAAATAAAATAAAATAAAATAAAATAAAATAAAATAAAATAAATAAAATAAAATAAAATAAAATAAAATAAATAAAAT
SAMN20949845	P. hamadryas	TATGTATGTATGTATTTATGTATGTATGTATGTATGTATTTATTTAT	AAACAAACAAACAAACAAACAAACAAACAAAAAAACAACCAAAAACAAACAGACAAAAAACAAAAACCAAAAAAAC	AGAGAGAGAGAGAGACAGAGAAAGAGAGAGAGAAAGAGGGAGTCAGAGAGAGAGAGAGAAAGTCAAAGAGAGAAAGAGACAGATAGA	AACAACAACAACAACAACGACAACAACAACAACAACAACAACAA	ACAAACAAACAAACAAACAAACAAACAAACAAACAAAA	#N/A	TCCCTCCCTCCCTCCCTGCCTTCCTCCCTTCCTCCCTGCCTTCCTCCCTTCCTCCCTCCCCCTTTTTCCCTCCTTCTCCCTCCCACCTTCCCTCCC	GAAAGAAAGAAGGAAAGAAGGAAAGAAGGAAGGAAGGAAGGAAGGAGGGAAGGAAGGAAGGAAGAAAGGAAGGAAGGAAG	TAAAATAAAATAAAATAAAGTAAAATAAAATAAAATAAAATAATAAAATAAAATAA	#N/A	#N/A	TTCCTTCCTTCCTTCCCTCCTTCCTTCCTTCCTTCTTCCTTCCTTCCTTCTTTCCTTCCTTCCTTCTTTCCTTCCTTCCT	#N/A	TTTTTTTTGTTTGATTGTTTGTTTGTTTGTTTGTTTGTTTG	#N/A	AAAATAAAATAAAATAAAATAAAATAAAATAAAATAAAATAAAATAAAATGAAGTAAAATAAAATAAAATAAAATAAA	AAAGGAAGAAATGAAAAGAAAGAAAGAAGAAAGAAAGAGAAAGAAGGAAAGAAAGAAGAAAGAAAGAAAGAGGAGAAAGAGAGAGAGA	TTTTATTTTATTTTATTTTATTTTACTTTATTTTATTTTATTTTATTATTTTATTTTATTTTATTTTATTTT	GTCTAAAATAAATAAATAAATAAATAAATAAATAAATAAATAAATAAATAAATAAATAAATAAATAAATAAA	#N/A	#N/A	#N/A	TATCTATCTATCTATCTATCTATCTATCTATCTATCTATCTATCAATC	TCCATCCAACCATCCATCCATACATACATCCATCTATCCATCCATCCATTTATCCATCCATCCA	ATAAATACATACATACATACATACATATATACATACATACATAAATACATAAATA	#N/A	#N/A	CATACCATACCATACGATACCATACCATACCATACCATACCACACCATACTATACCATAC	#N/A	TAATTTTATTTTATTTTATTTTATTTTATTTTATTTTATTTATTTATTTATTTTTTTTTT	TAAATAAAATAAATAAATAAATAAATAAATAAATAAATAAATA	GAGGGAGGGAGAGAGGGAGAGAGAGAGAAAGAGAGAGAGAGAGAGAAAGAGAGAGAGAGAGAGAGAGAGA	ATACATACATACATACATACATACATACATACATACATACATACATAC	#N/A	GATAGATAGATAGATAGATAGATAGATAGATAGATAGATAGATA	#N/A	GATAGATAGATAGATCGATCGATCGATCGATCGATCGATCGATAGATAGATAGATACATACATACATAGATACATAGGTAGATAGA	AAAATAATAATAAAATAAAATAAAATAAAATAAAATAAAA	#N/A	TTTTGTTTTGCTTTGTTTTGTTTTGTTTTGTTTTGTTTT	AAATAAATAAATAAATAAATAAATAAATAAATAGATAAATAAATAAATAAAGAGG	AAAAATTAAAATAAAAATAAAAATAAAAATAAA	AGAAAGAAGATAATAGAAAAGAAGAGAAGAGGAGAAGAGAGGAGAAGAGAAGAGAAGAGAATAGAAGAGAAGAGAAGAGA	TAAATAAATAAATAAATAAATAAACAAACAAACAAACAAATAAATAAATAAATAAATAAATAATC	#N/A	#N/A	TTTATTTTTATTTATTTATTTTTATTTTTATTTTTATTTTTATTTTTATTTTT	AATAAAATAAAATAAAATAAAATAAAATAAAATAAAATAAAATAAAATAAAATAAAATAAAATAAAATAAAATAAATAAAATAAAATAAAATAAAATAAAATAAATAAAAT
SAMN23530516	P. hamadryas	TATGTATGTATGTATTTATGTATGTATGTATGTATGTATTTATTTAT	AAACAAACAAACAAACAAACAAACAAACAAAAAAACAACCAAAAACAAACAGACAAAAAACAAAAACCAAAAAAAC	AGAGAGAGAGAGAGACAGAGAAAGAGAGAGAGAAAGAGGGAGTCAGAGAGAGAGAGAGAAAGTCAAAGAGAGAAAGAGACAGATAGA	AACAACAACAACAACAACGACAACAACAACAACAACAACAACAA	ACAAACAAACAAACAAACAAACAAACAAACAAACAAAA	ATTTATTTATTTATTTATTTATTTATTTATTTATTTATTTATTTATTTATTAATT	TCCCTCCCTCCCTCCCTGCCTTCCTCCCTTCCTCCCTGCCTTCCTCCCTTCCTCCCTCCCCCTTTTTCCCTCCTTCTCCCTCCCACCTTCCCTCCC	GAAAGAAAGAAGGAAAGAAGGAAAGAAGGAAGGAAGGAAGGAAGGAGGGAAGGAAGGAAGGAAGAAAGGAAGGAAGGAAG	TAAAATAAAATAAAATAAAGTAAAATAAAATAAAATAAAATAATAAAATAAAATAA	TATCTGTCTGTCTGTCTATCTATCTATCTATCTATCTATCTATCTATCTATCTATCTATCTATCTAT	AATAATAATAATAATAATAATAATAATAATAACAACAACAACAATAATAATAATAATAAT	TTCCTTCCTTCCTTCCCTCCTTCCTTCCTTCCTTCTTCCTTCCTTCCTTCTTTCCTTCCTTCCTTCTTTCCTTCCTTCCT	AAAAATAAAAATAAAAATAAAAATAAAAATAAAAATAAAAATAAAAATAAAATAAAA	TTTTTTTTGTTTGATTGTTTGTTTGTTTGTTTGTTTGTTTG	TTCCTTCCTTCCTTCCTTCCTTCCTTCCTTCCTTCCTTCCTTCCTTCCTTCCTTCCTTCCTTCCTTCCTTCTTTCCTTCTTTCCTTCTTTC	AAAATAAAATAAAATAAAATAAAATAAAATAAAATAAAATAAAATAAAATGAAGTAAAATAAAATAAAATAAAATAAA	AAAGGAAGAAATGAAAAGAAAGAAAGAAGAAAGAAAGAGAAAGAAGGAAAGAAAGAAGAAAGAAAGAAAGAGGAGAAAGAGAGAGAGA	TTTTATTTTATTTTATTTTATTTTACTTTATTTTATTTTATTTTATTATTTTATTTTATTTTATTTTATTTT	GTCTAAAATAAATAAATAAATAAATAAATAAATAAATAAATAAATAAATAAATAAATAAATAAATAAA	ATTATTATTATTATTAT	AATAATAATAATAATAATAATAATAATAATAATAATAATAAATAATAATAATAAT	TATCTATCTATCTATCTATCTATCTATCTATCTATCTATCTATCTATCTATCTATCTATCTTCTATTATCTCCATTTATCTATATATCTAT	TATCTATCTATCTATCTATCTATCTATCTATCTATCTATCTATCAATC	TCCATCCAACCATCCATCCATACATACATCCATCTATCCATCCATCCATTTATCCATCCATCCA	ATAAATACATACATACATACATACATATATACATACATACATAAATACATAAATA	AAATAAATAAATAAATAAATAAATAAATAAATAAATAAATAAATAAATGAATGAATGAATAAATAAATAAA	ATAGATAGATAAGATAGATAGATAGATGATAGATAGATAGATAGATAGATAGATAGATAGATAGATAGATAGATAGATA	CATACCATACCATACGATACCATACCATACCATACCATACCACACCATACTATACCATAC	TATCTATCTATCTATCTATCTATCTATCTATCTATCTATCTATCTATCTATCTATCT	TAATTTTATTTTATTTTATTTTATTTTATTTTATTTTATTTATTTATTTATTTTTTTTTT	TAAATAAAATAAATAAATAAATAAATAAATAAATAAATAAATA	GAGGGAGGGAGAGAGGGAGAGAGAGAGAAAGAGAGAGAGAGAGAGAAAGAGAGAGAGAGAGAGAGAGAGA	ATACATACATACATACATACATACATACATACATACATACATACATACATAC	TTTATTTATTTATTTATCTATTTATCTATTTATCTATTTATTTATTTATTTATTTATTTATTTATTTATTTATT	GATAGATAGATAGATAGATAGATAGATAGATAGATAGATAGATA	TAGTATAGTATAGTATAGTATAGTATAGTATAGTATAGTATAGTATAGTATAGTATAGTATA	GATAGATAGATAGATCGATCGATCGATCGATCGATCGATCGATAGATAGATAGATACATACATACATAGATACATAGGTAGATAGA	AAAATAATAATAAAATAAAATAAAATAAAATAAAATAAAA	#N/A	TTTTGTTTTGCTTTGTTTTGTTTTGTTTTGTTTTGTTTT	AAATAAATAAATAAATAAATAAATAAATAGATAAATAAATAAATAAAGAGG	AAAAATTAAAATAAAAATAAAAATAAAAATAAA	AGAAAGAAGATAATAGAAAAGAAGAGAAGAGGAGAAGAGAGGAGAAGAGAAGAGAAGAGAATAGAAGAGAAGAGAAGAGA	TAAATAAATAAATAAATAAATAAACAAACAAACAAACAAATAAATAAATAAATAAATAAATAATC	#N/A	#N/A	TTTATTTTTATTTATTTATTTTTATTTTTATTTTTATTTTTATTTTTATTTTT	AATAAAATAAAATAAAATAAAATAAAATAAAATAAAATAAAATAAAATAAAATAAAATAAAATAAAATAAAATAAATAAAATAAAATAAAATAAAATAAAATAAATAAAAT
MIK_014	P. cynocephalus	TATGTATGTATGTATTTATGTATTTATGTATGTATGTATGTATGTATTTATTTATTTAT	AAACAAACAAACAAACAAACAAAAAAACAACCAAAAACAAACAGACAAAAAACAAAAACCAAAAAAAC	AGAGAGAGAGAGAGACAGAGAAAGAGAGAGAGAAAGAGGGAGTCAGAGAGAGAGAGAGAAAGTCAAAGAGAGAAAGAGACAGATAGA	AACAACAACAACAACAACGACAACAACAACAACAACAACAACAA	#N/A	ATTTATTTATTTATTTATTTATTTATTTATTTATTTATT	TCCCTCCCTCCCTCCCTGCCTTCCTCCCTTCCTCCCTGCCTTCCTCCCTTCCTCCCTCCCCCTTTTTCCCTCCTTCTCCCTCCCACCTTCCCTCCC	GAAAGAAAGAAGGAAAGAAGGAAAGAAGGAAGGAAGGAAGGAAGGAGGGAAGGAATGAAGGAAGAAAGGAAGGAAGGAAG	TAAAATAAAATAAAATAAAGTAAAATAAAATAAAATAAAATAAAATAAAATAATAAAATAAAATAA	#N/A	#N/A	TTCCTTCCTTCCTTCCCTCCTTCCTTCCTTCCTTCTTCCTTCCTTCCTTCTTTCCTTCCTTCCTTCTTTCCTTCCTTCCT	AAAAATAAAAATAAAAATAAAAATAAAAATAAAATAAAA	TTTTTTTGTTTGATTGTTTGTTTGTTTGTTTGTTTGTTTG	TTCCTTCCTTCCTTCCTTCCTTCCTTCCTTCCTTCTTTCCTTCTTTCCTTCTTTC	AAAATAAAATAAAATAAAATAAAATAAAATAAAATAAAATAAAATAAAATAAAATGAAGTAAAATAAAATAAAATAAAATAAA	AAAGGAAGAAATGAAAAGAAAGAAAGAAGAAAGAAAGAGAAAGAAGGAAAGAAAGAAGAAAGAAAGAAAGAGGAGAAAGAGAGAGAGA	#N/A	GTCTAAAATAAATAAATAAATAAATAAATAAATAAATAAATAAATAAATAAATAAA	ATTATTATTATTATTATTATTATTAT	AATAATAATAATAATAATAATAATAATAATAATAAATAATAATAATAAT	#N/A	TATCTATCTATCTATCTATCTATCTATCTATCTATCTATCTATCTATCAATC	TCCATCCAACCATCCATCCATACATACATCCATCTATCCATCCATCCATTTATCCATCCATCCA	ATAAATACATACATACATACATACATATATACATACATACATAAATACATAAATA	AAATAAATAAATAAATAAATAAATAAATAAATAAATAAATAAATAAATAAATGAATAAATAAATAAA	#N/A	CATACCATACCATACGATACCATACCATACCATACCATACCACACCATACTATACCATAC	#N/A	#N/A	TAAATAAAATAAATAAATAAATAAATAAATAAATAAATAAATAAATAAATA	GAGGGAGGCAGAGAGGGAGAGAGAGAGAAAGAGAGAGAGAGAGAGAAAGAGAGAGAGAGAGAGAGAGAGAGAGAGA	#N/A	TTTATTTATTTATTTATCTATTTATCTATTTATTTATTTATTTATTTATTTATTTATTTATTTATT	GATAGATAGATAGATAGATAGATAGATAGATAGATAGATAGATAGATAGATAGATA	TAGTATAGTATAGTATAGTATAGTATAGTATAGTATAGTATAGTATAGTATAGTATAGTATAATATA	GATAGATAGATAGATAGATAGATAGATCGATCGATCGATAGATAGATACATACATACATACATAGATACATAGGTAGATAGA	AAAAAAATAATAAAATAAAATAAAATAAAATAAAATAAAATAAAATAAAATAAAATAAAA	ATAATAATAATAATAATAATAATAATAATAAAATAAAAAAAAAGTAA	TTTTGTTTTGCTTTGTTTTGTTTTGTTTTGTTTTGTTTTGTTTT	AAATAAATAAATAAATAAATAAATAAATAAATAAATAAATAAATAAATAAATAAATAAAGAGG	AAAAATAAAAATAAAAATAAAAATAAAAATAAAAATAAAAATAAAAATAAAAATAAA	AGAAAGAAGATAATAGAAAAGAAGAGAAGAGGAGAAGAGAGGAGAAGAGAAGAGAAGAGAAGAGAAGAGAAGAGAAGAGAAGAGAAGAGAAGAGA	TAAATAAATAAATAAATAAATAAATAAACAAACAAACAAACAAACAAATAAATAAATAAATAAATAAAT	AAAACAAAACAAAACAAAACAAAACAAAACAAAATAAAATAAAATAAAATAAAA	AGATAGATAGATAGATAGATAGATAGATAGATAGATAGATAGA	TTTATTTTTATTTATTTATTTATATTTTTATTTTTATTTTTATTTTTATTTTTATTTTT	#N/A
MIK_012	P. cynocephalus	TATGTATGTATGTATTTATGTATTTATGTATGTATGTATGTATGTATTTATTTATTTAT	AAACAAACAAACAAACAAACAAAAAAACAACCAAAAACAAACAGACAAAAAACAAAAACCAAAAAAAC	AGAGAGAGAGAGAGACAGAGAAAGAGAGAGAGAAAGAGGGAGTCAGAGAGAGAGAGAGAAAGTCAAAGAGAGAAAGAGACAGATAGA	AACAACAACAACAACAACGACAACAACAACAACAACAACAACAA	ACAAACAAACAAACAAACAAACAAACAAACAAAA	ATTTATTTATTTATTTATTTATTTATTTATTTATTTATTTATT	TCCCTCCCTCCCTCCCTGCCTTCCTCCCTTCCTCCCTGCCTTCCTCCCTTCCTCCCTCCCCCTTTTTCCCTCCTTCTCCCTCCCACCTTCCCTCCC	GAAAGAAAGAAGGAAAGAAGGAAAGAAGGAAGGAAGGAAGGAAGGAGGGAAGGAATGAAGGAAGAAAGGAAGGAAGGAAG	TAAAATAAAATAAAATAAAGTAAAATAAAATAAAATAAAATAAAATAAAATAATAAAATAAAATAA	TATCTGTCTGTCTATCTGTCTGTCTATCTATCTATCTATCTATCTATCTATCTATCTATCTATCTATCTAT	AATAATAATAATAATAATAATAATAATAATAATAATAACAACAACAACAATAATAATAATAATAAT	TTCCTTCCTTCCTTCCCTCCTTCCTTCCTTCCTTCTTCCTTCCTTCCTTCTTTCCTTCCTTCCTTCTTTCCTTCCTTCCT	AAAAATAAAAATAAAAATAAAAATAAAAATAAAATAAAA	TTTTTTTGTTTGATTGTTTGTTTGTTTGTTTGTTTGTTTG	TTCCTTCCTTCCTTCCTTCCTTCCTTCCTTCCTTCTTTCCTTCTTTCCTTCTTTC	AAAATAAAATAAAATAAAATAAAATAAAATAAAATAAAATAAAATAAAATAAAATGAAGTAAAATAAAATAAAATAAAATAAA	AAAGGAAGAAATGAAAAGAAAGAAAGAAGAAAGAAAGAGAAAGAAGGAAAGAAAGAAGAAAGAAAGAAAGAGGAGAAAGAGAGAGAGA	#N/A	GTCTAAAATAAATAAATAAATAAATAAATAAATAAATAAATAAATAAATAAATAAATAAA	ATTATTATTATTATTATTATTATTATTAT	AATAATAATAATAATAATAATAATAATAAATAATAATAATAAT	#N/A	TATCTATCTATCTATCTATCTATCTATCTATCTATCTATCTATCTATCAATC	TCCATCCAACCATCCATCCATACATACATCCATCTATCCATCCATCCATTTATCCATCCATCCA	ATAAATAAATACATACATACATACATATATACATACATACATAAATACATAAATA	AAATAAATAAATAAATAAATAAATAAATAAATAAATAAATAAATAAATAAATAAATGAATAAATAAATAAA	ATAGATAGATAAGATAGATAGATAGATGATAGATAGATAGATAGATAGATAGATAGATAGATAGATAGATAGATAGATA	CATACCATACCATACGATACCATACCATACCATACCATACCACACCATACTATACCATAC	TATCTATCTATCTATCTATCTATCTATCTATCTATCTATCTATCTATCT	#N/A	TAAATAAAATAAATAAATAAATAAATAAATAAATAAATAAATAAATAAATA	GAGGGAGGCAGAGAGGGAGAGAGAGAGAAAGAGAGAGAGAGAGAGAAAGAGAGAGAGAGAGAGAGAGAGAGAGAGA	ATACATACATACATACATACATACATACATACATACATACATAC	TTTATTTATTTATTTATCTATTTATCTATTTATTTATTTATTTATTTATTTATTTATTTATTTATT	GATAGATAGATAGATAGATAGATAGATAGATAGATAGATAGATAGATAGATAGATA	#N/A	GATAGATAGATAGATAGATAGATCGATCGATCGATCGATAGATAGATACATACATACATACATAGATACATAGGTAGATAGA	AAAAAAATAATAAAATAAAATAAAATAAAATAAAATAAAATAAAATAAAATAAAATAAAATAAAA	ATAATAATAATAATAATAATAATAATAATAAAATAAAAAAAAAGTAA	TTTTGTTTTGCTTTGTTTTGTTTTGTTTTGTTTTGTTTTGTTTT	AAATAAATAAATAAATAAATAAATAAATAAATAAATAAATAAATAAATAAATAAATAAAGAGG	#N/A	#N/A	TAAATAAATAAATAAATAAATAAATAAACAAACAAACAAACAAATAAATAAATAAATAAATAAATAAATAATT	AAAACAAAACAAAACAAAACAAAACAAAACAAAATAAAATAAAATAAAATAAAATAAAA	AGATAGATAGATAGATAGATAGATAGATAGATAGATAGATAGATAGA	TTTATTTTTATTTATTTATTTATATTTTTATTTTTATTTTTATTTTTATTTTTATTTTT	#N/A
MIK_010	P. cynocephalus	TATGTATGTATGTATTTATGTATTTATGTATGTATGTATGTATGTATTTATTTATTTAT	AAACAAACAAACAAACAAACAAAAAAACAACCAAAAACAAACAGACAAAAAACAAAAACCAAAAAAAC	AGAGAGAGAGAGAGACAGAGAAAGAGAGAGAGAAAGAGGGAGTCAGAGAGAGAGAGAGAAAGTCAAAGAGAGAAAGAGACAGATAGA	AACAACAACAACAACAACGACAACAACAACAACAACAACAACAA	ACAAACAAACAAACAAACAAACAAACAAACAAAA	ATTTATTTATTTATTTATTTATTTATTTATTTATTTATTTATTTATT	TCCCTCCCTCCCTCCCTGCCTTCCTCCCTTCCTCCCTGCCTTCCTCCCTTCCTCCCTCCCCCTTTTTCCCTCCTTCTCCCTCCCACCTTCCCTCCC	GAAAGAAAGAAGGAAAGAAGGAAAGAAGGAAGGAAGGAAGGAAGGAAGGAGGGAAGGAATGAAGGAAGAAAGGAAGGAAGGAAG	TAAAATAAAATAAAATAAAGTAAAATAAAATAAAATAAAATAAAATAATAAAATAAAATAA	#N/A	AATAATAATAATAATAATAATAATGATAATAATAATAATAATAATAATAACAACAACAACAACAATAATAATAATAATAAT	TTCCTTCCTTCCTTCCCTCCTTCCTTCCTTCCTTCTTCCTTCCTTCCTTCTTTCCTTCCTTCCTTCTTTCCTTCCTTCCT	AAAAATAAAAATAAAAATAAAAATAAAAATAAAATAAAA	TTTTTTTGTTTGATTGTTTGTTTGTTTGTTTGTTTGTTTG	TTCCTTCCTTCCTTCCTTCCTTCCTTCCTTCCTTCTTTCCTTCTTTCCTTCTTTC	AAAATAAAATAAAATAAAATAAAATAAAATAAAATAAAATAAAATAAAATAAAATAAAATGAAGTAAAATAAAATAAAATAAAATAAA	AAAGGAAGAAATGAAAAGAAAGAAAGAAGAAAGAAAGAGAAAGAAGGAAAGAAAGAAGAAAGAAAGAAAGAGGAGAAAGAGAGAGAGA	#N/A	GTCTAAAATAAATAAATAAATAAATAAATAAATAAATAAATAAATAAATAAA	ATTATTATTATTATTATTATTATTAT	AATAATAATAATAATAATAATAATAATAATAATAATAATAAATAATAATAATAATAAT	TATCTATCTATCTATCTATCTATCTATCTATCTATCTATCTATCTATCTATCTATCTATCTATCTATCTTCTATTATCTCCATTTATCTATATATCTAT	TATCTATCTATCTATCTATCTATCTATCTATCTATCTATCTATCTATCAATC	TCCATCCAACCATCCATCCATACATACATCCATCTATCCATCCATCCATTTATCCATCCATCCA	ATAAATACATACATACATACATACATATATACATACATACATAAATACATAAATA	AAATAAATAAATAAATAAATAAATAAATAAATAAATAAATAAATAAATGAATAAATAAATAAA	ATAGATAGATAAGATAGATAGATAGATGATAGATAGATAGATAGATAGATAGATAGATAGATAGATAGATAGATAGATA	CATACCATACCATACGATACCATACCATACCATACCATACCACACCATACTATACCATAC	TATCTATCTATCTATCTATCTATCTATCTATCTATCTATCTATCTATCTATCTATCTATCTATCT	#N/A	TAAATAAAATAAATAAATAAATAAATAAATAAATAAATAAATAAATAAATAAATA	GAGGGAGGCAGAGAGGGAGAGAGAGAGAAAGAGAGAGAGAGAGAGAAAGAGAGAGAGAGAGAGAGAGAGAGAGAGA	ATACATACATACATACATACATACATACATACATACATACATAC	TTTATTTATTTATTTATCTATTTATCTATTTATTTATTTATTTATTTATTTATTTATTTATTTATT	GATAGATAGATAGATAGATAGATAGATAGATAGATAGATAGATA	TAGTATAGTATAGTATAGTATAGTATAGTATAGTATAGTATAGTATAGTATAGTATAGTATA	#N/A	AAAAAAATAATAAAATAAAATAAAATAAAATAAAATAAAATAAAATAAAATAAAATAAAATAAAATAAAATAAAA	ATAATAATAATAATAATAATAATAATAATAAAATAAAAAAAAAGTAA	TTTTGTTTTGCTTTGTTTTGTTTTGTTTTGTTTTGTTTTGTTTT	AAATAAATAAATAAATAAATAAATAAATAAATAAATAGG	AAAAATAAAAATAAAAATAAAAATAAAAATAAAAATAAAAATAAAAATAAA	AGAAAGAAGATAATAGAAAAGAAGAGAAGAGGAGAAGAGAGGAGAAGAGAAGAGAAGAGAAGAGAAGAGAAGAGAAGAGAAGAGAAGAGAAGAGAAGAGAAGAGA	TAAATAAATAAATAAATAAATAAATAAACAAACAAACAAACAAACAAATAAATAAATAAATAAAT	AAAACAAAACAAAACAAAACAAAACAAAACAAAATAAAATAAAATAAAATAAAA	AGATAGATAGATAGATAGATAGATAGATAGATAGATAGATAGATAGA	TTTATTTTTATTTATTTATTTCTATTTTTATTTTTATTTTTATTTTTATTTTTATTTTT	AATAAAATAAAATAAAATAAAATAAAATAAAATAAAATAAAATAAAATAAAATAAAATAAAATAAAATAAATAAAATAAAATAAAATAAAATAAATAAAAT
MIK_009	P. cynocephalus	TATGTATGTATGTATTTATGTATTTATGTATGTATGTATGTATGTATTTATTTATTTAT	AAACAAACAAACAAACAAACAAAAAAACAACCAAAAACAAACAGACAAAAAACAAAAACCAAAAAAAC	AGAGAGAGAGAGAGACAGAGAAAGAGAGAGAGAAAGAGGGAGTCAGAGAGAGAGAGAGAAAGTCAAAGAGAGAAAGAGACAGATAGA	AACAACAACAACAACAACGACAACAACAACAACAACAACAACAA	ACAAACAAACAAACAAACAAACAAACAAACAAAA	ATTTATTTATTTATTTATTTATTTATTTATTTATTTATTTATTTATT	#N/A	#N/A	TAAAATAAAATAAAATAAAGTAAAATAAAATAAAATAAAATAAAATAAAATAATAAAATAAAATAA	TATCTGTCTGTCTATCTGTCTGTCTATCTATCTATCTATCTATCTATCTATCTATCTATCTATCTATCTATCTAT	AATAATAATAATAATAATAATAATAATAATAACAACAACAACAATAATAATAATAATAAT	TTCCTTCCTTCCTTCCCTCCTTCCTTCCTTCCTTCTTCCTTCCTTCCTTCTTTCCTTCCTTCCTTCTTTCCTTCCTTCCT	AAAAATAAAAATAAAAATAAAAATAAAAATAAAATAAAA	TTTTTTTGTTTGATTGTTTGTTTGTTTGTTTGTTTGTTTG	TTCCTTCCTTCCTTCCTTCCTTCCTTCCTTCCTTCTTTCCTTCTTTCCTTCTTTC	AAAATAAAATAAAATAAAATAAAATAAAATAAAATAAAATAAAATAAAATAAAATGAAGTAAAATAAAATAAAATAAAATAAA	AAAGGAAGAAATGAAAAGAAAGAAAGAAGAAAGAAAGAGAAAGAAGGAAAGAAAGAAGAAAGAAAGAAAGAGGAGAAAGAGAGAGAGA	TTTTATTTTATTTTATTTTACTTTACTTTATTTTATTTTATTATTTTATTTTATTTTATTTTATTTT	GTCTAAAATAAATAAATAAATAAATAAATAAATAAATAAATAAATAAATAAATAAATAAATAAA	ATTATTATTATTATTATTATTATTAT	#N/A	TATCTATCTATCTATCTATCTATCTATCTATCTATCTATCTATCTATCTATCTATCTATCTATCTATCTTCTATTATCTCCATTTATCTATATATCTAT	TATCTATCTATCTATCTATCTATCTATCTATCTATCTATCTATCTATCAATC	TCCATCCAACCATCCATCCATACATACATCCATCTATCCATCCATCCATTTATCCATCCATCCA	ATAAATACATACATACATACATACATATATACATACATACATAAATACATAAATA	AAATAAATAAATAAATAAATAAATAAATAAATAAATAAATAAATAAATGAATAAATAAATAAA	ATAGATAGATAAGATAGATAGATAGATGATAGATAGATAGATAGATAGATAGATAGATAGATAGATAGATAGATAGATAGATA	CATACCATACCATACGATACCATACCATACCATACCATACCACACCATACTATACCATAC	#N/A	#N/A	TAAATAAAATAAATAAATAAATAAATAAATAAATAAATAAATAAATAAATA	GAGGGAGGCAGAGAGGGAGAGAGAGAGAAAGAGAGAGAGAGAGAGAAAGAGAGAGAGAGAGAGAGAGAGAGAGAGA	ATACATACATACATACATACATACATACATACATACATACATAC	TTTATTTATTTATTTATCTATTTATCTATTTATTTATTTATTTATTTATTTATTTATTTATTTATT	GATAGATAGATAGATAGATAGATAGATAGATAGATAGATAGATAGATAGATA	TAGTATAGTATAGTATAGTATAGTATAGTATAGTATAGTATAGTATAGTATAGTATAGTATAATATA	GATAGATAGATAGATAGATAGATCGATCGATCGATCGATAGATAGATACATACATACATACATAGATACATAGGTAGATAGA	AAAAAAATAATAAAATAAAATAAAATAAAATAAAATAAAATAAAATAAAATAAAA	ATAATAATAATAATAATAATAATAATAATAAAATAAAAAAAAAGTAA	TTTTGTTTTGCTTTGTTTTGTTTTGTTTTGTTTTGTTTTGTTTT	AAATAAATAAATAAATAAATAAATAAATAAATAAATAAATAAATAAATAAATAAAGAGG	AAAAATAAAAATAAAAATAAAAATAAAAATAAAAATAAAAATAAAAATAAA	AGAAAGAAGATAATAGAAAAGAAGAGAAGAGGAGAAGAGAGGAGAAGAGAAGAGAAGAGAAGAGAAGAGAAGAGAAGAGAAGAGAAGAGAAGAGAAGAGAAGAGAAGAGA	TAAATAAATAAATAAATAAATAAATAAACAAACAAACAAACAAACAAATAAATAAATAAATAAATAAATAATT	AAAACAAAACAAAACAAAACAAAACAAAACAAAATAAAATAAAATAAAATAAAA	#N/A	TTTATTTTTATTTATTTATTTATATTTTTATTTTTATTTTTATTTTTATTTTTATTTTT	AATAAAATAAAATAAAATAAAATAAAATAAAATAAAATAAAATAAAATAAAATAAAATAAAATAAAATAAATAAAATAAAATAAAATAAATAAAAT
MIK_006	P. cynocephalus	#N/A	AAACAAACAAACAAACAAACAAAAAAACAACCAAAAACAAACAGACAAAAAACAAAAACCAAAAAAAC	AGAGAGAGAGAGAGACAGAGAAAGAGAGAGAGAAAGAGGGAGTCAGAGAGAGAGAGAGAAAGTCAAAGAGAGAAAGAGACAGATAGA	AACAACAACAACAACAACGACAACAACAACAACAACAACAACAA	ACAAACAAACAAACAAACAAACAAACAAACAAAA	#N/A	TCCCTCCCTCCCTCCCTGCCTTCCTCCCTTCCTCCCTGCCTTCCTCCCTTCCTCCCTCCCCCTTTTTCCCTCCTTCTCCCTCCCACCTTCCCTCCC	GAAAGAAAGAAGGAAAGAAGGAAAGAAGGAAGGAAGGAAGGAAGGAGGGAAGGAATGAAGGAAGAAAGGAAGGAAGGAAG	TAAAATAAAATAAAATAAAGTAAAATAAAATAAAATAAAATAAAATAAAATAATAAAATAAAATAA	TATCTGTCTGTCTATCTGTCTGTCTATCTATCTATCTATCTATCTATCTATCTATCTATCTATCTAT	AATAATAATAATAATAATAATAATAATAATAATAATAACAACAACAACAATAATAATAATAATAAT	TTCCTTCCTTCCTTCCCTCCTTCCTTCCTTCCTTCTTCCTTCCTTCCTTCTTTCCTTCCTTCCTTCTTTCCTTCCTTCCT	AAAAATAAAAATAAAAATAAAAATAAAAATAAAATAAAA	TTTTTTTGTTTGATTGTTTGTTTGTTTGTTTGTTTGTTTG	TTCCTTCCTTCCTTCCTTCCTTCCTTCCTTCCTTCTTTCCTTCTTTCCTTCTTTC	AAAATAAAATAAAATAAAATAAAATAAAATAAAATAAAATAAAATAAAATAAAATGAAGTAAAATAAAATAAAATAAAATAAA	AAAGGAAGAAATGAAAAGAAAGAAAGAAGAAAGAAAGAGAAAGAAGGAAAGAAAGAAGAAAGAAAGAAAGAGGAGAAAGAGAGAGAGA	#N/A	GTCTAAAATAAATAAATAAATAAATAAATAAATAAATAAATAAATAAATAAATAAA	ATTATTATTATTATTATTATTATTAT	AATAATAATAATAATAATAATAATAATAATAATAAATAATAATAATAAT	#N/A	TATCTATCTATCTATCTATCTATCTATCTATCTATCTATCTATCAATC	TCCATCCAACCATCCATCCATACATACATCCATCTATCCATCCATCCATTTATCCATCCATCCA	ATAAATAAATACATACATACATACATATATACATACATACATAAATACATAAATA	AAATAAATAAATAAATAAATAAATAAATAAATAAATAAATAAATAAATAAATGAATAAATAAATAAA	ATAGATAGATAAGATAGATAGATAGATGATAGATAGATAGATAGATAGATAGATAGATAGATAGATAGATAGATAGATAGATA	CATACCATACCATACGATACCATACCATACCATACCATACCACACCATACTATACCATAC	TATCTATCTATCTATCTATCTATCTATCTATCTATCTATCTATCTATCTATCT	#N/A	TAAATAAAATAAATAAATAAATAAATAAATAAATAAATAAATAAATAAATA	GAGGGAGGCAGAGAGGGAGAGAGAGAGAAAGAGAGAGAGAGAGAGAAAGAGAGAGAGAGAGAGAGAGAGAGAGAGA	ATACATACATACATACATACATACATACATACATACATACATAC	TTTATTTATTTATTTATCTATTTATCTATTTATTTATTTATTTATTTATTTATTTATTTATTTATT	GATAGATAGATAGATAGATAGATAGATAGATAGATAGATAGATAGATAGATAGATAGATA	TAGTATAGTATAGTATAGTATAGTATAGTATAGTATAGTATAGTATAGTATAGTATAGTATAATATA	GATAGATAGATAGATAGATAGATCGATCGATCGATCGATAGATAGATACATACATACATACATAGATACATAGGTAGATAGA	AAAAAAATAATAAAATAAAATAAAATAAAATAAAATAAAATAAAATAAAATAAAATAAAATAAAA	ATAATAATAATAATAATAATAATAATAATAATAAAATAAAAAAAAAGTAA	TTTTGTTTTGCTTTGTTTTGTTTTGTTTTGTTTTGTTTTGTTTT	AAATAAATAAATAAATAAATAAATAAATAAATAAATAAATAAATAAATAAATAAATAAAGAGG	AAAAATAAAAATAAAAATAAAAATAAAAATAAAAATAAAAATAAAAATAAA	AGAAAGAAGATAATAGAAAAGAAGAGAAGAGGAGAAGAGAGGAGAAGAGAAGAGAAGAGAAGAGAAGAGAAGAGAAGAGAAGAGAAGAGAAGAGAAGAGAAGAGAAGAGA	TAAATAAATAAATAAATAAATAAATAAACAAACAAACAAACAAATAAATAAATAAATAAATAAATAAATAATT	AAAACAAAACAAAACAAAACAAAACAAAACAAAATAAAATAAAATAAAATAAAATAAAA	AGATAGATAGATAGATAGATAGATAGATAGATAGATAGATAGATAGA	TTTATTTTTATTTATTTATTTATATTTTTATTTTTATTTTTATTTTTATTTTTATTTTT	AATAAAATAAAATAAAATAAAATAAAATAAAATAAAATAAAATAAAATAAAATAAAATAAAATAAAATAAAATAAAATAAAATAAATAAAATAAAATAAAATAAAATAAATAAAAT
MIK_005	P. cynocephalus	TATGTATGTATGTATTTATGTATTTATGTATGTATGTATGTATGTATGTATTTATTTAT	AAACAAACAAACAAACAAACAAAAAAACAACCAAAAACAAACAGACAAAAAACAAAAACCAAAAAAAC	AGAGAGAGAGAGAGACAGAGAAAGAGAGAGAGAAAGAGGGAGTCAGAGAGAGAGAGAGAAAGTCAAAGAGAGAAAGAGACAGATAGA	AACAACAACAACAACAACGACAACAACAACAACAACAACAACAA	#N/A	#N/A	TCCCTCCCTCCCTCCCTGCCTTCCTCCCTTCCTCCCTGCCTTCCTCCCTTCCTCCCTCCCCCTTTTTCCCTCCTTCTCCCTCCCACCTTCCCTCCC	GAAAGAAAGAAGGAAAGAAGGAAAGAAGGAAGGAAGGAAGGAAGGAGGGAAGGAATGAAGGAAGAAAGGAAGGAAGGAAG	TAAAATAAAATAAAATAAAGTAAAATAAAATAAAATAAAATAAAATAATAAAATAAAATAA	TATCTGTCTGTCTATCTATCTATCTATCTATCTATCTATCTATCTATCTATCTATCTATCTATCTATCTATCTAT	AATAATAATAATAATAATAATAATAATAATAATAATAACAACAACAACAATAATAATAATAATAAT	#N/A	AAAAATAAAAATAAAAATAAAAATAAAAATAAAATAAAA	TTTTTTTGTTTGATTGTTTGTTTGTTTGTTTGTTTGTTTG	TTCCTTCCTTCCTTCCTTCCTTCCTTCCTTCCTTCCTTCTTTCCTTCTTTCCTTCTTTC	AAAATAAAATAAAATAAAATAAAATAAAATAAAATAAAATAAAATAAAATGAAGTAAAATAAAATAAAATAAAATAAA	AAAGGAAGAAATGAAAAGAAAGAAAGAAGAAAGAAAGAGAAAGAAGGAAAGAAAGAAGAAAGAAAGAAAGAGGAGAAAGAGAGAGAGA	TTTTATTTTATTTTATTTTACTTTACTTTATTTTATTTTATTATTTTATTTTATTTTATTTTATTTT	GTCTAAAATAAATAAATAAATAAATAAATAAATAAATAAATAAATAAATAAATAAA	ATTATTATTATTATTATTATTATTAT	AATAATAATAATAATAATAATAATAATAATAATAATAATAAATAATAATAATAATAAT	TATCTATCTATCTATCTATCTATCTATCTATCTATCTATCTATCTATCTATCTATCTATCTATCTATCTTCTATTATCTCCATTTATCTATATATCTAT	TATCTATCTATCTATCTATCTATCTATCTATCTATCTATCTATCAATC	TCCATCCAACCATCCATCCATACATACATCCATCTATCCATCCATCCATTTATCCATCCATCCA	ATAAATACATACATACATACATACATATATACATACATACATAAATACATAAATA	AAATAAATAAATAAATAAATAAATAAATAAATAAATAAATAAATAAATAAATGAATAAATAAATAAA	ATAGATAGATAAGATAGATAGATAGATGATAGATAGATAGATAGATAGATAGATAGATAGATAGATAGATAGATAGATA	CATACCATACCATACGATACCATACCATACCATACCATACCACACCATACTATACCATAC	TATCTATCTATCTATCTATCTATCTATCTATCTATCTATCTATCTATCT	#N/A	TAAATAAAATAAATAAATAAATAAATAAATAAATAAATAAATAAATAAATAAATA	GAGGGAGGCAGAGAGGGAGAGAGAGAGAAAGAGAGAGAGAGAGAGAAAGAGAGAGAGAGAGAGAGAGAGAGAGAGA	ATACATACATACATACATACATACATACATAC	TTTATTTATTTATTTATCTATTTATCTATCTATTTATTTATTTATTTATTTATTTATTTATTTATT	GATAGATAGATAGATAGATAGATAGATAGATAGATAGATAGATAGATA	TAGTATAGTATAGTATAGTATAGTATAGTATAGTATAGTATAGTATAGTATAGTATAGTATAGTATA	GATAGATAGATAGATAGATCGATCGATCGATCGATCGATAGATAGATACATACATACATACATAGATACATAGGTAGATAGA	AAAAAAATAATAAAATAAAATAAAATAAAATAAAATAAAATAAAATAAAA	#N/A	TTTTGTTTTGCTTTGTTTTGTTTTGTTTTGTTTTGTTTT	AAATAAATAAATAAATAAATAAATAAATAAATAAATAAATAAATAAAGAGG	#N/A	#N/A	TAAATAAATAAATAAATAAATAAATAAACAAACAAACAAACAAACAAACAAATAAATAAATAAATAATT	AAAACAAAACAAAACAAAACAAAACAAAACAAAATAAAATAAAATAAAATAAAA	AGATAGATAGATAGATAGATAGATAGATAGATAGATAGATAGATAGATAGA	TTTATTTTTATTTATTTATTTATATTTTTATTTTTATTTTTATTTTTATTTTTATTTTT	AATAAAATAAAATAAAATAAAATAAAATAAAATAAAATAAAATAAAATAAAATAAAATAAAATAAAATAAAATAAAATAAAATAAATAAAATAAAATAAAATAAAATAAATAAAAT
MIK_004	P. cynocephalus	TATGTATGTATGTATTTATGTATTTATGTATGTATGTATGTATGTATTTATTTATTTAT	AAACAAACAAACAAACAAACAAAAAAACAACCAAAAACAAACAGACAAAAAACAAAAACCAAAAAAAC	AGAGAGAGAGAGAGACAGAGAAAGAGAGAGAGAAAGAGGGAGTCAGAGAGAGAGAGAGAAAGTCAAAGAGAGAAAGAGACAGATAGA	AACAACAACAACAACAACGACAACAACAACAACAACAACAACAA	ACAAACAAACAAACAAACAAACAAACAAACAAAA	ATTTATTTATTTATTTATTTATTTATTTATTTATTTATTTATTTATT	TCCCTCCCTCCCTCCCTGCCTTCCTCCCTTCCTCCCTGCCTTCCTCCCTTCCTCCCTCCCCCTTTTTCCCTCCTTCTCCCTCCCACCTTCCCTCCC	GAAAGAAAGAAGGAAAGAAGGAAAGAAGGAAGGAAGGAAGGAAGGAAGGAGGGAAGGAATGAAGGAAGAAAGGAAGGAAGGAAG	TAAAATAAAATAAAATAAAGTAAAATAAAATAAAATAAAATAAAATAATAAAATAAAATAA	#N/A	AATAATAATAATAATAATAATAATGATAATAATAATAATAATAATAATAACAACAACAACAACAATAATAATAATAATAAT	#N/A	AAAAATAAAAATAAAAATAAAAATAAAAATAAAATAAAA	TTTTTTTGTTTGATTGTTTGTTTGTTTGTTTGTTTGTTTG	#N/A	AAAATAAAATAAAATAAAATAAAATAAAATAAAATAAAATAAAATAAAATAAAATAAAATGAAGTAAAATAAAATAAAATAAAATAAA	AAAGGAAGAAATGAAAAGAAAGAAAGAAGAAAGAAAGAGAAAGAAGGAAAGAAAGAAGAAAGAAAGAAAGAGGAGAAAGAGAGAGAGA	#N/A	GTCTAAAATAAATAAATAAATAAATAAATAAATAAATAAATAAATAAATAAA	ATTATTATTATTATTATTATTATTAT	AATAATAATAATAATAATAATAATAATAATAATAATAATAAATAATAATAATAATAAT	#N/A	TATCTATCTATCTATCTATCTATCTATCTATCTATCTATCTATCTATCAATC	TCCATCCAACCATCCATCCATACATACATCCATCTATCCATCCATCCATTTATCCATCCATCCA	ATAAATACATACATACATACATACATATATACATACATACATAAATACATAAATA	AAATAAATAAATAAATAAATAAATAAATAAATAAATAAATAAATAAATGAATAAATAAATAAA	ATAGATAGATAAGATAGATAGATAGATGATAGATAGATAGATAGATAGATAGATAGATAGATAGATAGATAGATAGATA	CATACCATACCATACGATACCATACCATACCATACCATACCACACCATACTATACCATAC	TATCTATCTATCTATCTATCTATCTATCTATCTATCTATCTATCTATCTATCTATCTATCTATCT	#N/A	TAAATAAAATAAATAAATAAATAAATAAATAAATAAATAAATAAATAAATAAATA	#N/A	ATACATACATACATACATACATACATACATACATACATACATAC	TTTATTTATTTATTTATCTATTTATCTATTTATTTATTTATTTATTTATTTATTTATTTATTTATT	GATAGATAGATAGATAGATAGATAGATAGATAGATAGATAGATA	#N/A	#N/A	AAAAAAATAATAAAATAAAATAAAATAAAATAAAATAAAATAAAATAAAATAAAATAAAATAAAATAAAATAAAA	ATAATAATAATAATAATAATAATAATAATAAAATAAAAAAAAAGTAA	#N/A	#N/A	AAAAATAAAAATAAAAATAAAAATAAAAATAAAAATAAAAATAAAAATAAA	#N/A	TAAATAAATAAATAAATAAATAAATAAACAAACAAACAAACAAACAAATAAATAAATAAATAAAT	AAAACAAAACAAAACAAAACAAAACAAAACAAAATAAAATAAAATAAAATAAAA	AGATAGATAGATAGATAGATAGATAGATAGATAGATAGATAGATAGA	TTTATTTTTATTTATTTATTTCTATTTTTATTTTTATTTTTATTTTTATTTTTATTTTT	AATAAAATAAAATAAAATAAAATAAAATAAAATAAAATAAAATAAAATAAAATAAAATAAAATAAAATAAATAAAATAAAATAAAATAAAATAAATAAAAT
HAP	P. cynocephalus	TATGTATGTATGTATTTATGTATTTATGTATGTATGTATGTATGTATTTATTTATTTAT	AAACAAACAAACAAACAAACAAAAAAACAACCAAAAACAAACAGACAAAAAACAAAAACCAAAAAAAC	AGAGAGAGAGAGAGACAGAGAAAGAGAGAGAGAAAGAGGGAGTCAGAGAGAGAGAGAGAAAGTCAAAGAGAGAAAGAGACAGATAGA	AACAACAACAACAACAACGACAACAACAACAACAACAACAACAA	ACAAACAAACAAACAAACAAACAAACAAACAAAA	ATTTATTTATTTATTTATTTATTTATTTATTTATTTATTTATTTATTTATT	TCCCTCCCTCCCTCCCTGCCTTCCTCCCTTCCTCCCTGCCTTCCTCCCTTCCTCCCTCCCCCTTTTTCCCTCCTTCTCCCTCCCACCTTCCCTCCC	GAAAGAAAGAAGGAAAGAAGGAAAGAAGGAAGGAAGGAAGGAAGGAGGGAAGGAATGAAGGAAGAAAGGAAGGAAGGAAG	TAAAATAAAATAAAATAAAGTAAAATAAAATAAAATAAAATAAAATAAAATAATAAAATAAAATAA	TATCTGTCTGTCTATCTGTCTGTCTATCTATCTATCTATCTATCTATCTATCTATCTATCTATCTAT	#N/A	TTCCTTCCTTCCTTCCCTCCTTCCTTCCTTCCTTCTTCCTTCCTTCCTTCTTTCCTTCCTTCCTTCTTTCCTTCCTTCCT	AAAAATAAAAATAAAAATAAAAATAAAAATAAAATAAAA	TTTTTTTGTTTGATTGTTTGTTTGTTTGTTTGTTTGTTTG	TTCCTTCCTTCCTTCCTTCCTTCCTTCCTTCCTTCTTTCCTTCTTTCCTTCTTTC	AAAATAAAATAAAATAAAATAAAATAAAATAAAATAAAATAAAATAAAATAAAATGAAGTAAAATAAAATAAAATAAAATAAA	AAAGGAAGAAATGAAAAGAAAGAAAGAAGAAAGAAAGAGAAAGAAGGAAAGAAAGAAGAAAGAAAGAAAGAGGAGAAAGAGAGAGAGA	#N/A	GTCTAAAATAAATAAATAAATAAATAAATAAATAAATAAATAAATAAA	ATTATTATTATTATTATTATTATTAT	AATAATAATAATAATAATAATAATAATAATAAAAAATAATAATAATAAT	#N/A	TATCTATCTATCTATCTATCTATCTATCTATCTATCTATCTATCTATCAATC	TCCATCCAACCATCCATCCATACATACATCCATCTATCCATCCATCCATTTATCCATCCATCCA	ATAAATACATACATACATACATACATATATACATACATACATAAATACATAAATA	AAATAAATAAATAAATAAATAAATAAATAAATAAATAAATAAATAAATGAATAAATAAATAAA	ATAGATAGATAAGATAGATAGATAGATGATAGATAGATAGATAGATAGATAGATAGATAGATAGATAGATAGATAGATA	CATACCATACCATACGATACCATACCATACCATACCATACCACACCATACTATACCATAC	TATCTATCTATCTATCTATCTATCTATCTATCTATCTATCTATCT	#N/A	TAAATAAAATAAATAAATAAATAAATAAATAAATAAATAAATAAATAAATAAATA	GAGGGAGGCAGAGAGGGAGAGAGAGAGAAAGAGAGAGAGAGAGAGAAAGAGAGAGAGAGAGAGAGAGAGAGAGAGA	ATACATACATACATACATACATACATACATACATACATACATAC	TTTATTTATTTATTTATCTATTTATCTATCTATTTATTTATTTATTTATTTATTTATTTATTTATT	GATAGATAGATAGATAGATAGATAGATAGATAGATAGATAGATAGATAGATAGATA	TAGTATAGTATAGTATAGTATAGTATAGTATAGTATAGTATAGTATAGTATAGTATAGTATAGTATAGTATAGTATAATATA	GATAGATAGATAGATAGATAGATCGATCGATCGATCGATAGATAGATACATACATACATACATAGATACATAGGTAGATAGA	AAAAAAATAATAAAATAAAATAAAATAAAATAAAATAAAATAAAATAAAATAAAATAAAA	#N/A	TTTTGTTTTGCTTTGTTTTGTTTTGTTTTGTTTTGTTTTGTTTT	#N/A	AAAAATAAAAATAAAAATAAAAATAAAAATAAAAATAAAAATAAAAATAAA	AGAAAGAAGATAATAGAAAAGAAGAGAAGAGGAGAAGAGAGGAGAAGAGAAGAGAAGAGAAGAGAAGAGAAGAGAAGAGAAGAGAAGAGAAGAGAAGAGAAGAGAAGAGA	TAAATAAATAAATAAATAAATAAATAAACAAACAAACAAACAAACAAATAAATAAATAAATAAATAAATAATT	AAAACAAAACAAAACAAAACAAAACAAAACAAAATAAAATAAAATAAAATAAAA	AGATAGATAGATAGATAGATAGATAGATAGATAGATAGATAGATAGA	TTTATTTTTATTTATTTATTTATATTTTTATTTTTATTTTTATTTTTATTTTTATTTTT	#N/A
1X2304	P. cynocephalus	TATGTATGTATGTATTTATGTATTTATGTATGTATGTATGTATTTATTTATTTATTTAT	AAACAAACAAACAAACAAACAAAAAAACAACCAAAAACAAACAGACAAAAAACAAAAACCAAAAAAAC	AGAGAGAGAGAGAGACAGAGAAAGAGAGAGAGAAAGAGGGAGTCAGAGAGAGAGAGAGAAAGTCAAAGAGAGAAAGAGACAGATAGA	AACAACAACAACAACAACGACAACAACAACAACAACAACAACAA	ACAAACAAACAAACAAACAAACAAACAAACAAAA	ATTTATTTATTTATTTATTTATTTATTTATTTATTTATT	TCCCTCCCTCCCTCCCTGCCTTCCTCCCTTCCTCCCTGCCTTCCTCCCTTCCTCCCTCCCCCTTTTTCCCTCCTTCTCCCTCCCACCTTCCCTCCC	GAAAGAAAGAAGGAAAGAAGGAAAGAAGGAAGGAAGGAAGGAAGGAGGGAAGGAATGAAGGAAGAAAGGAAGGAAGGAAG	TAAAATAAAATAAAATAAAGTAAAATAAAATAAAATAAAATAAAATAAAATAATAAAATAAAATAA	TATCTGTCTGTCTATCTGTCTGTCTATCTATCTATCTATCTATCTATCTATCTATCTATCTATCTATCTAT	AATAATAATAATAATAATAATAATAATAATAATAATAACAACAACAACAATAATAATAATAATAAT	TTCCTTCCTTCCTTCCCTCCTTCCTTCCTTCCTTCTTTCCTTCCTTCCTTCTTTCCTTCCTTCCT	AAAAATAAAAATAAAAATAAAAATAAAAATAAAATAAAA	TTTTTTTGTTTGATTGTTTGTTTGTTTGTTTGTTTGTTTG	TTCCTTCCTTCCTTCCTTCCTTCCTTCCTTCCTTCTTTCCTTCTTTCCTTCTTTC	AAAATAAAATAAAATAAAATAAAATAAAATAAAATAAAATAAAATAAAATAAAATGAAGTAAAATAAAATAAAATAAAATAAA	AAAGGAAGAAATGAAAAGAAAGAAAGAAGAAAGAAAGAGAAAGAAGGAAAGAAAGAAGAAAGAAAGAAAGAGGAGAAAGAGAGAGAGA	TATTATTTTATTTTATTTTATTTTACTTTACTTTATTTTATTTTATTATTTTATTTTATTTTATTTTATTTT	GTCTAAAATAAATAAATAAATAAATAAATAAATAAATAAATAAATAAATAAATAAA	ATTATTATTATTATTATTATTATTAT	AATAATAATAATAATAATAATAATAATAATAATAAATAATAATAATAAT	#N/A	TATCTATCTATCTATCTATCTATCTATCTATCTATCTATCTATCTATCAATC	TCCATCCAACCATCCATCCATACATACATCCATCTATCCATCCATCCATTTATCCATCCATCCA	ATAAATACATACATACATACATACATATATACATACATACATAAATACATAAATA	AAATAAATAAATAAATAAATAAATAAATAAATAAATAAATAAATAAATAAATAAATGAATAAATAAATAAA	ATAGATAGATAAGATAGATAGATAGATGATAGATAGATAGATAGATAGATAGATAGATAGATAGATAGATA	CATACCATACCATACGATACCATACCATACCATACCATACCACACCATACTATACCATAC	TATCTATCTATCTATCTATCTATCTATCTATCTATCTATCTATCTATCT	#N/A	TAAATAAAATAAATAAATAAATAAATAAATAAATAAATAAATAAATAAATAAATA	#N/A	ATACATACATACATACATACATACATACATACATACATACATAC	TTTATTTATTTATTTATCTATTTATCTATTTATTTATTTATTTATTTATTTATTTATTTATTTATTTATT	GATAGATAGATAGATAGATAGATAGATAGATAGATAGATAGATAGATAGATA	TAGTATAGTATAGTATAGTATAGTATAGTATAGTATAGTATAGTATAGTATAGTATAGTATAATATA	GATAGATAGATAGATAGATAGATCGATCGATCGATCGATAGATAGATACATACATACATACATAGATACATAGGTAGATAGA	AAAAAAATAATAAAATAAAATAAAATAAAATAAAATAAAATAAAATAAAATAAAATAAAA	ATAATAATAATAATAATAATAATAATAATAAAATAAAAAAAAAGTAA	TTTTGTTTTGCTTTGTTTTGTTTTGTTTTGTTTTGTTTTGTTTT	AAATAAATAAATAAATAAATAAATAAATAAATAAATAAATAAATAAATAAATAAAGAGG	AAAAATAAAAATAAAAATAAAAATAAAAATAAAAATAAAAATAAAAATAAA	AGAAAGAAGATAATAGAAAAGAAGAGAAGAGGAGAAGAGAGGAGAAGAGAAGAGAAGAGAAGAGAAGAGAAGAGAAGAGAAGAGAAGAGAAGAGAAGAGAAGAGA	TAAATAAATAAATAAATAAATAAATAAACAAACAAACAAACAAACAAATAAATAAATAAATAAATAAATAATT	AAAACAAAACAAAACAAAACAAAACAAAACAAAATAAAATAAAATAAAATAAAA	AGATAGATAGATAGATAGATAGATAGATAGATAGATAGATAGATAGATAGATAGATAGATAGA	TTTATTTTTATTTATTTATTTATATTTTTATTTTTATTTTTATTTTTATTTTTATTTTT	AATAAAATAAAATAAAATAAAATAAAATAAAATAAAATAAAATAAAATAAAATAAAATAAAATAAAATAAAATAAAATAAAATAAATAAAATAAAATAAAATAAAATAAATAAAAT
1X0102	P. cynocephalus	TATGTATGTATGTATTTATGTATTTATGTATGTATGTATGTATGTATTTATTTATTTAT	AAACAAACAAACAAACAAACAAAAAAACAACCAAAAACAAACAGACAAAAAACAAAAACCAAAAAAAC	AGAGAGAGAGAGAGACAGAGAAAGAGAGAGAGAAAGAGGGAGTCAGAGAGAGAGAGAGAAAGTCAAAGAGAGAAAGAGACAGATAGA	AACAACAACAACAACAACGACAACAACAACAACAACAACAACAA	ACAAACAAACAAACAAACAAACAAACAAACAAAA	ATTTATTTATTTATTTATTTATTTATTTATTTATTTATT	TCCCTCCCTCCCTCCCTGCCTTCCTCCCTTCCTCCCTGCCTTCCTCCCTTCCTCCCTCCCCCTTTTTCCCTCCTTCTCCCTCCCACCTTCCCTCCC	GAAAGAAAGAAGGAAAGAAGGAAAGAAGGAAGGAAGGAAGGAAGGAGGGAAGGAATGAAGGAAGAAAGGAAGGAAGGAAG	TAAAATAAAATAAAATAAAGTAAAATAAAATAAAATAAAATAAAATAAAATAATAAAATAAAATAA	TATCTGTCTGTCTATCTGTCTGTCTATCTATCTATCTATCTATCTATCTATCTATCTATCTATCTATCTAT	AATAATAATAATAATAATAATAATAATAATAATAATAACAACAACAACAATAATAATAATAATAAT	TTCCTTCCTTCCTTCCCTCCTTCCTTCCTTCCTTCTTCCTTCCTTCCTTCTTTCCTTCCTTCCTTCTTTCCTTCCTTCCT	AAAAATAAAAATAAAAATAAAAATAAAAATAAAATAAAA	TTTTTTTGTTTGATTGTTTGTTTGTTTGTTTGTTTGTTTG	TTCCTTCCTTCCTTCCTTCCTTCCTTCCTTCCTTCTTTCCTTCTTTCCTTCTTTC	AAAATAAAATAAAATAAAATAAAATAAAATAAAATAAAATAAAATAAAATAAAATGAAGTAAAATAAAATAAAATAAAATAAA	AAAGGAAGAAATGAAAAGAAAGAAAGAAGAAAGAAAGAGAAAGAAGGAAAGAAAGAAGAAAGAAAGAAAGAGGAGAAAGAGAGAGAGA	TTTTATTTTATTTTATTTTACTTTACTTTATTTTATTTTATTATTTTATTTTATTTTATTTTATTTT	GTCTAAAATAAATAAATAAATAAATAAATAAATAAATAAATAAATAAATAAATAAATAAA	ATTATTATTATTATTATTATTATTATTAT	AATAATAATAATAATAATAATAATAATAAATAATAATAATAAT	TATCTATCTATCTATCTATCTATCTATCTATCTATCTATCTATCTATCTATCTATCTATCTATCTATCTTCTATTATCTCCATTTATCTATATATCTAT	TATCTATCTATCTATCTATCTATCTATCTATCTATCTATCTATCTATCAATC	TCCATCCAACCATCCATCCATACATACATCCATCTATCCATCCATCCATTTATCCATCCATCCA	ATAAATAAATACATACATACATACATATATACATACATACATAAATACATAAATA	AAATAAATAAATAAATAAATAAATAAATAAATAAATAAATAAATAAATAAATAAATGAATAAATAAATAAA	ATAGATAGATAAGATAGATAGATAGATGATAGATAGATAGATAGATAGATAGATAGATAGATAGATAGATAGATAGATAGATAGATAGATA	CATACCATACCATACGATACCATACCATACCATACCATACCACACCATACTATACCATAC	TATCTATCTATCTATCTATCTATCTATCTATCTATCTATCTATCTATCT	#N/A	TAAATAAAATAAATAAATAAATAAATAAATAAATAAATAAATAAATAAATA	#N/A	ATACATACATACATACATACATACATACATACATACATACATAC	TTTATTTATTTATTTATCTATTTATCTATTTATTTATTTATTTATTTATTTATTTATTTATTTATT	GATAGATAGATAGATAGATAGATAGATAGATAGATAGATAGATAGATAGATAGATA	TAGTATAGTATAGTATAGTATAGTATAGTATAGTATAGTATAGTATAGTATAGTATAGTATAGTATAGTATAGTATAATATA	GATAGATAGATAGATAGATAGATCGATCGATCGATCGATAGATAGATACATACATACATACATAGATACATAGGTAGATAGA	AAAAAAATAATAAAATAAAATAAAATAAAATAAAATAAAATAAAATAAAATAAAATAAAATAAAA	#N/A	TTTTGTTTTGCTTTGTTTTGTTTTGTTTTGTTTTGTTTTGTTTT	AAATAAATAAATAAATAAATAAATAAATAAATAAATAAATAAATAAATAAATAAAGAGG	AAAAATAAAAATAAAAATAAAAATAAAAATAAAAATAAAAATAAAAATAAA	AGAAAGAAGATAATAGAAAAGAAGAGAAGAGGAGAAGAGAGGAGAAGAGAAGAGAAGAGAAGAGAAGAGAAGAGAAGAGAAGAGAAGAGAAGAGAAGAGAAGAGAAGAGA	TAAATAAATAAATAAATAAATAAATAAACAAACAAACAAACAAATAAATAAATAAATAAATAAATAAATAATT	AAAACAAAACAAAACAAAACAAAACAAAACAAAATAAAATAAAATAAAATAAAATAAAA	AGATAGATAGATAGATAGATAGATAGATAGATAGATAGATAGATAGA	TTTATTTTTATTTATTTATTTATATTTTTATTTTTATTTTTATTTTTATTTTTATTTTT	AATAAAATAAAATAAAATAAAATAAAATAAAATAAAATAAAATAAAATAAAATAAAATAAAATAAAATAAAATAAATAAAATAAAATAAAATAAAATAAATAAAAT
1X4384	P. cynocephalus	TATGTATGTATGTATTTATGTATTTATGTATGTATGTATGTATGTATTTATTTATTTAT	AAACAAACAAACAAACAAACAAAAAAACAACCAAAAACAAACAGACAAAAAACAAAAACCAAAAAAAC	AGAGAGAGAGAGAGACAGAGAAAGAGAGAGAGAAAGAGGGAGTCAGAGAGAGAGAGAGAAAGTCAAAGAGAGAAAGAGACAGATAGA	AACAACAACAACAACAACGACAACAACAACAACAACAACAACAA	ACAAACAAACAAACAAACAAACAAACAAACAAAA	ATTTATTTATTTATTTATTTATTTATTTATTTATTTATTTATTTATT	TCCCTCCCTCCCTCCCTGCCTTCCTCCCTTCCTCCCTGCCTTCCTCCCTTCCTCCCTCCCCCTTTTTCCCTCCTTCTCCCTCCCACCTTCCCTCCC	GAAAGAAAGAAGGAAAGAAGGAAAGAAGGAAGGAAGGAAGGAAGGAGGGAAGGAATGAAGGAAGAAAGGAAGGAAGGAAG	TAAAATAAAATAAAATAAAGTAAAATAAAATAAAATAAAATAAAATAAAATAATAAAATAAAATAA	TATCTGTCTGTCTATCTGTCTGTCTATCTATCTATCTATCTATCTATCTATCTATCTATCTATCTATCTATCTAT	AATAATAATAATAATAATAATAATAATAATAATAATAACAACAACAACAATAATAATAATAATAAT	TTCCTTCCTTCCTTCCCTCCTTCCTTCCTTCCTTCTTCCTTCCTTCCTTCTTTCCTTCCTTCCTTCTTTCCTTCCTTCCT	AAAAATAAAAATAAAAATAAAAATAAAAATAAAATAAAA	TTTTTTTGTTTGATTGTTTGTTTGTTTGTTTGTTTGTTTG	TTCCTTCCTTCCTTCCTTCCTTCCTTCCTTCCTTCTTTCCTTCTTTCCTTCTTTC	AAAATAAAATAAAATAAAATAAAATAAAATAAAATAAAATAAAATAAAATAAAATAAAATGAAGTAAAATAAAATAAAATAAAATAAA	AAAGGAAGAAATGAAAAGAAAGAAAGAAGAAAGAAAGAGAAAGAAGGAAAGAAAGAAGAAAGAAAGAAAGAGGAGAAAGAGAGAGAGA	TTTTATTTTATTTTATTTTACTTTACTTTATTTTATTTTATTATTTTATTTTATTTTATTTTATTTT	GTCTAAAATAAATAAATAAATAAATAAATAAATAAATAAATAAATAAATAAATAAATAAATAAA	ATTATTATTATTATTATTATTATTAT	AATAATAATAATAATAATAATAATAATAATAATAAATAATAATAATAAT	#N/A	TATCTATCTATCTATCTATCTATCTATCTATCTATCTATCTATCAATC	TCCATCCAACCATCCATCCATACATACATCCATCTATCCATCCATCCATTTATCCATCCATCCA	ATAAATACATACATACATACATACATATATACATACATACATAAATACATAAATA	AAATAAATAAATAAATAAATAAATAAATAAATAAATAAATAAATAAATAAATGAATAAATAAATAAA	ATAGATAGATAAGATAGATAGATAGATGATAGATAGATAGATAGATAGATAGATAGATAGATAGATAGATAGATAGATAGATA	CATACCATACCATACGATACCATACCATACCATACCATACCACACCATACTATACCATAC	TATCTATCTATCTATCTATCTATCTATCTATCTATCTATCTATCTATCTATCTATCT	#N/A	TAAATAAAATAAATAAATAAATAAATAAATAAATAAATAAATAAATAAATA	GAGGGAGGCAGAGAGGGAGAGAGAGAGAAAGAGAGAGAGAGAGAGAAAGAGAGAGAGAGAGAGAGAGAGAGAGAGA	ATACATACATACATACATACATACATACATACATACATACATAC	TTTATTTATTTATTTATCTATTTATCTATTTATTTATTTATTTATTTATTTATTTATTTATTTATTTATT	GATAGATAGATAGATAGATAGATAGATAGATAGATAGATAGATAGATAGATAGATA	TAGTATAGTATAGTATAGTATAGTATAGTATAGTATAGTATAGTATAGTATAGTATAGTATAGTATAGTATAGTATAATATA	GATAGATAGATAGATAGATAGATCGATCGATCGATCGATAGATAGATACATACATACATACATAGATACATAGGTAGATAGA	AAAAAAATAATAAAATAAAATAAAATAAAATAAAATAAAATAAAATAAAA	ATAATAATAATAATAATAATAATAATAATAAAATAAAAAAAAAGTAA	TTTTGTTTTGCTTTGTTTTGTTTTGTTTTGTTTTGTTTTGTTTT	AAATAAATAAATAAATAAATAAATAAATAAATAAATAAATAAATAAATAAATAAATAAATAAATAAAGAGG	AAAAATAAAAATAAAAATAAAAATAAAAATAAAAATAAAAATAAAAATAAA	AGAAAGAAGATAATAGAAAAGAAGAGAAGAGGAGAAGAGAGGAGAAGAGAAGAGAAGAGAAGAGAAGAGAAGAGAAGAGAAGAGAAGAGAAGAGAAGAGAAGAGA	TAAATAAATAAATAAATAAATAAATAAACAAACAAACAAACAAACAAATAAATAAATAAATAAATAAATAATT	AAAACAAAACAAAACAAAACAAAACAAAACAAAATAAAATAAAATAAAATAAAA	AGATAGATAGATAGATAGATAGATAGATAGATAGATAGATAGA	TTTATTTTTATTTATTTATTTATATTTTTATTTTTATTTTTATTTTTATTTTTATTTTT	AATAAAATAAAATAAAATAAAATAAAATAAAATAAAATAAAATAAAATAAAATAAAATAAAATAAAATAAAATAAATAAAATAAAATAAAATAAAATAAATAAAAT
AMB_317	P. anubis x P. cynocephalus	TATGTATGTATGTATTTATGTATGTATGTATGTATGTATGTATTTATTTAT	AAACAAACAAACAAACAAACAAACAAAAAAACAACCAAAAACAAACAGACAAAAAACAAAAACCAAAAAAAC	AGAGAGAGAGAGAGACAGAGAAAGAGAGAGAGAAAGAGGGAGTCAGAGAGAGAGAGAGAAAGTCAAAGAGAGAAAGAGACAGATAGA	AACAACAACAACAACAACGACAACAACAACAACAACAACAACAA	ACAAACAAACAAACAAACAAACAAACAAACAAACAAACAAAA	ATTTATTTATTTATTTATTTATTTATTTATTTATTTATTTATTTATT	#N/A	GAAAGAAAGAAGGAAAGAAGGAAAGAAGGAAGGAAGGAAGGAAGGAGGGAAGGAAGGAAGGAAGAAAGGAAGGAAGGAAG	TAAAATAAAATAAAATAAAGTAAAATAAAATAAAATAAAATAAAATAAAATAATAAAATAAAATAA	TATCTGTCTGTCTGTCTGTCTATCTATCTATCTATCTATCTATCTATCTATCTATCTATCTATCTATCTAT	AATAATAATAATAATAATAATAATAACAACAACAACAATAATAATAATAATAAT	TTCCTTCCTTCCTTCCCTCCTTCCTTCCTTCCTTCTTCCTTCCTTCCTTCTTTCCTTCCTTCCTTCTTTCCTTCCTTCCT	AAAAATAAAAATAAAAATAAAAATAAAAATAAAAATAAAATAAAA	TTTTTTTGTTTGATTGTTTGTTTGTTTGTTTGTTTGTTTGTTTGTTTGTTTG	TTCCTTCCTTCCTTCCTTCCTTCCTTCCTTCCTTCCTTCCTTCCTTCCTTCCTTCCTTCCTTCCTTCTTTCCTTCTTTCCTTCTTTC	AAAATAAAATAAAATAAAATAAAATAAAATAAAATAAAATAAAATGAAGTAAAATAAAATAAAATAAAATAAA	AAAGGAAGAAATGAAAAGAAAGAAAGAAGAAAGAAAGAGAAAGAAGGAAAGAAAGAAGAAAGAAAGAAAGAGGAGAAAGAGAGAGAGA	TTTTATTTTATTTTATTTTATTTTACTTTATTTTATTTTATTATTTTATTTTATTTTATTTTATTTT	GCCTAAAATAAATAAATAAATAAATAAATAAATAAATAAATAAATAAATAAATAAATAAATAAA	ATTATTATTATTATTATTATTATTATTATTATTATTATTATTAT	AATAATAATAATAATAATAATAATAATAATAAATAATAATAATAATAATAAA	TATCTATCTATCTATCTATCTATCTATCTATCTATCTATCTATCTATCTATCTATCTATCTATCTATCTTCTATTATCTCCATTTATCTATATATCTAT	TATCTATCTATCTATCTATCTATCTATCTATCTATCTATCTATCTATCAATC	TCCATCCAACCATCCATCCATACATACATCCATCTATCCATCCATCCATTTATCCATCCATCCA	ATAAATACATACATACATACATACATATATACATACATACATAAATACGTAAATA	AAATAAATAAATAAATAAATAAATAAATGAATAAATAAATAAATAAATGAATAAATAAATAAA	ATAGATAGATAAGATAGATAGATAGATGATAGATAGATAGATAGATAGATAGATAGATAGATAGATAGATAGATAGATAGATAGATA	CATACCATACCATACGATACCATACCATACCATACCATACCACACCATACTATACCATAC	TATCTATCTATCTATCTATCTATCTATCTATCTATCTATCTATCTATCTATCTATCTATCTATCT	TTATTTTATTTTATTTTATTTTATTTTATTTTATTTTATTTTATTTTATTTATTTATTTTTTTTTTTTT	TAAATAAAATAAATAAATAAATAAATAAATAAATAAATAAATAAATAAATA	GAGGGAGGGAGAGAGGGAGAGAGAGAGAAAGAGAGAGAGAGAGAGAAAGAGAGAGAGAGAGAGAGAGAGA	ATACATACATACATACATACATACATACATACATACATACATACATACATAC	TTTATTTATTTATTTATCTATTTATTTATTTATTTATTTATTTATTTATTTATTTATTTATT	GATAGATAGATAGATAGATAGATAGATAGATAGATAGATAGATAGATAGATA	TAGTATACTCTAGTATACTCTAGTATAGTATAGTATAGTATAGTATAGTATAGTATAGTATAGTATAGTATAGTATAGTATAGTATA	GATAGATAGATAGATAGATCGATCGATCGATCGATCGATCGATAGATAGATACATACATACATAGATACATAGGTAGATAGA	AAAATAATAATAAAATAAAATAAAATAAAATAAAATAAAATAAAATAAAATAAAATAAAA	ATAATAATAATAATAATAATAATAATAATAATAATAATAAAATAAAATAAAGTAA	TTTTGTTTTGCTTTGTTTTGTTTTGTTTTGTTTTGTTTTGTTTT	AAATAAATAAATAAATAAATAAATAAATAAATAGATAAATAAATAAATAAAGAGG	AAAAATAAAAATAAAAATAAAAATAAAAATAAAAATAAAAATAAA	#N/A	TAAATAAATAAATAAATAAACAAACAAACAAACAAACAAATAAATAAATAAATAAATAAATAATC	AAAACAAAACAAAACAAAACAAAACAAAACAAAACAAAACAAAATAAAATAAAA	AGATAGATAGATAGATAGATAGATAGATAGATAGATAGATAGATAGA	TTTATTTTTATTTATTTATTTTTATTTTTATTTTTATTTTTATTTTTATTTTT	AATAAAATAAAATAAAATAAAATAAAATAAAATAAAATAAAATAAAATAAAATAAAATAAAATAAAATAAAATAAATAAAATAAAATAAAATAAATAAAAT
AMB_316	P. anubis x P. cynocephalus	TATGTATGTATGTATTTATGTATTTATGTATGTATGTATGTATGTATTTATTTATTTAT	AAACAAACAAACAAACAAACAAAAAAACAACCAAAAACAAACAGACAAAAAACAAAAACCAAAAAAAC	AGAGAGAGAGAGAGACAGAGAAAGAGAGAGAGAAAGAGGGAGTCAGAGAGAGAGAGAGAAAGTCAAAGAGAGAAAGAGACAGATAGA	AACAACAACAACAACAACGACAACAACAACAACAACAACAACAA	ACAAACAAACAAACAAACAAACAAACAAACAAAA	ATTTATTTATTTATTTATTTATTTATTTATTTATTTATT	TCCCTCCCTCCCTCCCTGCCTTCCTCCCTTCCTCCCTGCCTTCCTCCCTTCCTCCCTCCCCCTTTTTCCCTCCTTCTCCCTCCCACCTTCCCTCCC	GAAAGAAAGAAGGAAAGAAGGAAAGAAGGAAGGAAGGAAGGAAGGAGGGAAGGAATGAAGGAAGAAAGGAAGGAAGGAAG	TAAAATAAAATAAAATAAAGTAAAATAAAATAAAATAAAATAAAATAAAATAATAAAATAAAATAA	TATCTGTCTGTCTATCTGTCTGTCTATCTATCTATCTATCTATCTATCTATCTATCTATCTATCTAT	AATAATAATAATAATAATAATAATAATAATAATAATAACAACAACAACAATAATAATAATAATAAT	TTCCTTCCTTCCTTCCCTCCTTCCTTCCTTCCTTCTTCCTTCCTTCCTTCTTTCCTTCCTTCCTTCTTTCCTTCCTTCCT	AAAAATAAAAATAAAAATAAAAATAAAAATAAAATAAAA	TTTTTTTGTTTGATTGTTTGTTTGTTTGTTTGTTTGTTTG	TTCCTTCCTTCCTTCCTTCCTTCCTTCCTTCCTTCTTTCCTTCTTTCCTTCTTTC	AAAATAAAATAAAATAAAATAAAATAAAATAAAATAAAATAAAATAAAATAAAATGAAGTAAAATAAAATAAAATAAAATAAA	AAAGGAAGAAATGAAAAGAAAGAAAGAAGAAAGAAAGAGAAAGAAGGAAAGAAAGAAGAAAGAAAGAAAGAGGAGAAAGAGAGAGAGA	TTTTATTTTATTTTATTTTACTTTACTTTATTTTATTTTATTATTTTATTTTATTTTATTTTATTTT	GTCTAAAATAAATAAATAAATAAATAAATAAATAAATAAATAAATAAATAAA	ATTATTATTATTATTATTATTATTAT	AATAATAATAATAATAATAATAATAATAATAATAAATAATAATAATAAT	#N/A	TATCTATCTATCTATCTATCTATCTATCTATCTATCTATCTATCTATCAATC	TCCATCCAACCATCCATCCATACATACATCCATCTATCCATCCATCCATTTATCCATCCATCCA	ATAAATACATACATACATACATACATATATACATACATACATAAATACATAAATA	AAATAAATAAATAAATAAATAAATAAATAAATAAATAAATAAATAAATAAATAAATGAATAAATAAATAAA	ATAGATAGATAAGATAGATAGATAGATGATAGATAGATAGATAGATAGATAGATAGATAGATAGATAGATAGATAGATA	CATACCATACCATACGATACCATACCATACCATACCATACCACACCATACTATACCATAC	TATCTATCTATCTATCTATCTATCTATCTATCTATCTATCTATCTATCT	#N/A	TAAATAAAATAAATAAATAAATAAATAAATAAATAAATAAATAAATAAATA	GAGGGAGGCAGAGAGGGAGAGAGAGAGAAAGAGAGAGAGAGAGAGAAAGAGAGAGAGAGAGAGAGAGAGAGAGAGA	ATACATACATACATACATACATACATACATACATACATACATACATAC	TTTATTTATTTATTTATCTATTTATCTATTTATTTATTTATTTATTTATTTATTTATTTATTTATT	GATAGATAGATAGATAGATAGATAGATAGATAGATAGATAGATAGATAGATAGATA	TAGTATAGTATAGTATAGTATAGTATAGTATAGTATAGTATAGTATAGTATAGTATAGTATAGTATAGTATAGTATAATATA	GATAGATAGATAGATAGATAGATAGATCGATCGATCGATAGATAGATACATACATACATACATAGATACATAGGTAGATAGA	AAAAAAATAATAAAATAAAATAAAATAAAATAAAATAAAATAAAATAAAATAAAATAAAA	ATAATAATAATAATAATAATAATAATAATAAAATAAAAAAAAAGTAA	TTTTGTTTTGCTTTGTTTTGTTTTGTTTTGTTTTGTTTTGTTTT	AAATAAATAAATAAATAAATAAATAAATAAATAAATAAATAAATAAATAAATAAAGAGG	AAAAATAAAAATAAAAATAAAAATAAAAATAAAAATAAAAATAAAAATAAAAATAAA	AGAAAGAAGATAATAGAAAAGAAGAGAAGAGGAGAAGAGAGGAGAAGAGAAGAGAAGAGAAGAGAAGAGAAGAGAAGAGAAGAGAAGAGAAGAGA	TAAATAAATAAATAAATAAATAAATAAACAAACAAACAAACAAACAAATAAATAAATAAATAAATAAAT	AAAACAAAACAAAACAAAACAAAACAAAACAAAATAAAATAAAATAAAATAAAA	AGATAGATAGATAGATAGATAGATAGATAGATAGATAGATAGATAGATAGATAGATAGATAGA	#N/A	#N/A
AMB_301	P. anubis x P. cynocephalus	TATGTATGTATGTATTTATGTATTTATGTATGTATGTATGTATGTATTTATTTATTTAT	AAACAAACAAACAAACAAACAAAAAAACAACCAAAAACAAACAGACAAAAAACAAAAACCAAAAAAAC	AGAGAGAGAGAGAGACAGAGAAAGAGAGAGAGAAAGAGGGAGTCAGAGAGAGAGAGAGAAAGTCAAAGAGAGAAAGAGACAGATAGA	AACAACAACAACAACAACGACAACAACAACAACAACAACAACAA	ACAAACAAACAAACAAACAAACAAACAAACAAAA	ATTTATTTATTTATTTATTTATTTATTTATTTATTTATTTATTTATT	TCCCTCCCTCCCTCCCTGCCTTCCTCCCTTCCTCCCTGCCTTCCTCCCTTCCTCCCTCCCCCTTTTTCCCTCCTTCTCCCTCCCACCTTCCCTCCC	GAAAGAAAGAAGGAAAGAAGGAAAGAAGGAAGGAAGGAAGGAAGGAGGGAAGGAATGAAGGAAGAAAGGAAGGAAGGAAG	TAAAATAAAATAAAATAAAGTAAAATAAAATAAAATAAAATAAAATAAAATAATAAAATAAAATAA	TATCTGTCTGTCTATCTGTCTGTCTATCTATCTATCTATCTATCTATCTATCTATCTATCTATCTATCTAT	AATAATAATAATAATAATAATAATAATAATAATAATAATAATAACAACAACAACAATAATAATAATAATAAT	#N/A	AAAAATAAAAATAAAAATAAAAATAAAAATAAAATAAAA	TTTTTTTGTTTGATTGTTTGTTTGTTTGTTTGTTTGTTTG	TTCCTTCCTTCCTTCCTTCCTTCCTTCCTTCCTTCTTTCCTTCTTTCCTTCTTTC	AAAATAAAATAAAATAAAATAAAATAAAATAAAATAAAATAAAATAAAATGAAGTAAAATAAAATAAAATAAAATAAA	AAAGGAAGAAATGAAAAGAAAGAAAGAAGAAAGAAAGAGAAAGAAGGAAAGAAAGAAGAAAGAAAGAAAGAGGAGAAAGAGAGAGAGA	#N/A	GTCTAAAATAAATAAATAAATAAATAAATAAATAAATAAATAAATAAA	ATTATTATTATTATTATTATTATTAT	AATAATAATAATAATAATAATAATAATAATAAAAAATAATAATAATAAT	TATCTATCTATCTATCTATCTATCTATCTATCTATCTATCTATCTATCTATCTATCTATCTATCTATCTTCTATTATCTCCATTTATCTATATATCTAT	TATCTATCTATCTATCTATCTATCTATCTATCTATCTATCTATCAATC	TCCATCCAACCATCCATCCATACATACATCCATCTATCCATCCATCCATTTATCCATCCATCCA	ATAAATACATACATACATACATACATATATACATACATACATAAATACATAAATA	AAATAAATAAATAAATAAATAAATAAATAAATAAATAAATAAATAAATGAATAAATAAATAAA	ATAGATAGATAAGATAGATAGATAGATGATAGATAGATAGATAGATAGATAGATAGATAGATAGATAGATAGATAGATAGATAGATA	CATACCATACCATACGATACCATACCATACCATACCATACCACACCATACTATACCATAC	TATCTATCTATCTATCTATCTATCTATCTATCTATCTATCTATCTATCT	#N/A	TAAATAAAATAAATAAATAAATAAATAAATAAATAAATAAATAAATAAATA	#N/A	ATACATACATACATACATACATACATACATACATACATACATAC	TTTATTTATTTATTTATCTATTTATCTATCTATTTATTTATTTATTTATTTATTTATTTATTTATT	GATAGATAGATAGATAGATAGATAGATAGATAGATAGATAGATAGATAGATAGATAGATA	TAGTATAGTATAGTATAGTATAGTATAGTATAGTATAGTATAGTATAGTATAGTATAGTATAGTATAGTATAATATA	GATAGATAGATAGATAGATAGATCGATCGATCGATCGATAGATAGATACATACATACATACATAGATACATAGGTAGATAGA	AAAAAAATAATAAAATAAAATAAAATAAAATAAAATAAAATAAAATAAAATAAAATAAAATAAAA	ATAATAATAATAATAATAATAATAATAATAATAAAATAAAAAAAAAGTAA	TTTTGTTTTGCTTTGTTTTGTTTTGTTTTGTTTTGTTTTGTTTT	AAATAAATAAATAAATAAATAAATAAATAAATAAATAAATAAATAAATAAATAAAGAGG	AAAAATAAAAATAAAAATAAAAATAAAAATAAAAATAAAAATAAAAATAAA	AGAAAGAAGATAATAGAAAAGAAGAGAAGAGGAGAAGAGAGGAGAAGAGAAGAGAAGAGAAGAGAAGAGAAGAGAAGAGAAGAGAAGAGAAGAGAAGAGAAGAGAAGAGA	TAAATAAATAAATAAATAAATAAATAAACAAACAAACAAACAAACAAATAAATAAATAAATAAATAAATAATT	AAAACAAAACAAAACAAAACAAAACAAAACAAAATAAAATAAAATAAAATAAAA	AGATAGATAGATAGATAGATAGATAGATAGATAGATAGATAGATAGA	TTTATTTTTATTTATTTATTTATATTTTTATTTTTATTTTTATTTTTATTTTTATTTTT	AATAAAATAAAATAAAATAAAATAAAATAAAATAAAATAAAATAAAATAAAATAAAATAAATAAAATAAAATAAAATAAAATAAATAAAAT
10173	P. anubis	TATGTATGTATGTATTTATGTATGTATGTATGTATGTATGTATTTATTTAT	AAACAAACAAACAAACAAACAAACAAAAAAACAACCAAAAACAAACAGACAAAAAACAAAAACCAAAAAAAC	AGAGAGAGAGAGAGACAGAGAAAGAGAGAGAGAAAGAGGGAGTCAGAGAGAGAGAGAGAAAGTCAAAGAGAGAAAGAGACAGATAGA	AACAACAACAACAACAACGACAACAACAACAACAACAACAACAA	ACAAACAAACAAACAAACAAACAAACAAACAAACAAAA	ATTTATTTATTTATTTATTTATTTATTTATTTATTTATTTATTTATT	TCCCTCCCTCCCTCCCTGCCTTCCTCCCTTCCTCCCTGCCTTCCTCCCTTCCTCCCTCCCCCTTTTTCCCTCCTTCTCCCTCCCACCTTCCCTCCC	GAAAGAAAGAAGGAAAGAAGGAAAGAAGGAAGGAAGGAAGGAAGGAGGGAAGGAAGGAAGGAAGAAAGGAAGGAAGGAAG	TAAAATAAAATAAAATAAAGTAAAATAAAATAAAATAAAATAAAATAAAATAATAAAATAAAATAA	TATCTGTCTGTCTGTCTATCTATCTATCTATCTATCTATCTATCTATCTATCTATCTATCTATCTAT	AATAATAATAATAATAATAATAATAACAACAACAACAATAATAATAATAATAAT	TTCCTTCCTTCCTTCCCTCCTTCCTTCCTTCCTTCTTCCTTCCTTCCTTCTTTCCTTCCTTCCTTCTTTCCTTCCTTCCT	AAAAATAAAAATAAAAATAAAAATAAAAATAAAAATAAAATAAAA	TTTTTTTGTTTGATTGTTTGTTTGTTTGTTTGTTTGTTTGTTTGTTTGTTTG	TTCCTTCCTTCCTTCCTTCCTTCCTTCCTTCCTTCCTTCCTTCCTTCCTTCCTTCCTTCCTTCCTTCCTTCCTTCTTTCCTTCTTTCCTTCTTTC	AAAATAAAATAAAATAAAATAAAATAAAATAAAATAAAATAAAATAAAATGAAGTAAAATAAAATAAAATAAAATAAA	AAAGGAAGAAATGAAAAGAAAGAAAGAAGAAAGAAAGAGAAAGAAGGAAAGAAAGAAGAAAGAAAGAAAGAGGAGAAAGAGAGAGAGA	TTTTATTTTATTTTATTTTATTTTACTTTATTTTATTTTATTATTTTATTTTATTTTATTTTATTTT	GCCTAAAATAAATAAATAAATAAATAAATAAATAAATAAATAAATAAA	ATTATTATTATTATTATTATTATTATTATTATTATTATTAT	AATAATAATAATAATAATAATAATAATAATAAATAATAATAATAATAATAAA	TATCTATCTATCTATCTATCTATCTATCTATCTATCTATCTATCTATCTATCTATCTATCTTCTATTATCTCCATTTATCTATATATCTAT	TATCTATCTATCTATCTATCTATCTATCTATCTATCTATCTATCTATCAATC	TCCATCCAACCATCCATCCATACATACATCCATCTATCCATCCATCCATTTATCCATCCATCCA	ATAAATACATACATACATACATACATATATACATACATACATAAATACATAAATA	AAATAAATAAATAAATAAATAAATAAATGAATAAATAAATAAATAAATGAATAAATAAATAAA	ATAGATAGATAAGATAGATAGATAGATGATAGATAGATAGATAGATAGATAGATAGATAGATAGATAGATAGATAGATA	CATACCATACCATACGATACCATACCATACCATACCATACCACACCATACTATACCATAC	TATCTATCTATCTATCTATCTATCTATCTATCTATCTATCTATCTATCTATCT	TTATTTTATTTTATTTTATTTTATTTTATTTTATTTTATTTATTTATTTTTTTTTTTTT	TAAATAAAATAAATAAATAAATAAATAAATAAATAAATAAATAAATA	GAGGGAGGGAGAGAGGGAGAGAGAGAGAAAGAGAGAGAGAGAGAGAAAGAGAGAGAGAGAGAGAGAGAGA	ATACATACATACATACATACATACATACATACATACATACATACATACATACATAC	TTTATTTATTTATTTATCTATTTATTTATTTATTTATTTATTTATTTATTTATTTATT	GATAGATAGATAGATAGATAGATAGATAGATAGATAGATAGATAGATAGATA	TAGTATACTCTAGTATACTCTAGTATAGTATAGTATAGTATAGTATAGTATAGTATAGTATAGTATAGTATAGTATAGTATAGTATA	GATAGATAGATAGATAGATCGATCGATCGATCGATCGATCGATAGATAGATACATACATACATAGATACATAGGTAGATAGA	AAAATAATAATAAAATAAAATAAAATAAAATAAAATAAAATAAAATAAAATAAAA	ATAATAATAATAATAATAATAATAATAATAATAATAATAAAATAAAATAAAGTAA	TTTTGTTTTGCTTTGTTTTGTTTTGTTTTGTTTTGTTTTGTTTT	AAATAAATAAATAAATAAATAAATAAATAAATAAATAAATAAATAGATAAATAAATAAATAAAGAGG	AAAAATAAAAATAAAAATAAAAATAAAAATAAAAATAAAAATAAAAATAAA	AGAAAGAAGATAATAGAAAAGAAGAGAAGAGGAGAAGAGAGGAGAAGAGAAGAGAAGAGAATAGAAGAGAAGAGAAGAGA	TAAATAAATAAATAAATAAACAAACAAACAAACAAACAAATAAATAAATAAATAAATAAATAATC	AAAACAAAACAAAACAAAACAAAACAAAACAAAACAAAATAAAATAAAA	AGATAGATAGATAGATAGATAGATAGATAGATAGATAGATAGATAGA	TTTATTTTTATTTATTTATTTTTATTTTTATTTTTATTTTTATTTTTATTTTT	AATAAAATAAAATAAAATAAAATAAAATAAAATAAAATAAAATAAAATAAAATAAAATAAAATAAAATAAAATAAATAAAATAAAATAAAATAAATAAAAT
16517	P. anubis	TATGTATGTATGTATTTATGTATGTATGTATGTATGTATGTATTTATTTAT	AAACAAACAAACAAACAAACAAACAAAAAAACAACCAAAAACAAACAGACAAAAAACAAAAACCAAAAAAAC	AGAGAGAGAGAGAGACAGAGAAAGAGAGAGAGAAAGAGGGAGTCAGAGAGAGAGAGAGAAAGTCAAAGAGAGAAAGAGACAGATAGA	AACAACAACAACAACAACGACAACAACAACAACAACAACAACAA	ACAAACAAACAAACAAACAAACAAACAAACAAACAAAA	ATTTATTTATTTATTTATTTATTTATTTATTTATTTATTTATTTATT	TCCCTCCCTCCCTCCCTGCCTTCCTCCCTTCCTCCCTGCCTTCCTCCCTTCCTCCCTCCCCCTTTTTCCCTCCTTCTCCCTCCCACCTTCCCTCCC	GAAAGAAAGAAGGAAAGAAGGAAAGAAGGAAGGAAGGAAGGAAGGAGGGAAGGAAGGAAGGAAGAAAGGAAGGAAGGAAG	TAAAATAAAATAAAATAAAGTAAAATAAAATAAAATAAAATAAAATAAAATAATAAAATAAAATAA	TATCTGTCTGTCTGTCTATCTATCTATCTATCTATCTATCTATCTATCTATCTATCTATCTATCTAT	AATAATAATAATAATAATAATAATAACAACAACAACAATAATAATAATAATAAT	TTCCTTCCTTCCTTCCCTCCTTCCTTCCTTCCTTCTTCCTTCCTTCCTTCTTTCCTTCCTTCCTTCTTTCCTTCCTTCCT	AAAAATAAAAATAAAAATAAAAATAAAAATAAAAATAAAATAAAA	TTTTTTTGTTTGATTGTTTGTTTGTTTGTTTGTTTGTTTGTTTGTTTGTTTG	TTCCTTCCTTCCTTCCTTCCTTCCTTCCTTCCTTCCTTCCTTCCTTCCTTCCTTCCTTCCTTCCTTCCTTCCTTCTTTCCTTCTTTCCTTCTTTC	AAAATAAAATAAAATAAAATAAAATAAAATAAAATAAAATAAAATAAAATGAAGTAAAATAAAATAAAATAAAATAAA	AAAGGAAGAAATGAAAAGAAAGAAAGAAGAAAGAAAGAGAAAGAAGGAAAGAAAGAAGAAAGAAAGAAAGAGGAGAAAGAGAGAGAGA	TTTTATTTTATTTTATTTTATTTTACTTTATTTTATTTTATTATTTTATTTTATTTTATTTTATTTT	GCCTAAAATAAATAAATAAATAAATAAATAAATAAATAAATAAATAAA	ATTATTATTATTATTATTATTATTATTATTATTATTATTAT	AATAATAATAATAATAATAATAATAATAATAAATAATAATAATAATAATAAA	#N/A	TATCTATCTATCTATCTATCTATCTATCTATCTATCTATCTATCTATCAATC	TCCATCCAACCATCCATCCATACATACATCCATCTATCCATCCATCCATTTATCCATCCATCCA	ATAAATACATACATACATACATACATATATACATACATACATAAATACATAAATA	AAATAAATAAATAAATAAATAAATAAATGAATAAATAAATAAATAAATGAATAAATAAATAAA	ATAGATAGATAAGATAGATAGATAGATGATAGATAGATAGATAGATAGATAGATAGATAGATAGATAGATAGATAGATA	CATACCATACCATACGATACCATACCATACCATACCATACCACACCATACTATACCATAC	TATCTATCTATCTATCTATCTATCTATCTATCTATCTATCTATCTATCTATCT	TTATTTTATTTTATTTTATTTTATTTTATTTTATTTTATTTATTTATTTTTTTTTTTTT	TAAATAAAATAAATAAATAAATAAATAAATAAATAAATAAATAAATA	GAGGGAGGGAGAGAGGGAGAGAGAGAGAAAGAGAGAGAGAGAGAGAAAGAGAGAGAGAGAGAGAGAGAGA	ATACATACATACATACATACATACATACATACATACATACATACATACATACATAC	TTTATTTATTTATTTATCTATTTATTTATTTATTTATTTATTTATTTATTTATTTATT	GATAGATAGATAGATAGATAGATAGATAGATAGATAGATAGATAGATAGATA	TAGTATACTCTAGTATACTCTAGTATAGTATAGTATAGTATAGTATAGTATAGTATAGTATAGTATAGTATAGTATAGTATAGTATA	GATAGATAGATAGATAGATCGATCGATCGATCGATCGATCGATAGATAGATACATACATACATAGATACATAGGTAGATAGA	AAAATAATAATAAAATAAAATAAAATAAAATAAAATAAAATAAAATAAAATAAAA	ATAATAATAATAATAATAATAATAATAATAATAATAATAAAATAAAATAAAGTAA	TTTTGTTTTGCTTTGTTTTGTTTTGTTTTGTTTTGTTTTGTTTT	AAATAAATAAATAAATAAATAAATAAATAAATAAATAAATAAATAGATAAATAAATAAATAAAGAGG	AAAAATAAAAATAAAAATAAAAATAAAAATAAAAATAAAAATAAAAATAAA	AGAAAGAAGATAATAGAAAAGAAGAGAAGAGGAGAAGAGAGGAGAAGAGAAGAGAAGAGAATAGAAGAGAAGAGAAGAGA	TAAATAAATAAATAAATAAACAAACAAACAAACAAACAAATAAATAAATAAATAAATAAATAATC	AAAACAAAACAAAACAAAACAAAACAAAACAAAACAAAATAAAATAAAA	AGATAGATAGATAGATAGATAGATAGATAGATAGATAGATAGATAGA	TTTATTTTTATTTATTTATTTTTATTTTTATTTTTATTTTTATTTTTATTTTT	AATAAAATAAAATAAAATAAAATAAAATAAAATAAAATAAAATAAAATAAAATAAAATAAAATAAAATAAAATAAATAAAATAAAATAAAATAAATAAAAT
1X1126	P. anubis	TATGTATGTATGTATTTATGTATGTATGTATGTATGTATGTATTTATTTAT	AAACAAACAAACAAACAAACAAACAAAAAAACAACCAAAAACAAACAGACAAAAAACAAAAACCAAAAAAAC	AGAGAGAGAGAGAGACAGAGAAAGAGAGAGAGAAAGAGGGAGTCAGAGAGAGAGAGAGAAAGTCAAAGAGAGAAAGAGACAGATAGA	AACAACAACAACAACAACGACAACAACAACAACAACAACAACAA	ACAAACAAACAAACAAACAAACAAACAAACAAACAAACAAAA	ATTTATTTATTTATTTATTTATTTATTTATTTATTTATTTATTTATTTATT	TCCCTCCCTCCCTCCCTGCCTTCCTCCCTTCCTCCCTGCCTTCCTCCCTTCCTCCCTCCCCCTTTTTCCCTCCTTCTCCCTCCCACCTTCCCTCCC	GAAAGAAAGAAGGAAAGAAGGAAAGAAGGAAGGAAGGAAGGAAGGAGGGAAGGAAGGAAGGAAGAAAGGAAGGAAGGAAG	TAAAATAAAATAAAATAAAGTAAAATAAAATAAAATAAAATAATAAAATAAAATAA	TATCTGTCTGTCTGTCTGTCTATCTATCTATCTATCTATCTATCTATCTATCTATCTATCTATCTATCTATCTAT	AATAATAATAATAATAATAATAATAACAACAACAACAATAATAATAATAATAAT	TTCCTTCCTTCCTTCCCTCCTTCCTTCCTTCCTTCTTCCTTCCTTCCTTCTTTCCTTCCTTCCTTCTTTCCTTCCTTCCT	AAAAATAAAAATAAAAATAAAAATAAAAATAAAAATAAAATAAAA	TTTTTTTGTTTGATTGTTTGTTTGTTTGTTTGTTTGTTTGTTTGTTTGTTTGTTTG	TTCCTTCCTTCCTTCCTTCCTTCCTTCCTTCCTTCCTTCCTTCCTTCCTTCCTTCCTTCCTTCCTTCCTTCCTTCCTTCTTTCCTTCTTTCCTTCTTTC	AAAATAAAATAAAATAAAATAAAATAAAATAAAATAAAATAAAATAAAATAAAATGAAGTAAAATAAAATAAAATAAAATAAA	AAAGGAAGAAATGAAAAGAAAGAAAGAAGAAAGAAAGAGAAAGAAGGAAAGAAAGAAGAAAGAAAGAAAGAGGAGAAAGAGAGAGAGA	TTTTATTTTATTTTATTTTATTTTACTTTATTTTATTTTATTATTTTATTTTATTTTATTTTATTTT	GTCTAAAATAAATAAATAAATAAATAAATAAATAAATAAATAAATAAATAAA	ATTATTATTATTATTATTATTATTATTATTATTATTATTATTAT	AATAATAATAATAATAATAATAATAATAATAATAAATAATAATAATAATAATAAA	TATCTATCTATCTATCTATCTATCTATCTATCTATCTATCTATCTATCTATCTATCTATCTTCTATTATCTCCATTTATCTATATATCTAT	TATCTATCTATCTATCTATCTATCTATCTATCTATCTATCTATCTATCTATCAATC	TCCATCCAACCATCCATCCATACATACATCCATCTATCCATCCATCCATTTATCCATCCATCCA	ATAAATACATACATACATACATACATATATACATACATACATAAATACATAAATA	AAATAAATAAATAAATAAATAAATAAATGAATAAATAAATAAATAAATGAATAAATAAATAAA	ATAGATAGATAAGATAGATAGATAGATGATAGATAGATAGATAGATAGATAGATAGATAGATAGATAGATAGATA	CATACCATACCATACGATACCATACCATACCATACCATACCACACCATACTATACCATAC	TATCTATCTATCTATCTATCTATCTATCTATCTATCTATCTATCTATCTATCTATCTATCTATCT	TAATTTTATTTTATTTTATTTTATTTTATTTATTTATTTTTTTTTTTTT	TAAATAAAATAAATAAATAAATAAATAAATAAATAAATAAATAAATA	GAGGGAGGGAGAGAGGGAGAGAGAGAGAAAGAGAGAGAGAGAGAGAAAGAGAGAGAGAGAGAGAGAGAGA	ATACATACATACATACATACATACATACATACATACATACATACATACATAC	TTTATTTATTTATTTATCTATTTATTTATTTATTTATTTATTTATTTATTTATTTATT	GATAGATAGATAGATAGATAGATAGATAGATAGATAGATAGATA	TAGTATACTCTAGTATACTCTAGTATAGTATAGTATAGTATAGTATAGTATAGTATAGTATAGTATAGTATAGTATAGTATAGTATAGTATAGTATA	GATAGATAGATAGATAGATCGATCGATCGATCGATCGATCGATAGATAGATACATACATACATAGATACATAGGTAGATAGA	AAAATAATAATAAAATAAAATAAAATAAAATAAAATAAAATAAAATAAAA	ATAATAATAATAATAATAATAATAATAATAATAATAAAATAAAATAAAGTAA	TTTTGTTTTGCTTTGTTTTGTTTTGTTTTGTTTTGTTTTGTTTT	AAATAAATAAATAAATAAATAAATAAATAAATAGATAAATAAATAAATAAAGAGG	AAAAATAAAAATAAAAATAAAAATAAAAATAAAAATAAAAATAAA	#N/A	TAAATAAATAAATAAATAAACAAACAAACAAACAAACAAATAAATAAATAAATAAATAAATAAATAATC	AAAACAAAACAAAACAAAACAAAACAAAACAAAACAAAACAAAATAAAATAAAA	AGATAGATAGATAGATAGATAGATAGATAGATAGATAGATAGATAGATAGA	TTTATTTTTATTTATTTATTTTTATTTTTATTTTTATTTTTATTTTTATTTTTATTTTT	AATAAAATAAAATAAAATAAAATAAAATAAAATAAAATAAAATAAAATAAAATAAAATAAAATAAAATAAATAAAATAAAATAAAATAAATAAAAT
1X1765	P. anubis	TATGTATGTATGTATTTATGTATGTATGTATGTATGTATGTATTTATTTAT	AAACAAACAAACAAACAAACAAACAAAAAAACAACCAAAAACAAACAGACAAAAAACAAAAACCAAAAAAAC	AGAGAGAGAGAGAGACAGAGAAAGAGAGAGAGAAAGAGGGAGTCAGAGAGAGAGAGAGAAAGTCAAAGAGAGAAAGAGACAGATAGA	AACAACAACAACAACAACGACAACAACAACAACAACAACAACAA	ACAAACAAACAAACAAACAAACAAACAAACAAACAAAA	ATTTATTTATTTATTTATTTATTTATTTATTTATTTATTTATTTATT	TCCCTCCCTCCCTCCCTGCCTTCCTCCCTTCCTCCCTGCCTTCCTCCCTTCCTCCCTCCCCCTTTTTCCCTCCTTCTCCCTCCCACCTTCCCTCCC	GAAAGAAAGAAGGAAAGAAGGAAAGAAGGAAGGAAGGAAGGAAGGAGGGAAGGAAGGAAGGAAGAAAGGAAGGAAGGAAG	TAAAATAAAATAAAATAAAGTAAAATAAAATAAAATAAAATAAAATAAAATAATAAAATAAAATAA	TATCTGTCTGTCTGTCTATCTATCTATCTATCTATCTATCTATCTATCTATCTATCTATCTATCTAT	AATAATAATAATAATAATAATAATAACAACAACAACAATAATAATAATAATAAT	TTCCTTCCTTCCTTCCCTCCTTCCTTCCTTCCTTCTTCCTTCCTTCCTTCTTTCCTTCCTTCCTTCTTTCCTTCCTTCCT	AAAAATAAAAATAAAAATAAAAATAAAAATAAAAATAAAATAAAA	TTTTTTTGTTTGATTGTTTGTTTGTTTGTTTGTTTGTTTGTTTGTTTGTTTG	TTCCTTCCTTCCTTCCTTCCTTCCTTCCTTCCTTCCTTCCTTCCTTCCTTCCTTCCTTCCTTCCTTCCTTCCTTCTTTCCTTCTTTCCTTCTTTC	AAAATAAAATAAAATAAAATAAAATAAAATAAAATAAAATAAAATAAAATGAAGTAAAATAAAATAAAATAAAATAAA	AAAGGAAGAAATGAAAAGAAAGAAAGAAGAAAGAAAGAGAAAGAAGGAAAGAAAGAAGAAAGAAAGAAAGAGGAGAAAGAGAGAGAGA	TTTTATTTTATTTTATTTTATTTTACTTTATTTTATTTTATTATTTTATTTTATTTTATTTTATTTT	GCCTAAAATAAATAAATAAATAAATAAATAAATAAATAAATAAATAAA	ATTATTATTATTATTATTATTATTATTATTATTATTATTAT	AATAATAATAATAATAATAATAATAATAATAAATAATAATAATAATAATAAA	TATCTATCTATCTATCTATCTATCTATCTATCTATCTATCTATCTATCTATCTATCTATCTTCTATTATCTCCATTTATCTATATATCTAT	TATCTATCTATCTATCTATCTATCTATCTATCTATCTATCTATCTATCAATC	TCCATCCAACCATCCATCCATACATACATCCATCTATCCATCCATCCATTTATCCATCCATCCA	ATAAATACATACATACATACATACATATATACATACATACATAAATACATAAATA	AAATAAATAAATAAATAAATAAATAAATGAATAAATAAATAAATAAATGAATAAATAAATAAA	ATAGATAGATAAGATAGATAGATAGATGATAGATAGATAGATAGATAGATAGATAGATAGATAGATAGATAGATAGATA	CATACCATACCATACGATACCATACCATACCATACCATACCACACCATACTATACCATAC	TATCTATCTATCTATCTATCTATCTATCTATCTATCTATCTATCTATCTATCT	TTATTTTATTTTATTTTATTTTATTTTATTTTATTTTATTTATTTATTTTTTTTTTTTT	TAAATAAAATAAATAAATAAATAAATAAATAAATAAATAAATAAATA	GAGGGAGGGAGAGAGGGAGAGAGAGAGAAAGAGAGAGAGAGAGAGAAAGAGAGAGAGAGAGAGAGAGAGA	ATACATACATACATACATACATACATACATACATACATACATACATACATACATAC	TTTATTTATTTATTTATCTATTTATTTATTTATTTATTTATTTATTTATTTATTTATT	GATAGATAGATAGATAGATAGATAGATAGATAGATAGATAGATAGATAGATA	TAGTATACTCTAGTATACTCTAGTATAGTATAGTATAGTATAGTATAGTATAGTATAGTATAGTATAGTATAGTATAGTATAGTATA	GATAGATAGATAGATAGATCGATCGATCGATCGATCGATCGATAGATAGATACATACATACATAGATACATAGGTAGATAGA	AAAATAATAATAAAATAAAATAAAATAAAATAAAATAAAATAAAATAAAATAAAA	ATAATAATAATAATAATAATAATAATAATAATAATAATAAAATAAAATAAAGTAA	TTTTGTTTTGCTTTGTTTTGTTTTGTTTTGTTTTGTTTTGTTTT	AAATAAATAAATAAATAAATAAATAAATAAATAAATAAATAAATAGATAAATAAATAAATAAAGAGG	AAAAATAAAAATAAAAATAAAAATAAAAATAAAAATAAAAATAAAAATAAA	#N/A	TAAATAAATAAATAAATAAACAAACAAACAAACAAACAAATAAATAAATAAATAAATAAATAATC	AAAACAAAACAAAACAAAACAAAACAAAACAAAACAAAATAAAATAAAA	AGATAGATAGATAGATAGATAGATAGATAGATAGATAGATAGATAGA	TTTATTTTTATTTATTTATTTTTATTTTTATTTTTATTTTTATTTTTATTTTT	AATAAAATAAAATAAAATAAAATAAAATAAAATAAAATAAAATAAAATAAAATAAAATAAAATAAAATAAAATAAATAAAATAAAATAAAATAAATAAAAT
28246	P. anubis	TATGTATGTATGTATTTATGTATGTATGTATGTATGTATGTATTTATTTAT	AAACAAACAAACAAACAAACAAACAAAAAAACAACCAAAAACAAACAGACAAAAAACAAAAACCAAAAAAAC	AGAGAGAGAGAGAGACAGAGAAAGAGAGAGAGAAAGAGGGAGTCAGAGAGAGAGAGAGAAAGTCAAAGAGAGAAAGAGACAGATAGA	AACAACAACAACAACAACGACAACAACAACAACAACAACAACAA	ACAAACAAACAAACAAACAAACAAACAAACAAACAAAA	ATTTATTTATTTATTTATTTATTTATTTATTTATTTATTTATTTATT	TCCCTCCCTCCCTCCCTGCCTTCCTCCCTTCCTCCCTGCCTTCCTCCCTTCCTCCCTCCCCCTTTTTCCCTCCTTCTCCCTCCCACCTTCCCTCCC	GAAAGAAAGAAGGAAAGAAGGAAAGAAGGAAGGAAGGAAGGAAGGAGGGAAGGAAGGAAGGAAGAAAGGAAGGAAGGAAG	TAAAATAAAATAAAATAAAGTAAAATAAAATAAAATAAAATAAAATAAAATAATAAAATAAAATAA	TATCTGTCTGTCTGTCTATCTATCTATCTATCTATCTATCTATCTATCTATCTATCTATCTATCTAT	AATAATAATAATAATAATAATAATAACAACAACAACAATAATAATAATAATAAT	TTCCTTCCTTCCTTCCCTCCTTCCTTCCTTCCTTCTTCCTTCCTTCCTTCTTTCCTTCCTTCCTTCTTTCCTTCCTTCCT	AAAAATAAAAATAAAAATAAAAATAAAAATAAAAATAAAATAAAA	TTTTTTTGTTTGATTGTTTGTTTGTTTGTTTGTTTGTTTGTTTGTTTGTTTG	TTCCTTCCTTCCTTCCTTCCTTCCTTCCTTCCTTCCTTCCTTCCTTCCTTCCTTCCTTCCTTCCTTCCTTCCTTCTTTCCTTCTTTCCTTCTTTC	AAAATAAAATAAAATAAAATAAAATAAAATAAAATAAAATAAAATAAAATGAAGTAAAATAAAATAAAATAAAATAAA	AAAGGAAGAAATGAAAAGAAAGAAAGAAGAAAGAAAGAGAAAGAAGGAAAGAAAGAAGAAAGAAAGAAAGAGGAGAAAGAGAGAGAGA	TTTTATTTTATTTTATTTTATTTTACTTTATTTTATTTTATTATTTTATTTTATTTTATTTTATTTT	GCCTAAAATAAATAAATAAATAAATAAATAAATAAATAAATAAATAAA	ATTATTATTATTATTATTATTATTATTATTATTATTATTAT	AATAATAATAATAATAATAATAATAATAATAAATAATAATAATAATAATAAA	TATCTATCTATCTATCTATCTATCTATCTATCTATCTATCTATCTATCTATCTATCTATCTTCTATTATCTCCATTTATCTATATATCTAT	TATCTATCTATCTATCTATCTATCTATCTATCTATCTATCTATCTATCAATC	TCCATCCAACCATCCATCCATACATACATCCATCTATCCATCCATCCATTTATCCATCCATCCA	ATAAATACATACATACATACATACATATATACATACATACATAAATACATAAATA	AAATAAATAAATAAATAAATAAATAAATGAATAAATAAATAAATAAATGAATAAATAAATAAA	ATAGATAGATAAGATAGATAGATAGATGATAGATAGATAGATAGATAGATAGATAGATAGATAGATAGATAGATAGATA	CATACCATACCATACGATACCATACCATACCATACCATACCACACCATACTATACCATAC	TATCTATCTATCTATCTATCTATCTATCTATCTATCTATCTATCTATCTATCT	TTATTTTATTTTATTTTATTTTATTTTATTTTATTTTATTTATTTATTTTTTTTTTTTT	TAAATAAAATAAATAAATAAATAAATAAATAAATAAATAAATAAATA	GAGGGAGGGAGAGAGGGAGAGAGAGAGAAAGAGAGAGAGAGAGAGAAAGAGAGAGAGAGAGAGAGAGAGA	ATACATACATACATACATACATACATACATACATACATACATACATACATACATAC	TTTATTTATTTATTTATCTATTTATTTATTTATTTATTTATTTATTTATTTATTTATT	GATAGATAGATAGATAGATAGATAGATAGATAGATAGATAGATAGATAGATA	TAGTATACTCTAGTATACTCTAGTATAGTATAGTATAGTATAGTATAGTATAGTATAGTATAGTATAGTATAGTATAGTATAGTATA	GATAGATAGATAGATAGATCGATCGATCGATCGATCGATCGATAGATAGATACATACATACATAGATACATAGGTAGATAGA	AAAATAATAATAAAATAAAATAAAATAAAATAAAATAAAATAAAATAAAATAAAA	ATAATAATAATAATAATAATAATAATAATAATAATAATAAAATAAAATAAAGTAA	TTTTGTTTTGCTTTGTTTTGTTTTGTTTTGTTTTGTTTTGTTTT	AAATAAATAAATAAATAAATAAATAAATAAATAAATAAATAAATAGATAAATAAATAAATAAAGAGG	AAAAATAAAAATAAAAATAAAAATAAAAATAAAAATAAAAATAAAAATAAA	AGAAAGAAGATAATAGAAAAGAAGAGAAGAGGAGAAGAGAGGAGAAGAGAAGAGAAGAGAATAGAAGAGAAGAGAAGAGA	TAAATAAATAAATAAATAAACAAACAAACAAACAAACAAATAAATAAATAAATAAATAAATAATC	AAAACAAAACAAAACAAAACAAAACAAAACAAAACAAAATAAAATAAAA	AGATAGATAGATAGATAGATAGATAGATAGATAGATAGATAGATAGA	TTTATTTTTATTTATTTATTTTTATTTTTATTTTTATTTTTATTTTTATTTTT	AATAAAATAAAATAAAATAAAATAAAATAAAATAAAATAAAATAAAATAAAATAAAATAAAATAAAATAAAATAAATAAAATAAAATAAAATAAATAAAAT
30877	P. anubis	TATGTATGTATGTATTTATGTATGTATGTATGTATGTATGTATTTATTTAT	AAACAAACAAACAAACAAACAAACAAAAAAACAACCAAAAACAAACAGACAAAAAACAAAAACCAAAAAAAC	AGAGAGAGAGAGAGACAGAGAAAGAGAGAGAGAAAGAGGGAGTCAGAGAGAGAGAGAGAAAGTCAAAGAGAGAAAGAGACAGATAGA	AACAACAACAACAACAACGACAACAACAACAACAACAACAACAA	ACAAACAAACAAACAAACAAACAAACAAACAAACAAACAAAA	ATTTATTTATTTATTTATTTATTTATTTATTTATTTATTTATTTATT	#N/A	GAAAGAAAGAAGGAAAGAAGGAAAGAAGGAAGGAAGGAAGGAAGGAGGGAAGGAAGGAAGGAAGAAAGGAAGGAAGGAAG	TAAAATAAAATAAAATAAAGTAAAATAAAATAAAATAAAATAATAAAATAAAATAA	TATCTGTCTGTCTGTCTGTCTGTCTATCTATCTATCTATCTATCTATCTATCTATCTATCTATCTATCTATCTATCTAT	AATAATAATAATAATAATAATAATAACAACAACAACAATAATAATAATAATAAT	TTCCTTCCTTCCTTCCCTCCTTCCTTCCTTCCTTCTTCCTTCCTTCCTTCTTTCCTTCCTTCCTTCTTTCCTTCCTTCCT	AAAAATAAAAATAAAAATAAAAATAAAAATAAAAATAAAATAAAA	TTTTTTTGTTTGATTGTTTGTTTGTTTGTTTGTTTGTTTGTTTGTTTGTTTGTTTG	#N/A	#N/A	AAAGGAAGAAATGAAAAGAAAGAAAGAAGAAAGAAAGAGAAAGAAGGAAAGAAAGAAGAAAGAAAGAAAGAGGAGAAAGAGAGAGAGA	TTTTATTTTATTTTATTTTATTTTACTTTATTTTATTTTATTATTTTATTTTATTTTATTTTATTTT	#N/A	ATTATTATTATTATTATTATTATTATTATTATTATTATTATTAT	AATAATAATAATAATAATAATAATAATAATAATAAATAATAATAATAATAATAAA	#N/A	TATCTATCTATCTATCTATCTATCTATCTATCTATCTATCTATCAATC	TCCATCCAACCATCCATCCATACATACATCCATCTATCCATCCATCCATTTATCCATCCATCCA	ATAAATACATACATACATACATACATATATACATACATACATAAATACATAAATA	AAATAAATAAATAAATAAATAAATAAATGAATAAATAAATAAATAAATGAATAAATAAATAAA	ATAGATAGATAAGATAGATAGATAGATGATAGATAGATAGATAGATAGATAGATAGATAGATAGATAGATAGATAGATAGATAGATA	CATACCATACCATACGATACCATACCATACCATACCATACCACACCATACTATACCATAC	TATCTATCTATCTATCTATCTATCTATCTATCTATCTATCTATCTATCTATCTATCTATCTATCTATCT	TAATTTTATTTTATTTTATTTTATTTTATTTATTTATTTTTTTTTTTTT	TAAATAAAATAAATAAATAAATAAATAAATAAATAAATAAATAAATAAATAAATA	GAGGGAGGGAGAGAGGGAGAGAGAGAGAAAGAGAGAGAGAGAGAGAAAGAGAGAGAGAGAGAGAGAGAGA	ATACATACATACATACATACATACATACATACATACATACATACATACATACATAC	TTTATTTATTTATTTATCTATTTATTTATTTATTTATTTATTTATTTATTTATTTATTTATTTATT	GATAGATAGATAGATAGATAGATAGATAGATAGATAGATAGATAGATA	#N/A	GATAGATAGATAGATAGATCGATCGATCGATCGATCGATCGATAGATAGATACATACATACATAGATACATAGGTAGATAGA	#N/A	#N/A	TTTTGTTTTGCTTTGTTTTGTTTTGTTTTGTTTTGTTTTGTTTT	AAATAAATAAATAAATAAATAAATAAATAAATAGATAAATAAATAAATAAAGAGG	#N/A	#N/A	TAAATAAATAAATAAATAAACAAACAAACAAACAAACAAATAAATAAATAAATAAATAAATAAATAATC	AAAACAAAACAAAACAAAACAAAACAAAACAAAACAAAATAAAATAAAA	#N/A	TTTATTTTTATTTATTTATTTTTATTTTTATTTTTATTTTTATTTTTATTTTTATTTTT	#N/A
L142	P. anubis	TATGTATGTATGTATTTATGTATGTATGTATGTATGTATGTATTTATTTAT	AAACAAACAAACAAACAAACAAACAAAAAAACAACCAAAAACAAACAGACAAAAAACAAAAACCAAAAAAAC	AGAGAGAGAGAGAGACAGAGAAAGAGAGAGAGAAAGAGGGAGTCAGAGAGAGAGAGAGAAAGTCAAAGAGAGAAAGAGACAGATAGA	AACAACAACAACAACAACGACAACAACAACAACAACAACAACAA	ACAAACAAACAAACAAACAAACAAACAAACAAACAAACAAAA	ATTTATTTATTTATTTATTTATTTATTTATTTATTTATTTATTTATT	TCCCTCCCTCCCTCCCTGCCTTCCTCCCTTCCTCCCTGCCTTCCTCCCTTCCTCCCTCCCCCTTTTTCCCTCCTTCTCCCTCCCACCTTCCCTCCC	GAAAGAAAGAAGGAAAGAAGGAAAGAAGGAAGGAAGGAAGGAAGGAGGGAAGGAAGGAAGGAAGAAAGGAAGGAAGGAAG	TAAAATAAAATAAAATAAAGTAAAATAAAATAAAATAAAATAAAATAATAAAATAAAATAA	#N/A	AATAATAATAATAATAATAATAATAACAACAACAACAATAATAATAATAATAAT	TTCCTTCCTTCCTTCCCTCCTTCCTTCCTTCCTTCTTCCTTCCTTCCTTCTTTCCTTCCTTCCTTCTTTCCTTCCTTCCT	#N/A	#N/A	#N/A	AAAATAAAATAAAATAAAATAAAATAAAATAAAATAAAATAAAATGAAGTAAAATAAAATAAAATAAAATAAA	AAAGGAAGAAATGAAAAGAAAGAAAGAAGAAAGAAAGAGAAAGAAGGAAAGAAAGAAGAAAGAAAGAAAGAGGAGAAAGAGAGAGAGA	TTTTATTTTATTTTATTTTATTTTACTTTATTTTATTTTATTATTTTATTTTATTTTATTTTATTTT	#N/A	#N/A	#N/A	#N/A	TATCTATCTATCTATCTATCTATCTATCTATCTATCTATCTATCTATCAATC	TCCATCCAACCATCCATCCATACATACATCCATCTATCCATCCATCCATTTATCCATCCATCCA	ATAAATACATACATACATACATACATATATACATACATACATAAATACGTAAATA	AAATAAATAAATAAATAAATAAATAAATGAATAAATAAATAAATAAATGAATAAATAAATAAA	ATAGATAGATAAGATAGATAGATAGATGATAGATAGATAGATAGATAGATAGATAGATAGATAGATAGATAGATA	CATACCATACCATACGATACCATACCATACCATACCATACCACACCATACTATACCATAC	TATCTATCTATCTATCTATCTATCTATCTATCTATCTATCTATCTATCTATCTATCTATCTATCT	TTATTTTATTTTATTTTATTTTATTTTATTTTATTTTATTTATTTATTTTTTTTTTTTTT	TAAATAAAATAAATAAATAAATAAATAAATAAATAAATAAATAAATA	GAGGGAGGGAGAGAGGGAGAGAGAGAGAAAGAGAGAGAGAGAGAGAAAGAGAGAGAGAGAGAGAGAGAGA	ATACATACATACATACATACATACATACATACATACATACATACATACATACATAC	TTTATTTATTTATTTATCTATTTATTTATTTATTTATTTATTTATTTATTTATT	GATAGATAGATAGATAGATAGATAGATAGATAGATAGATAGATAGATAGATAGATA	#N/A	GATAGATAGATAGATAGATCGATCGATCGATCGATCGATCGATAGATAGATACATACATACATAGATACATAGGTAGATAGA	AAAATAATAATAAAATAAAATAAAATAAAATAAAATAAAATAAAATAAAATAAAATAAAATAAAA	ATAATAATAATAATAATAATAATAATAATAATAATAATAAAATAAAATAAAGTAA	TTTTGTTTTGCTTTGTTTTGTTTTGTTTTGTTTTGTTTTGTTTT	#N/A	#N/A	AGAAAGAAGATAATAGAAAAGAAGAGAAGAGGAGAAGAGAGGAGAAGAGAAGAGAAGAGAATAGAAGAGAAGAGAAGAGA	TAAATAAATAAATAAATAAACAAACAAACAAACAAACAAATAAATAAATAAATAAATAAATAATC	AAAACAAAACAAAACAAAACAAAACAAAACAAAACAAAACAAAACAAAATAAAATAAAA	AGATAGATAGATAGATAGATAGATAGATAGATAGATAGATAGATAGA	TTTATTTTTATTTATTTATTTTTATTTTTATTTTTATTTTTATTTTTATTTTT	#N/A
1X1672	P. anubis	TATGTATGTATGTATTTATGTATGTATGTATGTATGTATGTATTTATTTAT	AAACAAACAAACAAACAAACAAACAAAAAAACAACCAAAAACAAACAGACAAAAAACAAAAACCAAAAAAAC	AGAGAGAGAGAGAGACAGAGAAAGAGAGAGAGAAAGAGGGAGTCAGAGAGAGAGAGAGAAAGTCAAAGAGAGAAAGAGACAGATAGA	AACAACAACAACAACAACGACAACAACAACAACAACAACAACAA	ACAAACAAACAAACAAACAAACAAACAAACAAACAAACAAAA	ATTTATTTATTTATTTATTTATTTATTTATTTATTTATTTATT	TCCCTCCCTCCCTCCCTGCCTTCCTCCCTTCCTCCCTGCCTTCCTCCCTTCCTCCCTCCCCCTTTTTCCCTCCTTCTCCCTCCCACCTTCCCTCCC	GAAAGAAAGAAGGAAAGAAGGAAAGAAGGAAGGAAGGAAGGAAGGAGGGAAGGAAGGAAGGAAGAAAGGAAGGAAGGAAG	TAAAATAAAATAAAATAAAGTAAAATAAAATAAAATAAAATAAAATAAAATAATAAAATAAAATAA	TATCTGTCTGTCTGTCTGTCTATCTATCTATCTATCTATCTATCTATCTATCTATCTATCTATCTATCTAT	AATAATAATAATAATAATAATAATAACAACAACAACAATAATAATAATAATAAT	TTCCTTCCTTCCTTCCCTCCTTCCTTCCTTCCTTCTTCCTTCCTTCCTTCTTTCCTTCCTTCCTTCTTTCCTTCCTTCCT	AAAAATAAAAATAAAAATAAAAATAAAAATAAAAATAAAATAAAA	TTTTTTTGTTTGATTGTTTGTTTGTTTGTTTGTTTGTTTGTTTGTTTGTTTG	TTCCTTCCTTCCTTCCTTCCTTCCTTCCTTCCTTCCTTCCTTCCTTCCTTCCTTCCTTCCTTCCTTCCTTCCTTCCTTCTTTCCTTCTTTCCTTCTTTC	AAAATAAAATAAAATAAAATAAAATAAAATAAAATAAAATAAAATGAAGTAAAATAAAATAAAATAAAATAAA	AAAGGAAGAAATGAAAAGAAAGAAAGAAGAAAGAAAGAGAAAGAAGGAAAGAAAGAAGAAAGAAAGAAAGAGGAGAAAGAGAGAGAGA	TTTTATTTTATTTTATTTTATTTTACTTTATTTTATTTTATTATTTTATTTTATTTTATTTTATTTT	GCCTAAAATAAATAAATAAATAAATAAATAAATAAATAAATAAATAAATAAATAAA	ATTATTATTATTATTATTATTATTATTATTATTATTATTATTAT	AATAATAATAATAATAATAATAATAATAATAAATAATAATAATAATAATAAA	#N/A	TATCTATCTATCTATCTATCTATCTATCTATCTATCTATCTATCAATC	TCCATCCAACCATCCATCCATACATACATCCATCTATCCATCCATCCATTTATCCATCCATCCA	ATAAATACATACATACATACATACATATATACATACATACATAAATACGTAAATA	AAATAAATAAATAAATAAATAAATAAATGAATAAATAAATAAATAAATGAATAAATAAATAAA	ATAGATAGATAAGATAGATAGATAGATGATAGATAGATAGATAGATAGATAGATAGATAGATAGATAGATAGATAGATA	CATACCATACCATACGATACCATACCATACCATACCATACCACACCATACTATACCATAC	TATCTATCTATCTATCTATCTATCTATCTATCTATCTATCTATCTATCTATCTATCT	TTATTTTATTTTATTTTATTTTATTTTATTTTATTTTATTTTATTTTATTTATTTATTTTTTTTTTTTT	TAAATAAAATAAATAAATAAATAAATAAATAAATAAATAAATAAATA	GAGGGAGGGAGAGAGGGAGAGAGAGAGAAAGAGAGAGAGAGAGAGAAAGAGAGAGAGAGAGAGAGAGAGA	ATACATACATACATACATACATACATACATACATACATACATACATACATAC	TTTATTTATTTATTTATCTATTTATTTATTTATTTATTTATTTATTTATTTATTTATT	GATAGATAGATAGATAGATAGATAGATAGATAGATAGATAGATAGATAGATA	TAGTATACTCTAGTATACTCTAGTATAGTATAGTATAGTATAGTATAGTATAGTATAGTATAGTATAGTATAGTATAGTATAGTATAGTATAGTATA	GATAGATAGATAGATAGATCGATCGATCGATCGATCGATCGATAGATAGATACATACATACATAGATACATAGGTAGATAGA	AAAATAATAATAAAATAAAATAAAATAAAATAAAATAAAATAAAATAAAATAAAATAAAA	ATAATAATAATAATAATAATAATAATAATAATAATAATAAAATAAAATAAAGTAA	TTTTGTTTTGCTTTGTTTTGTTTTGTTTTGTTTTGTTTTGTTTT	AAATAAATAAATAAATAAATAAATAAATAAATAGATAAATAAATAAATAAAGAGG	AAAAATAAAAATAAAAATAAAAATAAAAATAAAAATAAAAATAAAAATAAA	AGAAAGAAGATAATAGAAAAGAAGAGAAGAGGAGAAGAGAGGAGAAGAGAAGAGAAGAGAATAGAAGAGAAGAGAAGAGA	TAAATAAATAAATAAATAAACAAACAAACAAACAAACAAATAAATAAATAAATAAATAAATAATC	AAAACAAAACAAAACAAAACAAAACAAAACAAAACAAAACAAAATAAAATAAAA	AGATAGATAGATAGATAGATAGATAGATAGATAGATAGATAGATAGA	TTTATTTTTATTTATTTATTTTTATTTTTATTTTTATTTTTATTTTTATTTTT	AATAAAATAAAATAAAATAAAATAAAATAAAATAAAATAAAATAAAATAAAATAAAATAAAATAAAATAAATAAAATAAAATAAAATAAATAAAAT
1X0832	P. anubis	TATGTATGTATGTATTTATGTATGTATGTATGTATGTATGTATTTATTTAT	AAACAAACAAACAAACAAACAAACAAAAAAACAACCAAAAACAAACAGACAAAAAACAAAAACCAAAAAAAC	AGAGAGAGAGAGAGACAGAGAAAGAGAGAGAGAAAGAGGGAGTCAGAGAGAGAGAGAGAAAGTCAAAGAGAGAAAGAGACAGATAGA	AACAACAACAACAACAACGACAACAACAACAACAACAACAACAA	ACAAACAAACAAACAAACAAACAAACAAACAAACAAAA	ATTTATTTATTTATTTATTTATTTATTTATTTATTTATTTATT	TCCCTCCCTCCCTCCCTGCCTTCCTCCCTTCCTCCCTGCCTTCCTCCCTTCCTCCCTCCCCCTTTTTCCCTCCTTCTCCCTCCCACCTTCCCTCCC	GAAAGAAAGAAGGAAAGAAGGAAAGAAGGAAGGAAGGAAGGAAGGAGGGAAGGAAGGAAGGAAGAAAGGAAGGAAGGAAG	TAAAATAAAATAAAATAAAGTAAAATAAAATAAAATAAAATAATAAAATAAAATAA	TATCTGTCTGTCTGTCTGTCTGTCTATCTATCTATCTATCTATCTATCTATCTATCTATCTATCTATCTATCTATCTATCTAT	AATAATAATAATAATAATAATAATAACAACAACAACAATAATAATAATAATAAT	TTCCTTCCTTCCTTCCCTCCTTCCTTCCTTCCTTCTTCCTTCCTTCCTTCTTTCCTTCCTTCCTTCTTTCCTTCCTTCCT	AAAAATAAAAATAAAAATAAAAATAAAAATAAAAATAAAATAAAA	TTTTTTTGTTTGATTGTTTGTTTGTTTGTTTGTTTGTTTGTTTGTTTGTTTGTTTGTTTG	TTCCTTCCTTCCTTCCTTCCTTCCTTCCTTCCTTCCTTCCTTCCTTCTTTCCTTCTTTCCTTCTTTC	AAAATAAAATAAAATAAAATAAAATAAAATAAAATAAAATAAAATAAAATAAAATAAAATGAAGTAAAATAAAATAAAATAAAATAAA	AAAGGAAGAAATGAAAAGAAAGAAAGAAGAAAGAAAGAGAAAGAAGGAAAGAAAGAAGAAAGAAAGAAAGAGGAGAAAGAGAGAGAGA	TTTTATTTTATTTTATTTTATTTTACTTTATTTTATTTTATTATTTTATTTTATTTTATTTTATTTT	GTCTAAAATAAATAAATAAATAAATAAATAAATAAATAAATAAATAAA	ATTATTATTATTATTATTATTATTATTATTATTATTATTAT	AATAATAATAATAATAATAATAATAATAATAATAATAAATAATAATAATAATAATAAA	TATCTATCTATCTATCTATCTATCTATCTATCTATCTATCTATCTATCTATCTATCTATCTATCTTCTATTATCTCCATTTATCTATATATCTAT	TATCTATCTATCTATCTATCTATCTATCTATCTATCTATCTATCTATCAATC	TCCATCCAACCATCCATCCATACATACATCCATCTATCCATCCATCCATTTATCCATCCATCCA	ATAAATACATACATACATACATACATATATACATACATACATAAATACATAAATA	AAATAAATAAATAAATAAATAAATAAATGAATAAATAAATAAATAAATGAATAAATAAATAAA	ATAGATAGATAAGATAGATAGATAGATGATAGATAGATAGATAGATAGATAGATAGATAGATAGATAGATAGATAGATAGATA	CATACCATACCATACGATACCATACCATACCATACCATACCACACCATACTATACCATAC	TATCTATCTATCTATCTATCTATCTATCTATCTATCTATCTATCTATCTATCTATCTATCTATCT	TAATTTTATTTTATTTTATTTTATTTTATTTATTTATTTTTTTTTTTTT	TAAATAAAATAAATAAATAAATAAATAAATAAATAAATAAATAAATA	GAGGGAGGGAGAGAGGGAGAGAGAGAGAAAGAGAGAGAGAGAGAGAAAGAGAGAGAGAGAGAGAGAGAGA	ATACATACATACATACATACATACATACATACATACATACATACATAC	TTTATTTATTTATTTATCTATTTATTTATTTATTTATTTATTTATTTATTTATTTATT	GATAGATAGATAGATAGATAGATAGATAGATAGATAGATAGATAGATAGATA	TAGTATACTCTAGTATACTCTAGTATACTCTAGTATAGTATAGTATAGTATAGTATAGTATAGTATAGTATAGTATAGTATAGTATAGTATA	GATAGATAGATAGATAGATCGATCGATCGATCGATCGATCGATAGATAGATACATACATACATAGATACATAGGTAGATAGA	AAAATAATAATAAAATAAAATAAAATAAAATAAAATAAAATAAAATAAAA	ATAATAATAATAATAATAATAATAATAATAATAATAATAATAATAAAATAAAATAAAGTAA	TTTTGTTTTGCTTTGTTTTGTTTTGTTTTGTTTTGTTTTGTTTT	AAATAAATAAATAAATAAATAAATAAATAAATAGATAAATAAATAAATAAAGAGG	AAAAATAAAAATAAAAATAAAAATAAAAATAAAAATAAAAATAAA	AGAAAGAAGATAATAGAAAAGAAGAGAAGAGGAGAAGAGAGGAGAAGAGAAGAGAAGAGAATAGAAGAGAAGAGAAGAGA	TAAATAAATAAATAAATAAACAAACAAACAAACAAACAAATAAATAAATAAATAAATAAATAAATAATC	AAAACAAAACAAAACAAAACAAAACAAAACAAAACAAAACAAAATAAAATAAAA	AGATAGATAGATAGATAGATAGATAGATAGATAGATAGATAGATAGA	TTTATTTTTATTTATTTATTTTTATTTTTATTTTTATTTTTATTTTTATTTTTATTTTT	AATAAAATAAAATAAAATAAAATAAAATAAAATAAAATAAAATAAAATAAAATAAAATAAAATAAAATAAAATAAAATAAAATAAATAAAATAAAATAAAATAAATAAAAT
1X1947	P. anubis	TATGTATGTATGTATTTATGTATGTATGTATGTATGTATGTATTTATTTAT	AAACAAACAAACAAACAAACAAACAAAAAAACAACCAAAAACAAACAGACAAAAAACAAAAACCAAAAAAAC	AGAGAGAGAGAGAGACAGAGAAAGAGAGAGAGAAAGAGGGAGTCAGAGAGAGAGAGAGAAAGTCAAAGAGAGAAAGAGACAGATAGA	AACAACAACAACAACAACGACAACAACAACAACAACAACAACAA	ACAAACAAACAAACAAACAAACAAACAAACAAACAAACAAAA	ATTTATTTATTTATTTATTTATTTATTTATTTATTTATTTATTTATT	TCCCTCCCTCCCTCCCTGCCTTCCTCCCTTCCTCCCTGCCTTCCTCCCTTCCTCCCTCCCCCTTTTTCCCTCCTTCTCCCTCCCACCTTCCCTCCC	GAAAGAAAGAAGGAAAGAAGGAAAGAAGGAAGGAAGGAAGGAAGGAGGGAAGGAAGGAAGGAAGAAAGGAAGGAAGGAAG	TAAAATAAAATAAAATAAAGTAAAATAAAATAAAATAAAATAAAATAAAATAATAAAATAAAATAA	TATCTGTCTGTCTGTCTGTCTATCTATCTATCTATCTATCTATCTATCTATCTATCTATCTATCTATCTATCTATCTATCTAT	AATAATAATAATAATAATAATAATAACAACAACAACAATAATAATAATAATAAT	TTCCTTCCTTCCTTCCCTCCTTCCTTCCTTCCTTCTTCCTTCCTTCCTTCTTTCCTTCCTTCCTTCTTTCCTTCCTTCCT	AAAAATAAAAATAAAAATAAAAATAAAAATAAAAATAAAATAAAA	TTTTTTTGTTTGATTGTTTGTTTGTTTGTTTGTTTGTTTGTTTGTTTGTTTGTTTG	TTCCTTCCTTCCTTCCTTCCTTCCTTCCTTCCTTCCTTCCTTCCTTCCTTCCTTCCTTCCTTCCTTCCTTCTTTCCTTCTTTCCTTCTTTC	AAAATAAAATAAAATAAAATAAAATAAAATAAAATAAAATAAAATGAAGTAAAATAAAATAAAATAAAATAAA	AAAGGAAGAAATGAAAAGAAAGAAAGAAGAAAGAAAGAGAAAGAAGGAAAGAAAGAAGAAAGAAAGAAAGAGGAGAAAGAGAGAGAGA	TTTTATTTTATTTTATTTTATTTTACTTTATTTTATTTTATTATTTTATTTTATTTTATTTTATTTT	GCCTAAAATAAATAAATAAATAAATAAATAAATAAATAAATAAATAAATAAATAAATAAA	ATTATTATTATTATTATTATTATTATTATTATTATTATTATTAT	AATAATAATAATAATAATAATAATAATAATAAATAATAATAATAATAATAAA	TATCTATCTATCTATCTATCTATCTATCTATCTATCTATCTATCTATCTATCTATCTATCTATCTATCTTCTATTATCTCCATTTATCTATATATCTAT	TATCTATCTATCTATCTATCTATCTATCTATCTATCTATCTATCTATCTATCAATC	TCCATCCAACCATCCATCCATACATACATCCATCTATCCATCCATCCATTTATCCATCCATCCA	ATAAATACATACATACATACATACATATATACATACATACATAAATACGTAAATA	AAATAAATAAATAAATAAATAAATAAATGAATAAATAAATAAATAAATGAATAAATAAATAAA	ATAGATAGATAAGATAGATAGATAGATGATAGATAGATAGATAGATAGATAGATAGATAGATAGATAGATAGATAGATA	CATACCATACCATACGATACCATACCATACCATACCATACCACACCATACTATACCATAC	TATCTATCTATCTATCTATCTATCTATCTATCTATCTATCTATCTATCTATCTATCT	TTATTTTATTTTATTTTATTTTATTTTATTTTATTTTATTTTATTTTATTTATTTATTTTTTTTTTTTT	TAAATAAAATAAATAAATAAATAAATAAATAAATAAATAAATAAATA	GAGGGAGGGAGAGAGGGAGAGAGAGAGAAAGAGAGAGAGAGAGAGAAAGAGAGAGAGAGAGAGAGAGAGA	ATACATACATACATACATACATACATACATACATACATACATACATACATACATAC	TTTATTTATTTATTTATCTATTTATTTATTTATTTATTTATTTATTTATTTATTTATT	GATAGATAGATAGATAGATAGATAGATAGATAGATAGATAGATAGATAGATAGATA	TAGTATACTCTAGTATACTCTAGTATAGTATAGTATAGTATAGTATAGTATAGTATAGTATAGTATAGTATAGTATAGTATAGTATAGTATAGTATA	GATAGATAGATAGATAGATCGATCGATCGATCGATCGATCGATAGATAGATACATACATACATAGATACATAGGTAGATAGA	AAAATAATAATAAAATAAAATAAAATAAAATAAAATAAAATAAAATAAAATAAAATAAAA	ATAATAATAATAATAATAATAATAATAATAATAATAATAATAAAATAAAATAAAGTAA	TTTTGTTTTGCTTTGTTTTGTTTTGTTTTGTTTTGTTTTGTTTT	AAATAAATAAATAAATAAATAAATAAATAAATAGATAAATAAATAAATAAAGAGG	AAAAATAAAAATAAAAATAAAAATAAAAATAAAAATAAAAATAAA	AGAAAGAAGATAATAGAAAAGAAGAGAAGAGGAGAAGAGAGGAGAAGAGAAGAGAAGAGAATAGAAGAGAAGAGAAGAGA	TAAATAAATAAATAAATAAACAAACAAACAAACAAACAAATAAATAAATAAATAAATAAATAATC	AAAACAAAACAAAACAAAACAAAACAAAACAAAACAAAACAAAATAAAATAAAA	AGATAGATAGATAGATAGATAGATAGATAGATAGATAGATAGATAGA	TTTATTTTTATTTATTTATTTTTATTTTTATTTTTATTTTTATTTTTATTTTT	AATAAAATAAAATAAAATAAAATAAAATAAAATAAAATAAAATAAAATAAAATAAAATAAAATAAAATAAAATAAAATAAAATAAATAAAATAAAATAAAATAAATAAAAT
1X3162	P. anubis	TATGTATGTATGTATTTATGTATGTATGTATGTATGTATGTATTTATTTAT	AAACAAACAAACAAACAAACAAACAAAAAAACAACCAAAAACAAACAGACAAAAAACAAAAACCAAAAAAAC	AGAGAGAGAGAGAGACAGAGAAAGAGAGAGAGAAAGAGGGAGTCAGAGAGAGAGAGAGAAAGTCAAAGAGAGAAAGAGACAGATAGA	AACAACAACAACAACAACGACAACAACAACAACAACAACAACAA	ACAAACAAACAAACAAACAAACAAACAAACAAACAAACAAAA	ATTTATTTATTTATTTATTTATTTATTTATTTATTTATTTATTTATT	TCCCTCCCTCCCTCCCTGCCTTCCTCCCTTCCTCCCTGCCTTCCTCCCTTCCTCCCTCCCCCTTTTTCCCTCCTTCTCCCTCCCACCTTCCCTCCC	GAAAGAAAGAAGGAAAGAAGGAAAGAAGGAAGGAAGGAAGGAAGGAGGGAAGGAAGGAAGGAAGAAAGGAAGGAAGGAAG	TAAAATAAAATAAAATAAAGTAAAATAAAATAAAATAAAATAAAATAATAAAATAAAATAA	TATCTGTCTGTCTGTCTGTCTATCTATCTATCTATCTATCTATCTATCTATCTATCTATCTATCTATCTATCTAT	AATAATAATAATAATAATAATAATAACAACAACAACAATAATAATAATAATAAT	TTCCTTCCTTCCTTCCCTCCTTCCTTCCTTCCTTCTTCCTTCCTTCCTTCTTTCCTTCCTTCCTTCTTTCCTTCCTTCCT	AAAAATAAAAATAAAAATAAAAATAAAAATAAAAATAAAATAAAA	TTTTTTTGTTTGATTGTTTGTTTGTTTGTTTGTTTGTTTGTTTGTTTGTTTG	TTCCTTCCTTCCTTCCTTCCTTCCTTCCTTCCTTCCTTCCTTCCTTCCTTCCTTCCTTCCTTCCTTCCTTCTTTCCTTCTTTCCTTCTTTC	AAAATAAAATAAAATAAAATAAAATAAAATAAAATAAAATAAAATGAAGTAAAATAAAATAAAATAAAATAAA	AAAGGAAGAAATGAAAAGAAAGAAAGAAGAAAGAAAGAGAAAGAAGGAAAGAAAGAAGAAAGAAAGAAAGAGGAGAAAGAGAGAGAGA	TTTTATTTTATTTTATTTTATTTTACTTTATTTTATTTTATTATTTTATTTTATTTTATTTTATTTT	GCCTAAAATAAATAAATAAATAAATAAATAAATAAATAAATAAATAAATAAATAAA	ATTATTATTATTATTATTATTATTATTATTATTATTATTATTAT	AATAATAATAATAATAATAATAATAATAATAAATAATAATAATAATAATAAA	TATCTATCTATCTATCTATCTATCTATCTATCTATCTATCTATCTATCTATCTATCTATCTATCTATCTTCTATTATCTCCATTTATCTATATATCTAT	TATCTATCTATCTATCTATCTATCTATCTATCTATCTATCTATCTATCAATC	TCCATCCAACCATCCATCCATACATACATCCATCTATCCATCCATCCATTTATCCATCCATCCA	ATAAATACATACATACATACATACATATATACATACATACATAAATACGTAAATA	AAATAAATAAATAAATAAATAAATAAATGAATAAATAAATAAATAAATGAATAAATAAATAAA	ATAGATAGATAAGATAGATAGATAGATGATAGATAGATAGATAGATAGATAGATAGATAGATAGATAGATAGATA	CATACCATACCATACGATACCATACCATACCATACCATACCACACCATACTATACCATAC	TATCTATCTATCTATCTATCTATCTATCTATCTATCTATCTATCTATCTATCTATCTATCTATCT	TTATTTTATTTTATTTTATTTTATTTTATTTTATTTTATTTTATTTTATTTATTTATTTTTTTTTTTTT	TAAATAAAATAAATAAATAAATAAATAAATAAATAAATAAATAAATA	GAGGGAGGGAGAGAGGGAGAGAGAGAGAAAGAGAGAGAGAGAGAGAAAGAGAGAGAGAGAGAGAGAGAGA	ATACATACATACATACATACATACATACATACATACATACATACATACATACATAC	TTTATTTATTTATTTATCTATTTATTTATTTATTTATTTATTTATTTATTTATT	GATAGATAGATAGATAGATAGATAGATAGATAGATAGATAGATAGATAGATAGATA	TAGTATACTCTAGTATACTCTAGTATAGTATAGTATAGTATAGTATAGTATAGTATAGTATAGTATAGTATAGTATAGTATAGTATA	GATAGATAGATAGATAGATCGATCGATCGATCGATCGATCGATAGATAGATACATACATACATAGATACATAGGTAGATAGA	AAAATAATAATAAAATAAAATAAAATAAAATAAAATAAAATAAAATAAAATAAAATAAAATAAAA	ATAATAATAATAATAATAATAATAATAATAATAATAATAATAAAATAAAATAAAGTAA	TTTTGTTTTGCTTTGTTTTGTTTTGTTTTGTTTTGTTTTGTTTT	AAATAAATAAATAAATAAATAAATAAATAAATAGATAAATAAATAAATAAAGAGG	AAAAATAAAAATAAAAATAAAAATAAAAATAAAAATAAAAATAAA	AGAAAGAAGATAATAGAAAAGAAGAGAAGAGGAGAAGAGAGGAGAAGAGAAGAGAAGAGAATAGAAGAGAAGAGAAGAGA	TAAATAAATAAATAAATAAACAAACAAACAAACAAACAAATAAATAAATAAATAAATAAATAATC	AAAACAAAACAAAACAAAACAAAACAAAACAAAACAAAACAAAACAAAATAAAATAAAA	AGATAGATAGATAGATAGATAGATAGATAGATAGATAGATAGATAGA	TTTATTTTTATTTATTTATTTTTATTTTTATTTTTATTTTTATTTTTATTTTT	AATAAAATAAAATAAAATAAAATAAAATAAAATAAAATAAAATAAAATAAAATAAAATAAAATAAAATAAAATAAAATAAATAAAATAAAATAAAATAAATAAAAT
1X1939	P. anubis	TATGTATGTATGTATTTATGTATGTATGTATGTATGTATGTATTTATTTAT	AAACAAACAAACAAACAAACAAACAAAAAAACAACCAAAAACAAACAGACAAAAAACAAAAACCAAAAAAAC	AGAGAGAGAGAGAGACAGAGAAAGAGAGAGAGAAAGAGGGAGTCAGAGAGAGAGAGAGAAAGTCAAAGAGAGAAAGAGACAGATAGA	AACAACAACAACAACAACGACAACAACAACAACAACAACAACAA	ACAAACAAACAAACAAACAAACAAACAAACAAACAAAA	ATTTATTTATTTATTTATTTATTTATTTATTTATTTATTTATT	TCCCTCCCTCCCTCCCTGCCTTCCTCCCTTCCTCCCTGCCTTCCTCCCTTCCTCCCTCCCCCTTTTTCCCTCCTTCTCCCTCCCACCTTCCCTCCC	GAAAGAAAGAAGGAAAGAAGGAAAGAAGGAAGGAAGGAAGGAAGGAGGGAAGGAAGGAAGGAAGAAAGGAAGGAAGGAAG	TAAAATAAAATAAAATAAAGTAAAATAAAATAAAATAAAATAATAAAATAAAATAA	TATCTGTCTGTCTGTCTGTCTGTCTGTCTATCTATCTATCTATCTATCTATCTATCTATCTATCTATCTATCTATCTAT	AATAATAATAATAATAATAATAATAACAACAACAACAATAATAATAATAATAAT	TTCCTTCCTTCCTTCCCTCCTTCCTTCCTTCCTTCTTCCTTCCTTCCTTCTTTCCTTCCTTCCTTCTTTCCTTCCTTCCT	AAAAATAAAAATAAAAATAAAAATAAAAATAAAAATAAAATAAAA	#N/A	TTCCTTCCTTCCTTCCTTCCTTCCTTCCTTCCTTCCTTCCTTCCTTCCTTCCTTCTTTCCTTCTTTCCTTCTTTC	AAAATAAAATAAAATAAAATAAAATAAAATAAAATAAAATAAAATAAAATAAAATAAAATGAAGTAAAATAAAATAAAATAAAATAAA	AAAGGAAGAAATGAAAAGAAAGAAAGAAGAAAGAAAGAGAAAGAAGGAAAGAAAGAAGAAAGAAAGAAAGAGGAGAAAGAGAGAGAGA	TTTTATTTTATTTTATTTTATTTTACTTTATTTTATTTTATTATTTTATTTTATTTTATTTTATTTT	GTCTAAAATAAATAAATAAATAAATAAATAAATAAATAAATAAATAAA	#N/A	AATAATAATAATAATAATAATAATAATAATAATAATAAATAATAATAATAATAATAAA	TATCTATCTATCTATCTATCTATCTATCTATCTATCTATCTATCTATCTATCTTCTATTATCTCCATTTATCTATATATCTAT	TATCTATCTATCTATCTATCTATCTATCTATCTATCTATCTATCAATC	TCCATCCAACCATCCATCCATACATACATCCATCTATCCATCCATCCATTTATCCATCCATCCA	ATAAATACATACATACATACATACATATATACATACATACATAAATACATAAATA	AAATAAATAAATAAATAAATAAATAAATGAATAAATAAATAAATAAATGAATAAATAAATAAA	ATAGATAGATAAGATAGATAGATAGATGATAGATAGATAGATAGATAGATAGATAGATAGATAGATAGATAGATA	CATACCATACCATACGATACCATACCATACCATACCATACCACACCATACTATACCATAC	TATCTATCTATCTATCTATCTATCTATCTATCTATCTATCTATCTATCTATCTATCTATCT	TAATTTTATTTTATTTTATTTTATTTTATTTATTTATTTTTTTTTTTTT	TAAATAAAATAAATAAATAAATAAATAAATAAATAAATAAATAAATAAATA	#N/A	ATACATACATACATACATACATACATACATACATACATACATACATACATAC	TTTATTTATTTATTTATCTATTTATTTATTTATTTATTTATTTATTTATTTATTTATT	GATAGATAGATAGATAGATAGATAGATAGATAGATAGATAGATAGATAGATA	TAGTATACTCTAGTATACTCTAGTATACTCTAGTATAGTATAGTATAGTATAGTATAGTATAGTATAGTATAGTATAGTATAGTATAGTATAGTATA	GATAGATAGATAGATAGATCGATCGATCGATCGATCGATCGATAGATAGATACATACATACATAGATACATAGGTAGATAGA	AAAATAATAATAAAATAAAATAAAATAAAATAAAATAAAATAAAATAAAA	ATAATAATAATAATAATAATAATAATAATAATAATAATAAAATAAAATAAAGTAA	TTTTGTTTTGCTTTGTTTTGTTTTGTTTTGTTTTGTTTTGTTTT	AAATAAATAAATAAATAAATAAATAAATAAATAAATAGATAAATAAATAAATAAAGAGG	AAAAATAAAAATAAAAATAAAAATAAAAATAAAAATAAAAATAAA	AGAAAGAAGATAATAGAAAAGAAGAGAAGAGGAGAAGAGAGGAGAAGAGAAGAGAAGAGAATAGAAGAGAAGAGAAGAGA	TAAATAAATAAATAAATAAACAAACAAACAAACAAACAAATAAATAAATAAATAAATAAATAAATAAATAAATAATC	AAAACAAAACAAAACAAAACAAAACAAAACAAAACAAAACAAAATAAAATAAAA	AGATAGATAGATAGATAGATAGATAGATAGATAGATAGATAGATAGA	TTTATTTTTATTTATTTATTTTTATTTTTATTTTTATTTTTATTTTTATTTTTATTTTT	#N/A
1X3576	P. anubis	TATGTATGTATGTATTTATGTATGTATGTATGTATGTATGTATTTATTTAT	AAACAAACAAACAAACAAACAAACAAAAAAACAACCAAAAACAAACAGACAAAAAACAAAAACCAAAAAAAC	AGAGAGAGAGAGAGACAGAGAAAGAGAGAGAGAAAGAGGGAGTCAGAGAGAGAGAGAGAAAGTCAAAGAGAGAAAGAGACAGATAGA	AACAACAACAACAACAACGACAACAACAACAACAACAACAACAA	ACAAACAAACAAACAAACAAACAAACAAACAAACAAAA	ATTTATTTATTTATTTATTTATTTATTTATTTATTTATTTATT	TCCCTCCCTCCCTCCCTGCCTTCCTCCCTTCCTCCCTGCCTTCCTCCCTTCCTCCCTCCCCCTTTTTCCCTCCTTCTCCCTCCCACCTTCCCTCCC	GAAAGAAAGAAGGAAAGAAGGAAAGAAGGAAGGAAGGAAGGAAGGAGGGAAGGAAGGAAGGAAGAAAGGAAGGAAGGAAG	TAAAATAAAATAAAATAAAGTAAAATAAAATAAAATAAAATAATAAAATAAAATAA	TATCTGTCTGTCTGTCTGTCTGTCTATCTATCTATCTATCTATCTATCTATCTATCTATCTATCTATCTATCTATCTATCTAT	AATAATAATAATAATAATAATAATAACAACAACAACAATAATAATAATAATAAT	TTCCTTCCTTCCTTCCCTCCTTCCTTCCTTCCTTCTTCCTTCCTTCCTTCTTTCCTTCCTTCCTTCTTTCCTTCCTTCCT	AAAAATAAAAATAAAAATAAAAATAAAAATAAAAATAAAATAAAA	TTTTTTTGTTTGATTGTTTGTTTGTTTGTTTGTTTGTTTGTTTGTTTGTTTGTTTGTTTG	TTCCTTCCTTCCTTCCTTCCTTCCTTCCTTCCTTCCTTCCTTCCTTCTTTCCTTCTTTCCTTCTTTC	AAAATAAAATAAAATAAAATAAAATAAAATAAAATAAAATAAAATAAAATAAAATAAAATGAAGTAAAATAAAATAAAATAAAATAAA	AAAGGAAGAAATGAAAAGAAAGAAAGAAGAAAGAAAGAGAAAGAAGGAAAGAAAGAAGAAAGAAAGAAAGAGGAGAAAGAGAGAGAGA	TTTTATTTTATTTTATTTTATTTTACTTTATTTTATTTTATTATTTTATTTTATTTTATTTTATTTT	GTCTAAAATAAATAAATAAATAAATAAATAAATAAATAAATAAATAAA	ATTATTATTATTATTATTATTATTATTATTATTATTATTAT	AATAATAATAATAATAATAATAATAATAATAATAATAAATAATAATAATAATAATAAA	#N/A	TATCTATCTATCTATCTATCTATCTATCTATCTATCTATCTATCTATCAATC	TCCATCCAACCATCCATCCATACATACATCCATCTATCCATCCATCCATTTATCCATCCATCCA	ATAAATACATACATACATACATACATATATACATACATACATAAATACATAAATA	AAATAAATAAATAAATAAATAAATAAATGAATAAATAAATAAATAAATGAATAAATAAATAAA	ATAGATAGATAAGATAGATAGATAGATGATAGATAGATAGATAGATAGATAGATAGATAGATAGATAGATAGATAGATAGATAGATA	CATACCATACCATACGATACCATACCATACCATACCATACCACACCATACTATACCATAC	TATCTATCTATCTATCTATCTATCTATCTATCTATCTATCTATCTATCTATCTATCTATCT	TAATTTTATTTTATTTTATTTTATTTTATTTATTTATTTTTTTTTTTTT	TAAATAAAATAAATAAATAAATAAATAAATAAATAAATAAATAAATA	GAGGGAGGGAGAGAGGGAGAGAGAGAGAAAGAGAGAGAGAGAGAGAAAGAGAGAGAGAGAGAGAGAGAGA	ATACATACATACATACATACATACATACATACATACATACATACATAC	TTTATTTATTTATTTATCTATTTATTTATTTATTTATTTATTTATTTATTTATTTATT	GATAGATAGATAGATAGATAGATAGATAGATAGATAGATAGATAGATAGATA	TAGTATACTCTAGTATACTCTAGTATACTCTAGTATAGTATAGTATAGTATAGTATAGTATAGTATAGTATAGTATAGTATAGTATAGTATA	GATAGATAGATAGATAGATCGATCGATCGATCGATCGATCGATAGATAGATACATACATACATAGATACATAGGTAGATAGA	AAAATAATAATAAAATAAAATAAAATAAAATAAAATAAAATAAAATAAAA	ATAATAATAATAATAATAATAATAATAATAATAATAATAATAATAAAATAAAATAAAGTAA	TTTTGTTTTGCTTTGTTTTGTTTTGTTTTGTTTTGTTTTGTTTT	AAATAAATAAATAAATAAATAAATAAATAAATAGATAAATAAATAAATAAAGAGG	AAAAATAAAAATAAAAATAAAAATAAAAATAAAAATAAAAATAAA	AGAAAGAAGATAATAGAAAAGAAGAGAAGAGGAGAAGAGAGGAGAAGAGAAGAGAAGAGAATAGAAGAGAAGAGAAGAGA	TAAATAAATAAATAAATAAACAAACAAACAAACAAACAAATAAATAAATAAATAAATAAATAAATAATC	AAAACAAAACAAAACAAAACAAAACAAAACAAAACAAAACAAAATAAAATAAAATAAAA	AGATAGATAGATAGATAGATAGATAGATAGATAGATAGATAGATAGA	TTTATTTTTATTTATTTATTTTTATTTTTATTTTTATTTTTATTTTTATTTTTATTTTT	AATAAAATAAAATAAAATAAAATAAAATAAAATAAAATAAAATAAAATAAAATAAAATAAAATAAAATAAAATAAAATAAATAAAATAAAATAAAATAAATAAAAT
1X2891	P. anubis	TATGTATGTATGTATTTATGTATGTATGTATGTATGTATGTATTTATTTAT	AAACAAACAAACAAACAAACAAACAAAAAAACAACCAAAAACAAACAGACAAAAAACAAAAACCAAAAAAAC	AGAGAGAGAGAGAGACAGAGAAAGAGAGAGAGAAAGAGGGAGTCAGAGAGAGAGAGAGAAAGTCAAAGAGAGAAAGAGACAGATAGA	AACAACAACAACAACAACGACAACAACAACAACAACAACAACAA	ACAAACAAACAAACAAACAAACAAACAAACAAACAAAA	ATTTATTTATTTATTTATTTATTTATTTATTTATTTATTTATT	TCCCTCCCTCCCTCCCTGCCTTCCTCCCTTCCTCCCTGCCTTCCTCCCTTCCTCCCTCCCCCTTTTTCCCTCCTTCTCCCTCCCACCTTCCCTCCC	GAAAGAAAGAAGGAAAGAAGGAAAGAAGGAAGGAAGGAAGGAAGGAGGGAAGGAAGGAAGGAAGAAAGGAAGGAAGGAAG	TAAAATAAAATAAAATAAAGTAAAATAAAATAAAATAAAATAATAAAATAAAATAA	TATCTGTCTGTCTGTCTGTCTGTCTGTCTATCTATCTATCTATCTATCTATCTATCTATCTATCTATCTATCTATCTAT	AATAATAATAATAATAATAATAATAACAACAACAACAATAATAATAATAATAAT	TTCCTTCCTTCCTTCCCTCCTTCCTTCCTTCCTTCTTCCTTCCTTCCTTCTTTCCTTCCTTCCTTCTTTCCTTCCTTCCT	AAAAATAAAAATAAAAATAAAAATAAAAATAAAAATAAAATAAAA	#N/A	TTCCTTCCTTCCTTCCTTCCTTCCTTCCTTCCTTCCTTCCTTCCTTCCTTCCTTCTTTCCTTCTTTCCTTCTTTC	AAAATAAAATAAAATAAAATAAAATAAAATAAAATAAAATAAAATAAAATAAAATAAAATGAAGTAAAATAAAATAAAATAAAATAAA	#N/A	TTTTATTTTATTTTATTTTATTTTACTTTATTTTATTTTATTATTTTATTTTATTTTATTTTATTTT	GTCTAAAATAAATAAATAAATAAATAAATAAATAAATAAATAAATAAA	#N/A	#N/A	TATCTATCTATCTATCTATCTATCTATCTATCTATCTATCTATCTATCTATCTATCTATCTATCTTCTATTATCTCCATTTATCTATATATCTAT	TATCTATCTATCTATCTATCTATCTATCTATCTATCTATCTATCTATCAATC	TCCATCCAACCATCCATCCATACATACATCCATCTATCCATCCATCCATTTATCCATCCATCCA	ATAAATACATACATACATACATACATATATACATACATACATAAATACATAAATA	AAATAAATAAATAAATAAATAAATAAATGAATAAATAAATAAATAAATGAATAAATAAATAAA	ATAGATAGATAAGATAGATAGATAGATGATAGATAGATAGATAGATAGATAGATAGATAGATAGATAGATAGATAGATAGATAGATA	CATACCATACCATACGATACCATACCATACCATACCATACCACACCATACTATACCATAC	TATCTATCTATCTATCTATCTATCTATCTATCTATCTATCTATCTATCTATCTATCTATCT	#N/A	TAAATAAAATAAATAAATAAATAAATAAATAAATAAATAAATAAATAAATA	GAGGGAGGGAGAGAGGGAGAGAGAGAGAAAGAGAGAGAGAGAGAGAAAGAGAGAGAGAGAGAGAGAGAGA	ATACATACATACATACATACATACATACATACATACATACATACATACATAC	TTTATTTATTTATTTATCTATTTATTTATTTATTTATTTATTTATTTATTTATTTATT	GATAGATAGATAGATAGATAGATAGATAGATAGATAGATAGATAGATAGATAGATA	TAGTATACTCTAGTATACTCTAGTATACTCTAGTATAGTATAGTATAGTATAGTATAGTATAGTATAGTATAGTATAGTATAGTATAGTATAGTATAGTATAGTATA	GATAGATAGATAGATAGATCGATCGATCGATCGATCGATCGATAGATAGATACATACATACATAGATACATAGGTAGATAGA	AAAATAATAATAAAATAAAATAAAATAAAATAAAATAAAATAAAATAAAA	#N/A	TTTTGTTTTGCTTTGTTTTGTTTTGTTTTGTTTTGTTTTGTTTT	#N/A	AAAAATAAAAATAAAAATAAAAATAAAAATAAAAATAAAAATAAA	AGAAAGAAGATAATAGAAAAGAAGAGAAGAGGAGAAGAGAGGAGAAGAGAAGAGAAGAGAATAGAAGAGAAGAGAAGAGA	TAAATAAATAAATAAATAAACAAACAAACAAACAAACAAATAAATAAATAAATAAATAAATAAATAAATAAATAATC	AAAACAAAACAAAACAAAACAAAACAAAACAAAACAAAACAAAATAAAATAAAA	AGATAGATAGATAGATAGATAGATAGATAGATAGATAGATAGATAGA	TTTATTTTTATTTATTTATTTTTATTTTTATTTTTATTTTTATTTTTATTTTTATTTTT	AATAAAATAAAATAAAATAAAATAAAATAAAATAAAATAAAATAAAATAAAATAAAATAAAATAAATAAAATAAAATAAAATAAATAAAAT
1X0951	P. anubis	TATGTATGTATGTATTTATGTATGTATGTATGTATGTATGTATTTATTTAT	AAACAAACAAACAAACAAACAAACAAAAAAACAACCAAAAACAAACAGACAAAAAACAAAAACCAAAAAAAC	AGAGAGAGAGAGAGACAGAGAAAGAGAGAGAGAAAGAGGGAGTCAGAGAGAGAGAGAGAAAGTCAAAGAGAGAAAGAGACAGATAGA	AACAACAACAACAACAACGACAACAACAACAACAACAACAACAA	ACAAACAAACAAACAAACAAACAAACAAACAAACAAACAAAA	ATTTATTTATTTATTTATTTATTTATTTATTTATTTATTTATTTATT	TCCCTCCCTCCCTCCCTGCCTTCCTCCCTTCCTCCCTGCCTTCCTCCCTTCCTCCCTCCCCCTTTTTCCCTCCTTCTCCCTCCCACCTTCCCTCCC	GAAAGAAAGAAGGAAAGAAGGAAAGAAGGAAGGAAGGAAGGAAGGAGGGAAGGAAGGAAGGAAGAAAGGAAGGAAGGAAG	TAAAATAAAATAAAATAAAGTAAAATAAAATAAAATAAAATAAAATAAAATAATAAAATAAAATAA	TATCTGTCTGTCTGTCTGTCTATCTATCTATCTATCTATCTATCTATCTATCTATCTATCTATCTATCTATCTAT	AATAATAATAATAATAATAATAATAACAACAACAACAATAATAATAATAATAAT	TTCCTTCCTTCCTTCCCTCCTTCCTTCCTTCCTTCTTCCTTCCTTCCTTCTTTCCTTCCTTCCTTCTTTCCTTCCTTCCT	AAAAATAAAAATAAAAATAAAAATAAAAATAAAAATAAAATAAAA	TTTTTTTGTTTGATTGTTTGTTTGTTTGTTTGTTTGTTTGTTTGTTTGTTTG	TTCCTTCCTTCCTTCCTTCCTTCCTTCCTTCCTTCCTTCCTTCCTTCCTTCCTTCCTTCCTTCCTTCCTTCTTTCCTTCTTTCCTTCTTTC	AAAATAAAATAAAATAAAATAAAATAAAATAAAATAAAATAAAATGAAGTAAAATAAAATAAAATAAAATAAA	AAAGGAAGAAATGAAAAGAAAGAAAGAAGAAAGAAAGAGAAAGAAGGAAAGAAAGAAGAAAGAAAGAAAGAGGAGAAAGAGAGAGAGA	TTTTATTTTATTTTATTTTATTTTACTTTATTTTATTTTATTATTTTATTTTATTTTATTTTATTTT	GCCTAAAATAAATAAATAAATAAATAAATAAATAAATAAATAAATAAATAAATAAATAAA	ATTATTATTATTATTATTATTATTATTATTATTATTATTATTAT	AATAATAATAATAATAATAATAATAATAATAATAAATAATAATAATAATAATAAA	TATCTATCTATCTATCTATCTATCTATCTATCTATCTATCTATCTATCTATCTATCTATCTATCTTCTATTATCTCCATTTATCTATATATCTAT	TATCTATCTATCTATCTATCTATCTATCTATCTATCTATCTATCTATCTATC	TCCATCCAACCATCCATCCATACATACATCCATCTATCCATCCATCCATTTATCCATCCATCCA	ATAAATACATACATACATACATACATATATACATACATACATAAATACGTAAATA	AAATAAATAAATAAATAAATAAATAAATGAATAAATAAATAAATAAATGAATAAATAAATAAA	ATAGATAGATAAGATAGATAGATAGATGATAGATAGATAGATAGATAGATAGATAGATAGATAGATAGATAGATAGATA	CATACCATACCATACGATACCATACCATACCATACCATACCACACCATACTATACCATAC	TATCTATCTATCTATCTATCTATCTATCTATCTATCTATCTATCTATCTATCTATCTATCT	TTATTTTATTTTATTTTATTTTATTTTATTTTATTTTATTTTATTTTATTTTATTTATTTATTTTTTTTTTTTT	TAAATAAAATAAATAAATAAATAAATAAATAAATAAATAAATAAATA	GAGGGAGGGAGAGAGGGAGAGAGAGAGAAAGAGAGAGAGAGAGAGAAAGAGAGAGAGAGAGAGAGAGAGA	ATACATACATACATACATACATACATACATACATACATACATACATACATAC	TTTATTTATTTATTTATCTATTTATTTATTTATTTATTTATTTATTTATTTATTTATTTATTTATT	GATAGATAGATAGATAGATAGATAGATAGATAGATAGATAGATAGATAGATAGATA	TAGTATACTCTAGTATACTCTAGTATAGTATAGTATAGTATAGTATAGTATAGTATAGTATAGTATAGTATAGTATAGTATAGTATA	GATAGATAGATAGATAGATCGATCGATCGATCGATCGATCGATAGATAGATACATACATACATAGATACATAGGTAGATAGA	AAAATAATAATAAAATAAAATAAAATAAAATAAAATAAAATAAAATAAAATAAAATAAAA	ATAATAATAATAATAATAATAATAATAATAATAATAATAAAATAAAATAAAGTAA	TTTTGTTTTGCTTTGTTTTGTTTTGTTTTGTTTTGTTTTGTTTT	AAATAAATAAATAAATAAATAAATAAATAAATAGATAAATAAATAAATAAAGAGG	AAAAATAAAAATAAAAATAAAAATAAAAATAAAAATAAAAATAAA	AGAAAGAAGATAATAGAAAAGAAGAGAAGAGGAGAAGAGAGGAGAAGAGAAGAGAAGAGAATAGAAGAGAAGAGAAGAGA	TAAATAAATAAATAAATAAACAAACAAACAAACAAACAAATAAATAAATAAATAAATAAATAATC	AAAACAAAACAAAACAAAACAAAACAAAACAAAACAAAACAAAACAAAATAAAATAAAA	AGATAGATAGATAGATAGATAGATAGATAGATAGATAGATAGATAGA	TTTATTTTTATTTATTTATTTTTATTTTTATTTTTATTTTTATTTTTATTTTT	AATAAAATAAAATAAAATAAAATAAAATAAAATAAAATAAAATAAAATAAAATAAAATAAAATAAAATAAAATAAAATAAAATAAATAAAATAAATAAAAT
1_1979	P. anubis	TATGTATGTATGTATTTATGTATGTATGTATGTATGTATGTATTTATTTAT	AAACAAACAAACAAACAAACAAACAAAAAAACAACCAAAAACAAACAGACAAAAAACAAAAACCAAAAAAAC	AGAGAGAGAGAGAGACAGAGAAAGAGAGAGAGAAAGAGGGAGTCAGAGAGAGAGAGAGAAAGTCAAAGAGAGAAAGAGACAGATAGA	AACAACAACAACAACAACGACAACAACAACAACAACAACAACAA	ACAAACAAACAAACAAACAAACAAACAAACAAACAAACAAAA	ATTTATTTATTTATTTATTTATTTATTTATTTATTTATTTATTTATT	TCCCTCCCTCCCTCCCTGCCTTCCTCCCTTCCTCCCTGCCTTCCTCCCTTCCTCCCTCCCCCTTTTTCCCTCCTTCTCCCTCCCACCTTCCCTCCC	GAAAGAAAGAAGGAAAGAAGGAAAGAAGGAAGGAAGGAAGGAAGGAGGGAAGGAAGGAAGGAAGAAAGGAAGGAAGGAAG	TAAAATAAAATAAAATAAAGTAAAATAAAATAAAATAAAATAAAATAAAATAATAAAATAAAATAA	TATCTGTCTGTCTGTCTGTCTATCTATCTATCTATCTATCTATCTATCTATCTATCTATCTATCTATCTATCTAT	AATAATAATAATAATAATAATAATAACAACAACAACAATAATAATAATAATAAT	TTCCTTCCTTCCTTCCCTCCTTCCTTCCTTCCTTCTTCCTTCCTTCCTTCTTTCCTTCCTTCCTTCTTTCCTTCCTTCCT	AAAAATAAAAATAAAAATAAAAATAAAAATAAAAATAAAATAAAA	TTTTTTTGTTTGATTGTTTGTTTGTTTGTTTGTTTGTTTGTTTGTTTGTTTGTTTGTTTG	TTCCTTCCTTCCTTCCTTCCTTCCTTCCTTCCTTCCTTCCTTCCTTCCTTCCTTCCTTCCTTCCTTCCTTCTTTCCTTCTTTCCTTCTTTC	AAAATAAAATAAAATAAAATAAAATAAAATAAAATAAAATAAAATGAAGTAAAATAAAATAAAATAAAATAAA	AAAGGAAGAAATGAAAAGAAAGAAAGAAGAAAGAAAGAGAAAGAAGGAAAGAAAGAAGAAAGAAAGAAAGAGGAGAAAGAGAGAGAGA	TTTTATTTTATTTTATTTTATTTTACTTTATTTTATTTTATTATTTTATTTTATTTTATTTTATTTT	GCCTAAAATAAATAAATAAATAAATAAATAAATAAATAAATAAATAAATAAATAAATAAA	ATTATTATTATTATTATTATTATTATTATTATTATTATTAT	AATAATAATAATAATAATAATAATAATAATAAATAATAATAATAATAATAAA	TATCTATCTATCTATCTATCTATCTATCTATCTATCTATCTATCTATCTATCTATCTATCTATCTATCTATCTATCTATCTTCTATTATCTCCATTTATCTATATATCTAT	TATCTATCTATCTATCTATCTATCTATCTATCTATCTATCTATCTATCTATCTATCAATC	TCCATCCAACCATCCATCCATACATACATCCATCTATCCATCCATCCATTTATCCATCCATCCA	ATAAATACATACATACATACATACATATATACATACATACATAAATACGTAAATA	AAATAAATAAATAAATAAATAAATAAATGAATAAATAAATAAATAAATGAATAAATAAATAAA	ATAGATAGATAAGATAGATAGATAGATGATAGATAGATAGATAGATAGATAGATAGATAGATAGATAGATAGATA	CATACCATACCATACGATACCATACCATACCATACCATACCACACCATACTATACCATAC	TATCTATCTATCTATCTATCTATCTATCTATCTATCTATCTATCTATCTATCTATCTATCT	TTATTTTATTTTATTTTATTTTATTTTATTTTATTTTATTTTATTTTATTTATTTATTTTTTTTTTTTT	TAAATAAAATAAATAAATAAATAAATAAATAAATAAATAAATAAATA	GAGGGAGGGAGAGAGGGAGAGAGAGAGAAAGAGAGAGAGAGAGAGAAAGAGAGAGAGAGAGAGAGAGAGA	ATACATACATACATACATACATACATACATACATACATACATACATACATACATAC	TTTATTTATTTATTTATCTATTTATTTATTTATTTATTTATTTATTTATTTATTTATT	GATAGATAGATAGATAGATAGATAGATAGATAGATAGATAGATAGATAGATAGATA	TAGTATACTCTAGTATACTCTAGTATAGTATAGTATAGTATAGTATAGTATAGTATAGTATAGTATAGTATAGTATAGTATAGTATAGTATAGTATAGTATA	GATAGATAGATAGATAGATCGATCGATCGATCGATCGATCGATAGATAGATACATACATACATAGATACATAGGTAGATAGA	AAAATAATAATAAAATAAAATAAAATAAAATAAAATAAAATAAAATAAAATAAAATAAAA	ATAATAATAATAATAATAATAATAATAATAATAATAATAAAATAAAATAAAGTAA	TTTTGTTTTGCTTTGTTTTGTTTTGTTTTGTTTTGTTTTGTTTT	AAATAAATAAATAAATAAATAAATAAATAAATAGATAAATAAATAAATAAAGAGG	AAAAATAAAAATAAAAATAAAAATAAAAATAAAAATAAA	#N/A	TAAATAAATAAATAAATAAACAAACAAACAAACAAACAAATAAATAAATAAATAAATAAATAATC	AAAACAAAACAAAACAAAACAAAACAAAACAAAACAAAACAAAATAAAATAAAA	AGATAGATAGATAGATAGATAGATAGATAGATAGATAGATAGATAGATAGATAGATAGA	TTTATTTTTATTTATTTATTTTTATTTTTATTTTTATTTTTATTTTTATTTTT	AATAAAATAAAATAAAATAAAATAAAATAAAATAAAATAAAATAAAATAAAATAAAATAAAATAAAATAAAATAAAATAAAATAAATAAAATAAAATAAAATAAATAAAAT
1X0808	P. anubis	TATGTATGTATGTATTTATGTATGTATGTATGTATGTATGTATTTATTTAT	AAACAAACAAACAAACAAACAAACAAAAAAACAACCAAAAACAAACAGACAAAAAACAAAAACCAAAAAAAC	AGAGAGAGAGAGAGACAGAGAAAGAGAGAGAGAAAGAGGGAGTCAGAGAGAGAGAGAGAAAGTCAAAGAGAGAAAGAGACAGATAGA	AACAACAACAACAACAACGACAACAACAACAACAACAACAACAA	ACAAACAAACAAACAAACAAACAAACAAACAAACAAAA	ATTTATTTATTTATTTATTTATTTATTTATTTATTTATTTATT	TCCCTCCCTCCCTCCCTGCCTTCCTCCCTTCCTCCCTGCCTTCCTCCCTTCCTCCCTCCCCCTTTTTCCCTCCTTCTCCCTCCCACCTTCCCTCCC	GAAAGAAAGAAGGAAAGAAGGAAAGAAGGAAGGAAGGAAGGAAGGAGGGAAGGAAGGAAGGAAGAAAGGAAGGAAGGAAG	TAAAATAAAATAAAATAAAGTAAAATAAAATAAAATAAAATAATAAAATAAAATAA	TATCTGTCTGTCTGTCTGTCTGTCTGTCTATCTATCTATCTATCTATCTATCTATCTATCTATCTATCTATCTATCTAT	AATAATAATAATAATAATAATAATAACAACAACAACAATAATAATAATAATAAT	TTCCTTCCTTCCTTCCCTCCTTCCTTCCTTCCTTCTTCCTTCCTTCCTTCTTTCCTTCCTTCCTTCTTTCCTTCCTTCCT	AAAAATAAAAATAAAAATAAAAATAAAAATAAAAATAAAATAAAA	#N/A	TTCCTTCCTTCCTTCCTTCCTTCCTTCCTTCCTTCCTTCCTTCCTTCCTTCCTTCTTTCCTTCTTTCCTTCTTTC	AAAATAAAATAAAATAAAATAAAATAAAATAAAATAAAATAAAATAAAATAAAATAAAATGAAGTAAAATAAAATAAAATAAAATAAA	AAAGGAAGAAATGAAAAGAAAGAAAGAAGAAAGAAAGAGAAAGAAGGAAAGAAAGAAGAAAGAAAGAAAGAGGAGAAAGAGAGAGAGA	TTTTATTTTATTTTATTTTATTTTACTTTATTTTATTTTATTATTTTATTTTATTTTATTTTATTTT	GTCTAAAATAAATAAATAAATAAATAAATAAATAAATAAATAAATAAA	ATTATTATTATTATTATTATTATTATTATTATTATTAT	AATAATAATAATAATAATAATAATAATAATAATAATAAATAATAATAATAATAATAAA	TATCTATCTATCTATCTATCTATCTATCTATCTATCTATCTATCTATCTATCTTCTATTATCTCCATTTATCTATATATCTAT	TATCTATCTATCTATCTATCTATCTATCTATCTATCTATCTATCAATC	TCCATCCAACCATCCATCCATACATACATCCATCTATCCATCCATCCATTTATCCATCCATCCA	ATAAATACATACATACATACATACATATATACATACATACATAAATACATAAATA	AAATAAATAAATAAATAAATAAATAAATGAATAAATAAATAAATAAATGAATAAATAAATAAA	ATAGATAGATAAGATAGATAGATAGATGATAGATAGATAGATAGATAGATAGATAGATAGATAGATAGATAGATA	CATACCATACCATACGATACCATACCATACCATACCATACCACACCATACTATACCATAC	TATCTATCTATCTATCTATCTATCTATCTATCTATCTATCTATCTATCTATCTATCTATCT	TAATTTTATTTTATTTTATTTTATTTTATTTATTTATTTTTTTTTTTTT	TAAATAAAATAAATAAATAAATAAATAAATAAATAAATAAATAAATAAATA	GAGGGAGGGAGAGAGGGAGAGAGAGAGAAAGAGAGAGAGAGAGAGAAAGAGAGAGAGAGAGAGAGAGAGA	ATACATACATACATACATACATACATACATACATACATACATACATACATAC	TTTATTTATTTATTTATCTATTTATTTATTTATTTATTTATTTATTTATTTATTTATT	GATAGATAGATAGATAGATAGATAGATAGATAGATAGATAGATAGATAGATA	TAGTATACTCTAGTATACTCTAGTATACTCTAGTATAGTATAGTATAGTATAGTATAGTATAGTATAGTATAGTATAGTATAGTATAGTATAGTATA	GATAGATAGATAGATAGATCGATCGATCGATCGATCGATCGATAGATAGATACATACATACATAGATACATAGGTAGATAGA	AAAATAATAATAAAATAAAATAAAATAAAATAAAATAAAATAAAATAAAA	ATAATAATAATAATAATAATAATAATAATAATAATAATAAAATAAAATAAAGTAA	TTTTGTTTTGCTTTGTTTTGTTTTGTTTTGTTTTGTTTTGTTTT	AAATAAATAAATAAATAAATAAATAAATAAATAAATAGATAAATAAATAAATAAAGAGG	AAAAATAAAAATAAAAATAAAAATAAAAATAAAAATAAAAATAAA	#N/A	TAAATAAATAAATAAATAAACAAACAAACAAACAAACAAATAAATAAATAAATAAATAAATAAATAAATAAATAATC	AAAACAAAACAAAACAAAACAAAACAAAACAAAACAAAACAAAATAAAATAAAA	AGATAGATAGATAGATAGATAGATAGATAGATAGATAGATAGATAGATAGA	TTTATTTTTATTTATTTATTTTTATTTTTATTTTTATTTTTATTTTTATTTTTATTTTT	AATAAAATAAAATAAAATAAAATAAAATAAAATAAAATAAAATAAAATAAAATAAAATAAAATAAAATAAAATAAATAAAATAAAATAAAATAAATAAAAT
1X1700	P. anubis	TATGTATGTATGTATTTATGTATGTATGTATGTATGTATGTATTTATTTAT	AAACAAACAAACAAACAAACAAACAAAAAAACAACCAAAAACAAACAGACAAAAAACAAAAACCAAAAAAAC	AGAGAGAGAGAGAGACAGAGAAAGAGAGAGAGAAAGAGGGAGTCAGAGAGAGAGAGAGAAAGTCAAAGAGAGAAAGAGACAGATAGA	AACAACAACAACAACAACGACAACAACAACAACAACAACAACAA	ACAAACAAACAAACAAACAAACAAACAAACAAACAAACAAAA	#N/A	TCCCTCCCTCCCTCCCTGCCTTCCTCCCTTCCTCCCTGCCTTCCTCCCTTCCTCCCTCCCCCTTTTTCCCTCCTTCTCCCTCCCACCTTCCCTCCC	GAAAGAAAGAAGGAAAGAAGGAAAGAAGGAAGGAAGGAAGGAAGGAGGGAAGGAAGGAAGGAAGAAAGGAAGGAAGGAAG	TAAAATAAAATAAAATAAAGTAAAATAAAATAAAATAAAATAATAAAATAAAATAA	TATCTGTCTGTCTGTCTGTCTGTCTATCTATCTATCTATCTATCTATCTATCTATCTATCTATCTATCTATCTATCTAT	AATAATAATAATAATAATAATAATAACAACAACAACAATAATAATAATAATAAT	TTCCTTCCTTCCTTCCCTCCTTCCTTCCTTCCTTCTTCCTTCCTTCCTTCTTTCCTTCCTTCCTTCTTTCCTTCCTTCCT	AAAAATAAAAATAAAAATAAAAATAAAAATAAAAATAAAATAAAA	TTTTTTTGTTTGATTGTTTGTTTGTTTGTTTGTTTGTTTGTTTGTTTGTTTG	TTCCTTCCTTCCTTCCTTCCTTCCTTCCTTCCTTCCTTCCTTCCTTCCTTCCTTCCTTCCTTCCTTCCTTCCTTCTTTCCTTCTTTCCTTCTTTC	AAAATAAAATAAAATAAAATAAAATAAAATAAAATAAAATAAAATAAAATAAAATAAAATAAAATGAAGTAAAATAAAATAAAATAAAATAAA	AAAGGAAGAAATGAAAAGAAAGAAAGAAGAAAGAAAGAGAAAGAAGGAAAGAAAGAAGAAAGAAAGAAAGAGGAGAAAGAGAGAGAGA	TTTTATTTTATTTTATTTTATTTTACTTTATTTTATTTTATTATTTTATTTTATTTTATTTTATTTT	GTCTAAAATAAATAAATAAATAAATAAATAAATAAATAAATAAATAAATAAATAAA	ATTATTATTATTATTATTATTATTATTATTATTATTATTATTAT	AATAATAATAATAATAATAATAATAATAATAATAATAAATAATAATAATAATAATAAA	#N/A	TATCTATCTATCTATCTATCTATCTATCTATCTATCTATCTATCAATC	TCCATCCAACCATCCATCCATACATACATCCATCTATCCATCCATCCATTTATCCATCCATCCA	ATAAATACATACATACATACATACATATATACATACATACATAAATACATAAATA	AAATAAATAAATAAATAAATAAATAAATGAATAAATAAATAAATAAATGAATAAATAAATAAA	ATAGATAGATAAGATAGATAGATAGATGATAGATAGATAGATAGATAGATAGATAGATAGATAGATAGATAGATAGATA	CATACCATACCATACGATACCATACCATACCATACCATACCACACCATACTATACCATAC	TATCTATCTATCTATCTATCTATCTATCTATCTATCTATCTATCTATCTATCTATCTATCTATCT	TAATTTTATTTTATTTTATTTTATTTTATTTATTTATTTTTTTTTTTTT	TAAATAAAATAAATAAATAAATAAATAAATAAATAAATAAATAAATAAATA	GAGGGAGGGAGAGAGGGAGAGAGAGAGAAAGAGAGAGAGAGAGAGAAAGAGAGAGAGAGAGAGAGAGAGA	ATACATACATACATACATACATACATACATACATACATACATACATACATAC	TTTATTTATTTATTTATCTATTTATTTATTTATTTATTTATTTATTTATTTATTTATT	GATAGATAGATAGATAGATAGATAGATAGATAGATAGATAGATAGATAGATAGATA	TAGTATACTCTAGTATACTCTAGTATAGTATAGTATAGTATAGTATAGTATAGTATAGTATAGTATAGTATAGTATAGTATAGTATAGTATA	GATAGATAGATAGATAGATCGATCGATCGATCGATCGATCGATAGATAGATACATACATACATAGATACATAGGTAGATAGA	AAAATAATAATAAAATAAAATAAAATAAAATAAAATAAAATAAAATAAAA	ATAATAATAATAATAATAATAATAATAATAATAATAATAATAAAATAAAATAAAGTAA	TTTTGTTTTGCTTTGTTTTGTTTTGTTTTGTTTTGTTTTGTTTT	AAATAAATAAATAAATAAATAAATAAATAAATAAATAGATAAATAAATAAATAAAGAGG	AAAAATAAAAATAAAAATAAAAATAAAAATAAAAATAAAAATAAA	#N/A	TAAATAAATAAATAAATAAACAAACAAACAAACAAACAAATAAATAAATAAATAAATAAATAAATAATC	AAAACAAAACAAAACAAAACAAAACAAAACAAAACAAAACAAAATAAAATAAAA	AGATAGATAGATAGATAGATAGATAGATAGATAGATAGATAGATAGATAGA	TTTATTTTTATTTATTTATTTTTATTTTTATTTTTATTTTTATTTTTATTTTTATTTTT	AATAAAATAAAATAAAATAAAATAAAATAAAATAAAATAAAATAAAATAAAATAAAATAAAATAAATAAAATAAAATAAAATAAATAAAAT
Reference	P. anubis	TATGTATGTATGTATTTATGTATGTATGTATGTATGTATGTATTTATTTAT	AAACAAACAAACAAACAAACAAACAAAAAAACAACCAAAAACAAACAGACAAAAAACAAAAACCAAAAAAAC	AGAGAGAGAGAGAGACAGAGAAAGAGAGAGAGAAAGAGGGAGTCAGAGAGAGAGAGAGAAAGTCAAAGAGAGAAAGAGACAGATAGA	AACAACAACAACAACAACGACAACAACAACAACAACAACAACAA	ACAAACAAACAAACAAACAAACAAACAAACAAACAAACAAA	ATTTATTTATTTATTTATTTATTTATTTATTTATTTATTTATTTATT	TCCCTCCCTCCCTCCCTGCCTTCCTCCCTTCCTCCCTGCCTTCCTCCCTTCCTCCCTCCCCCTTTTTCCCTCCTTCTCCCTCCCACCTTCCCTCCC	GAAAGAAAGAAGGAAAGAAGGAAAGAAGGAAGGAAGGAAGGAAGGAGGGAAGGAAGGAAGGAAGAAAGGAAGGAAGGAAG	TAAAATAAAATAAAATAAAGTAAAATAAAATAAAATAAAATAAAATAATAAAATAAAATAA	TATCTGTCTGTCTGTCTATCTATCTATCTATCTATCTATCTATCTATCTATCTATCTATCTATCTAT	AATAATAATAATAATAATAATAATAACAACAACAACAATAATAATAATAATAAT	TTCCTTCCTTCCTTCCCTCCTTCCTTCCTTCCTTCTTCCTTCCTTCCTTCTTTCCTTCCTTCCTTCTTTCCTTCCTTCCT	AAAAATAAAAATAAAAATAAAAATAAAAATAAAAATAAAATAAAA	TTTTTTTGTTTGATTGTTTGTTTGTTTGTTTGTTTGTTTGTTTGTTTGTTTG	TTCCTTCCTTCCTTCCTTCCTTCCTTCCTTCCTTCCTTCCTTCCTTCCTTCCTTCCTTCCTTCCTTCCTTCTTTCCTTCTTTCCTTCTTTC	AAAATAAAATAAAATAAAATAAAATAAAATAAAATAAAATAAAATAAAATGAAGTAAAATAAAATAAAATAAAATAAA	AAAGGAAGAAATGAAAAGAAAGAAAGAAGAAAGAAAGAGAAAGAAGGAAAGAAAGAAGAAAGAAAGAAAGAGGAGAAAGAGAGAGAGA	TTTTATTTTATTTTATTTTATTTTACTTTATTTTATTTTATTATTTTATTTTATTTTATTTTATTTT	AAATAAATAAATAAATAAATAAATAAATAAATAAATAAATAAA	ATTATTATTATTATTATTATTATTTTTATTATTATTATTATTAT	AATAATAATAATAATAATAATAATAATAATAAATAATAATAATAATAATAA	TATCTATCTATCTATCTATCTATCTATCTATCTATCCTATCTATCTATCTATCTATATCTATCTATCTTCTATTATCTCCATTTATCTATATATCTAT	TATCTATCTATCTATCTATCTATCTATCTATCTATCTATCTATCTATCAATC	TCCATCCAACCATCCATCCATACATACATCCATCTATCCATCCATCCATTTATCCATCCATCCA	ATAAATACATACATACATACATACATATATACATACATACATAAATACATAAATA	AAATAAATAAATAAATAAATAAATAAATGAATAAATAAATAAATAAATGAATAAATAAATAAA	ATAGATAGATAAGATAGATAGATAGATGATAGATAGATAGATAGATAGATAGATAGATAGATAGATAGATAGATA	CATACCATACCATACGATACCATACCATACCATACCATACCACACCATACTATACCATAC	TATCTATCTATCTATCTATCTATCTATCTATCTATCTATCTATCTATCTATCT	TTATTTTATTTTATTTTATTTTATTTTATTTTATTTTATTTATTTATTTTTTTTTTTTTT	TAAATAAAATAAATAAATAAATAAATAAATAAATAAATAAATAAATA	GAGGGAGGGAGAGAGGGAGAGAGAGAGAAAGAGAGAGAGAGAGAGAAAGAGAGAGAGAGAGAGAGAGAGA	ATACATACATACATACATACATACATACATACATACATACATACATACATACATAC	TTTATTTATTTATTTATCTATTTATTTATTTATTTATTTATTTATTTATTTATT	GATAGATAGATAGATAGATAGATAGATAGATAGATAGATAGATAGATAGATA	TAGTATACTCTAGTATACTCTAGTATAGTATAGTATAGTATAGTATAGTATAGTATAGTATAGTATAGTATAGTATAGTATAGTATA	GATAGATAGATAGATAGATCGATCGATCGATCGATCGATCGATAGATAGATACATACATACATAGATACATAGGTAGATAGA	AAAATAATAATAAAATAAAATAAAATAAAATAAAATAAAATAAAATAAAATAAAATAAAATAAAA	ATAATAATAATAATAATAATAATAATAATAATAATAATAAAATAAAATAA	TTTTGTTTTGCTTTGTTTTGTTTTGTTTTGTTTTGTTTTGTTTT	AAATAAATAAATAAATAAATAAATAAATAAATAGATAAATAAATAAATAAA	AAAAATAAAAATAAAAATAAAAATAAAAATAAAAATAAAAATAAA	AGAAAGAAGATAATAGAAAAGAAGAGAAGAGGAGAAGAGAGGAGAAGAGAAGAGAAGAGAATAGAAGAGAAGAGAAGAGA	TAAATAAATAAATAAATAAACAAACAAACAAACAAACAAATAAATAAATAAATAAATAAATAA	AAAACAAAACAAAACAAAACAAAACAAAACAAAACAAAATAAAATAAAA	AGATAGATAGATAGATAGATAGATAGATAGATAGATAGATAGATAGA	TTTATTTTTATTTATTTATTTTTATTTTTATTTTTATTTTTATTTTTATTTTT	AATAAAATAAAATAAAATAAAATAAAATAAAATAAAATAAAATAAAATAAAATAAAATAAAATAAATAAAATAAAATAAAATAAATAAAAT
# Table S3: Y-STR genotypes of the four analysed datasets (Papio screening: A-B; Theropithecus: C-D; Macaca: E-F; LowCov: G-H; see Materials & Methods). Each dataset has two tables: one with the filtered genotypes and one with the length of the corresponding allele. NA refers to ”locus not genotyped” or “locus filtered”.
[truncated: 18 more columns]

## Sheet: Tab_S3B
Sample	Species	PpaY1	PpaY2	PpaY3	PpaY4	PpaY5	PpaY6	PpaY7	PpaY8	PpaY9	PpaY11	DYS495	PpaY13	PpaY15	PpaY17	PpaY19	PpaY21	PpaY22	PpaY23	PpaY24	PpaY25	PpaY26	PpaY27	PpaY28	PpaY29	DYS565	PpaY31	PpaY32	PpaY33	PpaY34	PpaY36	PpaY37	PpaY38	PpaY39	PpaY40	PpaY41	PpaY42	PpaY44	PpaY45	PpaY46	PpaY47	PpaY48	PpaY51	PpaY52	PpaY53	PpaY59	PpaY60	PpaY61	PpaY63
GNP	P. ursinus	55	68	87	44	38	43	96	80	61	71	63	#N/A	51	36	99	73	88	67	#N/A	#N/A	#N/A	#N/A	#N/A	#N/A	55	47	#N/A	60	53	64	39	72	52	66	48	82	46	60	40	44	55	45	115	69	44	47	47	64
NE712562	P. ursinus	55	68	#N/A	#N/A	#N/A	43	96	80	61	67	63	80	51	36	79	88	88	67	#N/A	#N/A	#N/A	#N/A	#N/A	#N/A	55	51	83	60	57	79	43	72	56	58	48	77	46	80	43	44	39	51	115	73	44	47	47	59
30388	P. papio	51	68	87	#N/A	46	51	96	80	61	71	60	80	51	44	#N/A	#N/A	88	67	64	26	58	91	60	64	55	#N/A	79	60	69	#N/A	63	70	52	#N/A	44	#N/A	86	#N/A	59	39	55	33	80	65	54	43	53	111
70K	P. papio	51	68	87	#N/A	46	51	96	80	61	71	60	80	51	44	#N/A	#N/A	88	67	64	26	58	87	60	64	55	63	79	60	61	#N/A	63	70	52	66	44	67	86	55	59	39	55	33	80	65	54	47	53	111
T14	P. papio	51	68	87	#N/A	46	55	96	80	61	71	60	80	51	44	#N/A	#N/A	88	67	64	26	58	#N/A	60	64	55	63	79	60	61	#N/A	63	70	52	66	44	67	86	55	59	39	55	33	80	65	54	47	53	#N/A
34472	P. kindae	59	68	#N/A	44	42	39	76	80	61	55	#N/A	80	45	40	87	#N/A	#N/A	67	#N/A	26	49	91	52	64	#N/A	#N/A	#N/A	#N/A	57	#N/A	#N/A	76	64	66	52	62	#N/A	#N/A	#N/A	39	55	39	#N/A	#N/A	39	#N/A	#N/A	#N/A
97124	P. hamadryas	47	76	87	44	38	59	96	80	56	67	60	80	57	41	99	#N/A	88	#N/A	72	17	55	#N/A	48	64	55	75	83	60	61	60	#N/A	70	48	74	#N/A	#N/A	86	40	#N/A	39	55	33	80	65	#N/A	#N/A	53	#N/A
SAMN20949827	P. hamadryas	47	76	87	44	38	59	96	80	56	67	60	80	57	41	99	78	88	72	72	17	55	99	48	64	55	75	87	60	61	60	#N/A	70	48	74	44	#N/A	86	40	71	39	55	33	80	65	#N/A	#N/A	53	111
SAMN20949828	P. hamadryas	47	76	87	44	38	59	96	80	56	67	60	80	57	41	99	78	88	72	#N/A	17	55	#N/A	48	64	55	75	#N/A	60	61	60	43	70	48	74	44	#N/A	86	40	71	39	55	33	80	65	#N/A	#N/A	53	111
SAMN20949831	P. hamadryas	47	76	87	44	38	59	96	#N/A	56	67	60	80	57	41	99	78	88	72	72	#N/A	55	99	48	64	55	#N/A	83	60	61	60	43	70	#N/A	74	44	#N/A	#N/A	#N/A	#N/A	#N/A	#N/A	#N/A	#N/A	#N/A	#N/A	#N/A	#N/A	#N/A
SAMN20949832	P. hamadryas	47	76	87	44	#N/A	59	96	80	56	67	60	#N/A	57	41	#N/A	#N/A	88	72	72	17	55	99	48	64	55	#N/A	83	60	61	60	43	70	48	#N/A	44	77	86	#N/A	#N/A	#N/A	#N/A	#N/A	#N/A	#N/A	#N/A	#N/A	#N/A	#N/A
SAMN20949835	P. hamadryas	47	76	87	44	38	#N/A	96	80	56	63	60	80	57	41	95	78	88	72	#N/A	17	55	#N/A	48	64	55	75	79	60	61	60	43	70	48	74	44	77	90	40	71	39	55	33	80	65	#N/A	#N/A	53	111
SAMN20949836	P. hamadryas	47	76	87	44	38	59	#N/A	80	56	63	#N/A	80	57	41	#N/A	#N/A	88	72	68	17	55	99	48	64	55	75	79	60	61	60	43	70	48	74	44	77	90	40	71	39	55	33	80	65	#N/A	#N/A	53	111
SAMN20949837	P. hamadryas	47	76	87	44	38	59	96	80	56	67	60	80	57	41	99	78	88	72	72	17	55	99	48	64	55	75	87	60	61	60	#N/A	70	48	74	44	#N/A	86	40	71	39	55	33	80	65	#N/A	#N/A	53	111
SAMN20949838	P. hamadryas	51	72	87	44	42	51	#N/A	80	61	59	54	80	45	52	#N/A	98	88	67	56	#N/A	67	79	52	64	55	63	71	60	53	69	#N/A	70	#N/A	46	60	107	#N/A	#N/A	52	#N/A	55	#N/A	65	69	54	47	47	76
SAMN20949839	P. hamadryas	47	76	#N/A	44	38	55	#N/A	80	56	67	#N/A	80	57	41	95	78	88	72	64	17	#N/A	#N/A	48	64	55	75	#N/A	60	#N/A	60	43	70	48	74	44	77	86	40	68	39	55	33	80	65	#N/A	#N/A	53	#N/A
SAMN20949840	P. hamadryas	47	76	87	44	38	59	96	80	56	67	60	80	57	41	99	78	88	72	72	17	55	99	48	64	55	75	87	60	61	60	43	70	48	74	#N/A	#N/A	86	40	#N/A	39	55	33	#N/A	65	#N/A	#N/A	53	111
SAMN20949841	P. hamadryas	47	76	87	44	38	59	96	80	56	71	60	80	57	41	#N/A	78	88	72	68	17	55	#N/A	48	64	55	71	79	60	53	60	43	70	52	74	44	67	#N/A	40	68	39	51	33	80	65	#N/A	#N/A	53	#N/A
SAMN20949842	P. hamadryas	47	76	87	44	38	59	96	80	56	63	60	80	57	41	95	78	88	72	68	17	55	99	48	64	55	75	79	60	61	60	43	70	48	74	44	77	90	40	71	39	55	33	80	65	#N/A	#N/A	53	111
SAMN20949843	P. hamadryas	47	76	87	#N/A	38	#N/A	#N/A	80	56	#N/A	60	#N/A	57	41	91	78	88	72	72	17	55	#N/A	48	64	55	71	79	60	53	#N/A	43	70	52	74	44	67	86	40	68	39	51	33	80	65	#N/A	#N/A	53	111
SAMN20949844	P. hamadryas	47	76	87	44	#N/A	59	96	80	56	67	60	80	57	41	99	78	88	72	72	17	55	#N/A	48	64	55	75	#N/A	60	61	60	43	70	48	74	44	77	86	40	71	39	#N/A	33	80	65	#N/A	#N/A	53	111
SAMN20949845	P. hamadryas	47	76	87	44	38	#N/A	96	80	56	#N/A	#N/A	80	#N/A	41	#N/A	78	88	72	72	#N/A	#N/A	#N/A	48	64	55	#N/A	#N/A	60	#N/A	60	43	70	48	#N/A	44	#N/A	86	40	#N/A	39	55	33	80	65	#N/A	#N/A	53	111
SAMN23530516	P. hamadryas	47	76	87	44	38	55	96	80	56	67	60	80	57	41	91	78	88	72	68	17	55	91	48	64	55	71	79	60	57	60	43	70	52	74	44	62	86	40	#N/A	39	51	33	80	65	#N/A	#N/A	53	111
MIK_014	P. cynocephalus	59	68	87	44	#N/A	39	96	80	66	#N/A	#N/A	80	39	40	55	83	88	#N/A	56	26	49	#N/A	52	64	55	67	#N/A	60	#N/A	#N/A	51	76	#N/A	66	56	67	82	60	47	44	63	57	95	69	54	43	59	#N/A
MIK_012	P. cynocephalus	59	68	87	44	34	43	96	80	66	71	66	80	39	40	55	83	88	#N/A	60	29	43	#N/A	52	64	55	71	79	60	49	#N/A	51	76	44	66	56	#N/A	82	65	47	44	63	#N/A	#N/A	73	59	47	59	#N/A
MIK_010	P. cynocephalus	59	68	87	44	34	47	96	84	61	#N/A	81	80	39	40	55	88	88	#N/A	52	26	58	99	52	64	55	63	79	60	65	#N/A	55	76	44	66	44	62	#N/A	75	47	44	39	51	105	65	54	47	59	101
MIK_009	P. cynocephalus	59	68	87	44	34	47	#N/A	#N/A	66	75	60	80	39	40	55	83	88	67	64	26	#N/A	99	52	64	55	63	83	60	#N/A	#N/A	51	76	44	66	52	67	82	55	47	44	59	51	110	73	54	#N/A	59	96
MIK_006	P. cynocephalus	#N/A	68	87	44	34	#N/A	96	80	66	67	66	80	39	40	55	83	88	#N/A	56	26	49	#N/A	48	64	55	67	83	60	53	#N/A	51	76	44	66	60	67	82	65	50	44	63	51	110	73	59	47	59	116
MIK_005	P. cynocephalus	59	68	87	44	#N/A	#N/A	96	80	61	75	66	#N/A	39	40	59	78	88	67	56	26	58	99	48	64	55	67	79	60	49	#N/A	55	76	32	66	48	67	82	50	#N/A	39	51	#N/A	#N/A	69	54	51	59	116
MIK_004	P. cynocephalus	59	68	87	44	34	47	96	84	61	#N/A	81	#N/A	39	40	#N/A	88	88	#N/A	52	26	58	#N/A	52	64	55	63	79	60	65	#N/A	55	#N/A	44	66	44	#N/A	#N/A	75	47	#N/A	#N/A	51	#N/A	65	54	47	59	101
HAP	P. cynocephalus	59	68	87	44	34	51	96	80	66	67	#N/A	80	39	40	55	83	88	#N/A	48	26	49	#N/A	52	64	55	63	79	60	45	#N/A	55	76	44	66	56	82	82	60	#N/A	44	#N/A	51	110	73	54	47	59	#N/A
1X2304	P. cynocephalus	59	68	87	44	34	39	96	80	66	71	66	65	39	40	55	83	88	72	56	26	49	#N/A	52	64	55	71	71	60	49	#N/A	55	#N/A	44	70	52	67	82	60	47	44	59	51	105	73	54	63	59	116
1X0102	P. cynocephalus	59	68	87	44	34	39	96	80	66	71	66	80	39	40	55	83	88	67	60	29	43	99	52	64	55	71	91	60	49	#N/A	51	#N/A	44	66	56	82	82	65	#N/A	44	59	51	110	73	59	47	59	106
1X4384	P. cynocephalus	59	68	87	44	34	47	96	80	66	75	66	80	39	40	55	88	88	67	64	26	49	#N/A	48	64	55	67	83	60	57	#N/A	51	76	44	70	56	82	82	50	47	44	71	51	105	73	54	43	59	106
AMB_317	P. anubis x P. cynocephalus	51	72	87	44	42	47	#N/A	80	66	71	54	80	45	52	87	73	88	67	64	44	52	99	52	64	55	63	87	60	65	69	51	70	52	62	52	87	82	60	55	44	55	45	#N/A	65	54	47	53	101
AMB_316	P. anubis x P. cynocephalus	59	68	87	44	34	39	96	80	66	67	66	80	39	40	55	83	88	67	52	26	49	#N/A	52	64	55	71	79	60	49	#N/A	51	76	48	66	56	82	82	60	47	44	59	57	95	69	54	63	#N/A	#N/A
AMB_301	P. anubis x P. cynocephalus	59	68	87	44	34	47	96	80	66	71	72	#N/A	39	40	55	78	88	#N/A	48	26	49	99	48	64	55	63	87	60	49	#N/A	51	#N/A	44	66	60	77	82	65	50	44	59	51	110	73	54	47	59	91
10173	P. anubis	51	72	87	44	38	47	96	80	66	67	54	80	45	52	95	78	88	67	48	41	52	91	52	64	55	63	79	60	53	59	47	70	56	58	52	87	82	55	55	44	67	51	80	65	49	47	53	101
16517	P. anubis	51	72	87	44	38	47	96	80	66	67	54	80	45	52	95	78	88	67	48	41	52	#N/A	52	64	55	63	79	60	53	59	47	70	56	58	52	87	82	55	55	44	67	51	80	65	49	47	53	101
1X1126	P. anubis	51	72	87	44	42	51	96	80	56	75	54	80	45	56	99	83	88	67	52	44	55	91	56	64	55	63	75	60	65	49	47	70	52	58	44	97	82	50	52	44	55	45	#N/A	69	54	51	59	96
1X1765	P. anubis	51	72	87	44	38	47	96	80	66	67	54	80	45	52	95	78	88	67	48	41	52	91	52	64	55	63	79	60	53	59	47	70	56	58	52	87	82	55	55	44	67	51	#N/A	65	49	47	53	101
28246	P. anubis	51	72	87	44	38	47	96	80	66	67	54	80	45	52	95	78	88	67	48	41	52	91	52	64	55	63	79	60	53	59	47	70	56	58	52	87	82	55	55	44	67	51	80	65	49	47	53	101
30877	P. anubis	51	72	87	44	42	47	#N/A	80	56	79	54	80	45	56	#N/A	#N/A	88	67	#N/A	44	55	#N/A	48	64	55	63	87	60	69	49	55	70	56	66	48	#N/A	82	#N/A	#N/A	44	55	#N/A	#N/A	69	49	#N/A	59	#N/A
L142	P. anubis	51	72	87	44	42	47	96	80	61	#N/A	54	80	#N/A	#N/A	#N/A	73	88	67	#N/A	#N/A	#N/A	#N/A	52	64	55	63	75	60	65	60	47	70	56	54	56	#N/A	82	65	55	44	#N/A	#N/A	80	65	59	47	53	#N/A
1X1672	P. anubis	51	72	87	44	42	43	96	80	66	71	54	80	45	52	99	73	88	67	56	44	52	#N/A	48	64	55	63	79	60	57	69	47	70	52	58	52	97	82	60	55	44	55	51	80	65	54	47	53	96
1X0832	P. anubis	51	72	87	44	38	43	96	80	56	83	54	80	45	60	67	88	88	67	48	41	58	95	52	64	55	63	83	60	65	49	47	70	48	58	52	92	82	50	61	44	55	45	80	69	54	47	59	111
1X1947	P. anubis	51	72	87	44	42	47	96	80	66	83	54	80	45	56	91	73	88	67	60	44	52	99	56	64	55	63	79	60	57	69	47	70	56	58	56	97	82	60	58	44	55	45	80	65	54	47	53	111
1X3162	P. anubis	51	72	87	44	42	47	96	80	61	75	54	80	45	52	91	73	88	67	56	44	52	99	52	64	55	63	75	60	65	69	47	70	56	54	56	87	82	65	58	44	55	45	80	65	59	47	53	106
1X1939	P. anubis	51	72	87	44	38	43	96	80	56	79	54	80	45	#N/A	75	88	88	67	48	#N/A	58	83	48	64	55	63	75	60	61	49	51	#N/A	52	58	52	97	82	50	55	44	59	45	80	77	54	47	59	#N/A
1X3576	P. anubis	51	72	87	44	38	43	96	80	56	83	54	80	45	60	67	88	88	67	48	41	58	#N/A	52	64	55	63	87	60	61	49	47	70	48	58	52	92	82	50	61	44	55	45	80	69	59	47	59	106
1X2891	P. anubis	51	72	87	44	38	43	96	80	56	79	54	80	45	#N/A	75	88	#N/A	67	48	#N/A	#N/A	95	52	64	55	63	87	60	61	#N/A	51	70	52	58	56	107	82	50	#N/A	44	#N/A	45	80	77	54	47	59	91
1X0951	P. anubis	51	72	87	44	42	47	96	80	66	75	54	80	45	52	91	73	88	67	60	44	55	95	52	64	55	63	79	60	61	74	47	70	52	66	56	87	82	60	55	44	55	45	80	65	59	47	53	101
1_1979	P. anubis	51	72	87	44	42	47	96	80	66	75	54	80	45	60	91	73	88	67	60	41	52	111	60	64	55	63	75	60	61	69	47	70	56	58	56	102	82	60	55	44	55	39	#N/A	65	54	59	53	111
1X0808	P. anubis	51	72	87	44	38	43	96	80	56	79	54	80	45	#N/A	75	88	88	67	48	38	58	83	48	64	55	63	75	60	61	49	51	70	52	58	52	97	82	50	55	44	59	45	#N/A	77	54	51	59	101
1X1700	P. anubis	51	72	87	44	42	#N/A	96	80	56	79	54	80	45	52	95	93	88	67	56	44	58	#N/A	48	64	55	63	79	60	65	49	51	70	52	58	56	92	82	50	58	44	59	45	#N/A	69	54	51	59	91
[truncated: 18 more columns]

## Sheet: Tab_S3C
Sample	Species	PpaY1	PpaY2	PpaY3	PpaY5	PpaY7	PpaY9	PpaY11	DYS495	PpaY13	PpaY15	PpaY17	PpaY19	PpaY21	PpaY25	PpaY26	PpaY28	PpaY29	DYS565	PpaY31	PpaY32	PpaY33	PpaY34	PpaY37	PpaY39	PpaY40	PpaY41	PpaY42	PpaY44	PpaY45	PpaY46	PpaY47	PpaY59	PpaY60	PpaY61	PpaY62	PpaY63	PpaY66	PpaY67	PpaY68	PpaY70	PpaY74	PpaY75	PpaY76	PpaY78	PpaY80	PpaY87	PpaY88	PpaY90
SAMN20949868	T. gelada Northern	TATGTATGTATGTATTTATGTATTTATGTATGTATGTATGTATGTATTTATTTATTTTA	AAACAAACAAACAAACAAACAAAAAAACAACCAAAAACAAACAGACAAAAAACAAAAACCAAAAAAAC	AGAGAGAGAGAGAGAGAGAGAGACAGAGAAAGAGAGAGAGAAAGAGGGAGTCAGAGAGAGAGAGAGAAAGTCAAAGAGAGAAAGAGACAGATAGA	ACAAACAAACAAACAAACAAACAAACAAA	TCCCTCCCTCCCTCCCTGCCTTCCTCCCTTCCTCCCTGCCTTCCTCCCTTCCTCCCTCCCCCTTTTTCCCTCCCTCTCCCTCCCACCTTCCCTCCC	TAAAATAAAATAAAATAAAGTAAAATAAAATAAAATAAAATAAAATAATAAAATAAAATAA	TATCTGTCTGTCTGTCTGTCTATCTATCTATCTATCTATCTATCTATCTATCTATCTAT	AATAATAATAATAATAATAACAACAACAACAATAATAATAAT	TTCCTTCCTTCCTTCCCTCCTTCCTTCCTTCCTTCTTCCTTCCTTCCTTCTTTCCTTCCTTCCTTCTTTCCTTCCTTCCTCT	AAAAATAAAAATAAAAATAAAAATAAAATAAAA	TTTTTTTGTTTGATTGTTTGTTTGTTTGTTTGTTTGTTTG	TTCCTTCCTTCCTTCCTTCCTTCCTTCCTTCTTTCCTTCTTTCCTTCTTTC	AAAATAAAATAAAATAAAATAAAATAAAATAAAATAAAATAAAATGAAGTAAAATAAAATAAAATAAA	ATTATTATTATTATTATTAT	AATAATAATAATAATAATAATAATAATAATAATAATAATAATAAT	TATCTATCTATCTATCTATCTATCTATCTATCTATCTATCTATCTATCAATC	TCCATCCATCCATCCATCCATCCATACATACATCTATCCATCCATCCATTTATCCATCCATCCA	ATAAATACATACATACATACATACATATATACATACATACATAAATACATAAATA	AAATAAATAAATAAATGAATAAATAAATAAATAAATAAATAAA	ATAGATAGATAAGATAGATAGATAGATGATAGATAGATAGGTAGGTAGATAGATAGATAGATAGATAGATAGATAGATAGATAGATAGATAGATA	CATACCATACCATACGATACCATACCATACCATACCACACCATACTATACCATAC	TATCTATCTATCTATCTATCTATCTATCTATCTATCT	TAAATAAAATAAAATAAATAAATAAATAAATAAATAAATA	ATACATACATACATACATACCTACATACATACATACATACATACATAA	TTTATTTATTTATCTATCTATCTATCTATCTATCTATTTATTTATTTATTTATT	GATAGATAGATAGATAGATAGATAGATAGATAGATAGATA	#N/A	GATAGATAGATAGATCGATCGATAGATAGATAGATAGACAGATAGATAGATAGATAGATAGATACATACATACATACATACATAGATACATAGGTAGATAGA	AAAAATAAAATAAAATAAAATAAAATAAAATAAAATAAAATAAAATAAAATAAAATAAAACAAAATAAAATAAAA	ATAATAATAATAATAATAATAATAATAAAGTAAAAAAAAAA	TTTTGTTTTGCTTTGTTTTGTTTTGTTTTGTTTT	#N/A	#N/A	TTTATTTTTATTTATTTATTTTTATTTTTATTTTT	TCCCTCCTTCCTTTCTTCCTTCCTTCCTTCCTTCCTTCCTTCCTTCCTTCCTTCTTTCCTTCCTT	AAATAAAATAAAATAAAATAAAATAAAATAAAATAAAATAAAATAAAATAAAATAAAATAAAAT	AAATAAATAAATAAATAAATAAATAAATAAATAAATAAATAATGCATAAATAAA	TTGTTTTTTTTGTTTTTGTTTTTTGTTTGTTTGTTAGTTTGTTT	#N/A	ACAATACAACACAACACAACACAACACAACAACAATACAATACAATACAATACAATACAATACAATACAATACAATACAATACAATACAATACAA	AAATAAATAAATAAAAAATAAA	AAAGATAAATAAAATAAAATAAAATAAAATAAAATAAAATAAAATAAAATAAAATAAAAA	#N/A	TAATAATAATAATAATAATAATAATAATAA	AAATAAATAAATAAATAAATAAATAAATAAATAAATAAATAGAGTT	AATGAATGAATGAATGAATGAATGAATGAATGAATGAATGAATAAATAAATAAATAAATAAATAAATAAATAAATAAATAAATA	CCTGCCTGCCTTCCTTCCTTTCCTTCCTTTCTTCCTTCCTTCCTTCCTCTCCTTCCTTTCTCTCCTTCCTTCCTTTTTCTCCTTTCTTCCTCCTTC	ATAGATAGATAGATAGATAGATAGATAGATAGATAGATAGATAGATAGATAGATA
SAMN20949869	T. gelada Northern	TATGTATGTATGTATTTATGTATTTATGTATGTATGTATGTATGTATTTATTTATTTTA	AAACAAACAAACAAACAAACAAAAAAACAACCAAAAACAAACAGACAAAAAACAAAAACCAAAAAAAC	AGAGAGAGAGAGAGAGAGAGAGACAGAGAAAGAGAGAGAGAAAGAGGGAGTCAGAGAGAGAGAGAGAAAGTCAAAGAGAGAAAGAGACAGATAGA	ACAAACAAACAAACAAACAAACAAACAAA	TCCCTCCCTCCCTCCCTGCCTTCCTCCCTTCCTCCCTGCCTTCCTCCCTTCCTCCCTCCCCCTTTTTCCCTCCCTCTCCCTCCCACCTTCCCTCCC	TAAAATAAAATAAAATAAAGTAAAATAAAATAAAATAAAATAAAATAATAAAATAAAATAA	#N/A	AATAATAATAATAATAATAACAACAACAACAATAATAATAAT	TTCCTTCCTTCCTTCCCTCCTTCCTTCCTTCCTTCTTCCTTCCTTCCTTCTTTCCTTCCTTCCTTCTTTCCTTCCTTCCTCT	AAAAATAAAAATAAAAATAAAAATAAAATAAAA	TTTTTTTGTTTGATTGTTTGTTTGTTTGTTTGTTTGTTTG	TTCCTTCCTTCCTTCCTTCCTTCCTTCCTTCTTTCCTTCTTTCCTTCTTTC	AAAATAAAATAAAATAAAATAAAATAAAATAAAATAAAATAAAATGAAGTAAAATAAAATAAAATAAA	ATTATTATTATTATTATTAT	AATAATAATAATAATAATAATAATAATAATAATAATAATAATAAT	#N/A	TCCATCCATCCATCCATCCATCCATACATACATCTATCCATCCATCCATTTATCCATCCATCCA	ATAAATACATACATACATACATACATATATACATACATACATAAATACATAAATA	AAATAAATAAATAAATGAATAAATAAATAAATAAATAAATAAA	ATAGATAGATAAGATAGATAGATAGATGATAGATAGATAGGTAGGTAGATAGATAGATAGATAGATAGATAGATAGATAGATAGATAGATAGATA	#N/A	TATCTATCTATCTATCTATCTATCTATCTATCTATCT	TAAATAAAATAAAATAAATAAATAAATAAATAAATAAATA	ATACATACATACATACATACCTACATACATACATACATACATACATAA	TTTATTTATTTATCTATCTATCTATCTATCTATCTATTTATTTATTTATTTATT	GATAGATAGATAGATAGATAGATAGATAGATAGATAGATA	AGTATAGTATAGTATAGTATAGTATAGTATAGTATAGTATAGTATAGTATAGTATAGTATAGTATA	GATAGATAGATAGATCGATCGATAGATAGATAGATAGACAGATAGATAGATAGATAGATAGATACATACATACATACATACATAGATACATAGGTAGATAGA	#N/A	ATAATAATAATAATAATAATAATAATAAAGTAAAAAAAAAA	TTTTGTTTTGCTTTGTTTTGTTTTGTTTTGTTTT	AAAACAAAACAAAACAAAACAAAACAAAACAAAATAAAATAAAATAAAATAAAATAAAATAAAATAAAATAAAATAAAATAAAA	AGATAGATAGATAGATAGATAGATAGATAGATAGATAGATAGAATGATAGATAGATACA	TTTATTTTTATTTATTTATTTTTATTTTTATTTTT	TCCCTCCTTCCTTTCTTCCTTCCTTCCTTCCTTCCTTCCTTCCTTCCTTCCTTCTTTCCTTCCTT	#N/A	AAATAAATAAATAAATAAATAAATAAATAAATAAATAAATAATGCATAAATAAA	TTGTTTTTTTTGTTTTTGTTTTTTGTTTGTTTGTTAGTTTGTTT	#N/A	ACAATACAACACAACACAACACAACACAACAACAATACAATACAATACAATACAATACAATACAATACAATACAATACAATACAATACAATACAA	AAATAAATAAATAAAAAATAAA	AAAGATAAATAAAATAAAATAAAATAAAATAAAATAAAATAAAATAAAATAAAATAAAAA	TCTATCTCTCCATCTATCTATCTATCTATCTATCTATCTATCTATCTATCTATCTATCTATCTA	#N/A	AAATAAATAAATAAATAAATAAATAAATAAATAGAGTT	AATGAATGAATGAATGAATGAATGAATGAATGAATGAATGAATAAATAAATAAATAAATAAATAAATAAATAAATAAATAAATA	CCTGCCTGCCTTCCTTCCTTTCCTTCCTTTCTTCCTTCCTTCCTTCCTCTCCTTCCTTTCTCTCCTTCCTTCCTTTTTCTCCTTTCTTCCTCCTTC	ATAGATAGATAGATAGATAGATAGATAGATAGATAGATAGATAGATAGATAGATA
SAMN20949870	T. gelada Northern	TATGTATGTATGTATTTATGTATTTATGTATGTATGTATGTATGTATTTATTTATTTTA	AAACAAACAAACAAACAAACAAAAAAACAACCAAAAACAAACAGACAAAAAACAAAAACCAAAAAAAC	AGAGAGAGAGAGAGAGAGAGAGACAGAGAAAGAGAGAGAGAAAGAGGGAGTCAGAGAGAGAGAGAGAAAGTCAAAGAGAGAAAGAGACAGATAGA	ACAAACAAACAAACAAACAAACAAACAAA	#N/A	TAAAATAAAATAAAATAAAGTAAAATAAAATAAAATAAAATAAAATAATAAAATAAAATAA	TATCTGTCTGTCTGTCTGTCTATCTATCTATCTATCTATCTATCTATCTATCTATCTATCTAT	AATAATAATAATAATAATAACAACAACAACAATAATAATAAT	#N/A	AAAAATAAAAATAAAAATAAAAATAAAATAAAA	TTTTTTTGTTTGATTGTTTGTTTGTTTGTTTGTTTGTTTG	TTCCTTCCTTCCTTCCTTCCTTCCTTCTTTCCTTCTTTCCTTCTTTC	AAAATAAAATAAAATAAAATAAAATAAAATAAAATAAAATAAAATAAAATGAAGTAAAATAAAATAAAATAAA	ATTATTATTATTATTATTAT	AATAATAATAATAATAATAATAATAATAATAATAATAATAAT	TATCTATCTATCTATCTATCTATCTATCTATCTATCTATCTATCTATCTATCAATC	TCCATCCATCCATCCATCCATACATACATACATCTATCCATCCATCCATTTATCCATCCATCCA	ATAAATACATACATACATACATACATATATACATACATACATAAATACATAAATA	AAATAAATAAATAAATGAATAAATAAATAAATAAATAAA	#N/A	CATACCATACCATACGATACCATACCATACCATACCACACCATACTATACCATAC	TATCTATCTATCTATCTATCTATCTATCTATCTATCT	TAAATAAAATAAAATAAATAAATAAATAAATAAATAAATAAATA	ATACATACATACATACATACCTACATACATACATACATACATACATAA	TTTATTTATTTATCTATCTATCTATCTATCTATCTATTTATTTATTTATTTATT	GATAGATAGATAGATAGATAGATAGATAGATAGATAGATA	#N/A	GATAGATAGATAGATCGATCGATAGATAGATAGATAGACAGATAGATAGATAGATAGATAGATACATACATACATACATACATAGATACATAGGTAGATAGA	AAAAATAAAATAAAATAAAATAAAATAAAATAAAATAAAATAAAATAAAATAAAATAAAATAAAACAAAATAAAATAAAA	ATAATAATAATAATAATAATAATAATAAAGTAAAAAAAAAA	TTTTGTTTTGCTTTGTTTTGTTTTGTTTTGTTTT	AAAACAAAACAAAACAAAACAAAACAAAACAAAATAAAATAAAATAAAATAAAATAAAATAAAATAAAATAAAATAAAATAAAA	AGATAGATAGATAGATAGATAGATAGATAGATAGATAGATAGATAGATAGATAGAATGATAGATAGATACA	TTTATTTTTATTTATTTATTTTTATTTTTATTTTT	#N/A	AAATAAAATAAAATAAAATAAAATAAAATAAAATAAAATAAAATAAAATAAAATAAAATAAAATAAAATAAAAT	AAATAAATAAATAAATAAATAAATAAATAAATAAATAAATAATGCATAAATAAA	TTGTTTTTTTTGTTTTTGTTTTTTGTTTGTTTGTTAGTTTGTTT	#N/A	ACAATACAACACAACACAACACAACACAACAACAATACAATACAATACAATACAATACAATACAATACAATACAATACAATACAATACAATACAATACAA	AAATAAATAAATAAAAAATAAA	#N/A	TCTATCTCTCCATCTATCTATCTATCTATCTATCTATCTATCTATCTATCTATCTATCTATCTA	TAATAATAATAATAATAATAATAATAATAA	#N/A	AATGAATGAATGAATGAATGAATGAATGAATGAATGAATGAATAAATAAATAAATAAATAAATAAATAAATAAATA	CCTGCCTGCCTTCCTTCCTTTCCTTCCTTTCTTCCTTCCTTCCTTCCTCTCCTTCCTTTCTCTCCTTCCTTCCTTTTTCTCCTTTCTTCCTCCTTC	ATAGATAGATAGATAGATAGATAGATAGATAGATAGATAGATAGATAGATA
SAMN20949871	T. gelada Northern	TATGTATGTATGTATTTATGTATTTATGTATGTATGTATGTATGTATTTATTTATTTTA	AAACAAACAAACAAACAAACAAAAAAACAACCAAAAACAAACAGACAAAAAACAAAAACCAAAAAAAC	AGAGAGAGAGAGAGAGAGAGAGACAGAGAAAGAGAGAGAGAAAGAGGGAGTCAGAGAGAGAGAGAGAAAGTCAAAGAGAGAAAGAGACAGATAGA	ACAAACAAACAAACAAACAAACAAACAAA	TCCCTCCCTCCCTCCCTGCCTTCCTCCCTTCCTCCCTGCCTTCCTCCCTTCCTCCCTCCCCCTTTTTCCCTCCCTCTCCCTCCCACCTTCCCTCCC	TAAAATAAAATAAAATAAAGTAAAATAAAATAAAATAAAATAAAATAATAAAATAAAATAA	TATCTGTCTGTCTGTCTGTCTATCTATCTATCTATCTATCTATCTATCTATCTATCTATCTAT	AATAATAATAATAATAATAACAACAACAACAATAATAATAAT	#N/A	AAAAATAAAAATAAAAATAAAAATAAAATAAAA	TTTTTTTGTTTGATTGTTTGTTTGTTTGTTTGTTTGTTTG	TTCCTTCCTTCCTTCCTTCCTTCCTTCTTTCCTTCTTTCCTTCTTTC	AAAATAAAATAAAATAAAATAAAATAAAATAAAATAAAATAAAATAAAATGAAGTAAAATAAAATAAAATAAA	ATTATTATTATTATTATTAT	AATAATAATAATAATAATAATAATAATAATAATAATAATAATAAT	TATCTATCTATCTATCTATCTATCTATCTATCTATCTATCTATCTATCTATCTATCAATC	TCCATCCATCCATCCATCCATACATACATACATCTATCCATCCATCCATTTATCCATCCATCCA	ATAAATACATACATACATACATACATATATACATACATACATAAATACATAAATA	AAATAAATAAATAAATGAATAAATAAATAAATAAATAAA	ATAGATAGATAAGATAGATAGATAGATGATAGATAGATAGGTAGGTAGATAGATAGATAGATAGATAGATAGATAGATAGATAGATAGATAGATA	CATACCATACCATACGATACCATACCATACCATACCACACCATACTATACCATAC	TATCTATCTATCTATCTATCTATCTATCTATCTATCT	TAAATAAAATAAAATAAATAAATAAATAAATAAATAAATAAATA	ATACATACATACATACATACCTACATACATACATACATACATACATAA	TTTATTTATTTATCTATCTATCTATCTATCTATCTATTTATTTATTTATTTATT	GATAGATAGATAGATAGATAGATAGATAGATAGATAGATA	AGTATAGTATAGTATAGTATAGTATAGTATAGTATAGTATAGTATAGTATAGTATAGTATA	GATAGATAGATAGATCGATCGATAGATAGATAGATAGACAGATAGATAGATAGATAGATAGATACATACATACATACATACATAGATACATAGGTAGATAGA	AAAAATAAAATAAAATAAAATAAAATAAAATAAAATAAAATAAAATAAAATAAAATAAAACAAAATAAAATAAAA	ATAATAATAATAATAATAATAATAATAAAGTAAAAAAAAAA	TTTTGTTTTGCTTTGTTTTGTTTTGTTTTGTTTT	#N/A	AGATAGATAGATAGATAGATAGATAGATAGATAGATAGATAGATAGATAGAATGATAGATAGATACA	TTTATTTTTATTTATTTATTTTTATTTTTATTTTT	TCCCTCCTTCCTTTCTTCCTTCCTTCCTTCCTTCCTTCCTTCCTTCCTTCCTTCTTTCCTTCCTT	AAATAAAATAAAATAAAATAAAATAAAATAAAATAAAATAAAATAAAATAAAATAAAATAAAATAAAATAAAAT	AAATAAATAAATAAATAAATAAATAAATAAATAAATAAATAATGCATAAATAAA	TTGTTTTTTTTGTTTTTGTTTTTTGTTTGTTTGTTAGTTTGTTT	CCTCCCTTCGTCCCTTCTTCCCTTCCTCCCTCTTTTCCTCCCTCCCTCCCTCCCTCCCTCCCTCTCTC	ACAATACAACACAACACAACACAACACAACAACAATACAATACAATACAATACAATACAATACAATACAATACAATACAATACAATACAATACAATACAA	AAATAAATAAATAAAAAATAAA	AAAGATAAATAAAATAAAATAAAATAAAATAAAATAAAATAAAATAAAAA	TCTATCTCTCCATCTATCTATCTATCTATCTATCTATCTATCTATCTATCTATCTATCTATCTA	TAATAATAATAATAATAATAATAATAATAA	AAATAAATAAATAAATAAATAAATAAATAAATAAATAAATAGAGTT	AATGAATGAATGAATGAATGAATGAATGAATGAATGAATGAATAAATAAATAAATAAATAAATAAATAAATA	CCTGCCTGCCTTCCTTCCTTTCCTTCCTTTCTTCCTTCCTTCCTTCCTCTCCTTCCTTTCTCTCCTTCCTTCCTTTTTCTCCTTTCTTCCTCCTTC	ATAGATAGATAGATAGATAGATAGATAGATAGATAGATAGATAGATAGATA
SAMN20949872	T. gelada Northern	TATGTATGTATGTATTTATGTATTTATGTATGTATGTATGTATGTATTTATTTATTTTA	AAACAAACAAACAAACAAACAAAAAAACAACCAAAAACAAACAGACAAAAAACAAAAACCAAAAAAAC	AGAGAGAGAGAGAGAGAGAGAGACAGAGAAAGAGAGAGAGAAAGAGGGAGTCAGAGAGAGAGAGAGAAAGTCAAAGAGAGAAAGAGACAGATAGA	ACAAACAAACAAACAAACAAACAAACAAA	TCCCTCCCTCCCTCCCTGCCTTCCTCCCTTCCTCCCTGCCTTCCTCCCTTCCTCCCTCCCCCTTTTTCCCTCCCTCTCCCTCCCACCTTCCCTCCC	TAAAATAAAATAAAATAAAGTAAAATAAAATAAAATAAAATAAAATAATAAAATAAAATAA	TATCTGTCTGTCTGTCTGTCTATCTATCTATCTATCTATCTATCTATCTATCTATCTATCTAT	AATAATAATAATAATAATAACAACAACAACAATAATAATAAT	TTCCTTCCTTCCTTCCCTCCTTCCTTCCTTCCTTCTTCCTTCCTTCCTTCTTTCCTTCCTTCCTTCTTTCCTTCCTTCCTCT	AAAAATAAAAATAAAAATAAAAATAAAATAAAA	TTTTTTTGTTTGATTGTTTGTTTGTTTGTTTGTTTGTTTG	TTCCTTCCTTCCTTCCTTCCTTCCTTCTTTCCTTCTTTCCTTCTTTC	#N/A	ATTATTATTATTATTATTAT	AATAATAATAATAATAATAATAATAATAATAATAATAATAAT	TATCTATCTATCTATCTATCTATCTATCTATCTATCTATCTATCTATCAATC	TCCATCCATCCATCCATCCATACATACATACATCTATCCATCCATCCATTTATCCATCCATCCA	ATAAATACATACATACATACATACATATATACATACATACATAAATACATAAATA	AAATAAATAAATAAATGAATAAATAAATAAATAAATAAA	ATAGATAGATAAGATAGATAGATAGATGATAGATAGATAGGTAGGTAGATAGATAGATAGATAGATAGATAGATAGATAGATAGATAGATAGATAGATAGATA	CATACCATACCATACGATACCATACCATACCATACCACACCATACTATACCATAC	TATCTATCTATCTATCTATCTATCTATCTATCTATCT	TAAATAAAATAAAATAAATAAATAAATAAATAAATAAATAAATA	ATACATACATACATACATACCTACATACATACATACATACATACATAA	TTTATTTATTTATCTATCTATCTATCTATCTATCTATTTATTTATTTATTTATT	#N/A	AGTATAGTATAGTATAGTATAGTATAGTATAGTATAGTATAGTATAGTATAGTATAGTATA	GATAGATAGATAGATCGATCGATAGATAGATAGATAGACAGATAGATAGATAGATAGATAGATACATACATACATACATACATAGATACATAGGTAGATAGA	AAAAATAAAATAAAATAAAATAAAATAAAATAAAATAAAATAAAATAAAATAAAATAAAACAAAATAAAATAAAA	ATAATAATAATAATAATAATAATAATAAAGTAAAAAAAAAA	TTTTGTTTTGCTTTGTTTTGTTTTGTTTTGTTTT	AAAACAAAACAAAACAAAACAAAACAAAACAAAATAAAATAAAATAAAATAAAATAAAATAAAATAAAATAAAATAAAATAAAATAAAATAAAA	AGATAGATAGATAGATAGATAGATAGATAGATAGATAGATAGATAGATAGAATGATAGATAGATACA	TTTATTTTTATTTATTTATTTTTATTTTTATTTTT	TCCCTCCTTCCTTTCTTCCTTCCTTCCTTCCTTCCTTCCTTCCTTCCTTCCTTCTTTCCTTCCTT	AAATAAAATAAAATAAAATAAAATAAAATAAAATAAAATAAAATAAAATAAAATAAAATAAAATAAAATAAAAT	AAATAAATAAATAAATAAATAAATAAATAAATAAATAAATAATGCATAAATAAA	TTGTTTTTTTTGTTTTTGTTTTTTGTTTGTTTGTTAGTTTGTTT	#N/A	ACAATACAACACAACACAACACAACACAACAACAATACAATACAATACAATACAATACAATACAATACAATACAATACAATACAATACAATACAATACAA	AAATAAATAAATAAAAAATAAA	AAAGATAAATAAAATAAAATAAAATAAAATAAAATAAAATAAAATAAAATAAAATAAAAA	TCTATCTCTCCATCTATCTATCTATCTATCTATCTATCTATCTATCTATCTATCTATCTATCTA	TAATAATAATAATAATAATAATAATAATAA	AAATAAATAAATAAATAAATAAATAAATAAATAAATAAATAGAGTT	AATGAATGAATGAATGAATGAATGAATGAATGAATGAATGAATAAATAAATAAATAAATAAATAAATAAATAAATA	CCTGCCTGCCTTCCTTCCTTTCCTTCCTTTCTTCCTTCCTTCCTTCCTCTCCTTCCTTTCTCTCCTTCCTTCCTTTTTCTCCTTTCTTCCTCCTTC	ATAGATAGATAGATAGATAGATAGATAGATAGATAGATAGATAGATAGATA
SAMN20949873	T. gelada Northern	TATGTATGTATGTATTTATGTATTTATGTATGTATGTATGTATGTATTTATTTATTTTA	AAACAAACAAACAAACAAACAAAAAAACAACCAAAAACAAACAGACAAAAAACAAAAACCAAAAAAAC	AGAGAGAGAGAGAGAGAGAGAGACAGAGAAAGAGAGAGAGAAAGAGGGAGTCAGAGAGAGAGAGAGAAAGTCAAAGAGAGAAAGAGACAGATAGA	ACAAACAAACAAACAAACAAACAAACAAA	TCCCTCCCTCCCTCCCTGCCTTCCTCCCTTCCTCCCTGCCTTCCTCCCTTCCTCCCTCCCCCTTTTTCCCTCCCTCTCCCTCCCACCTTCCCTCCC	TAAAATAAAATAAAATAAAGTAAAATAAAATAAAATAAAATAAAATAATAAAATAAAATAA	TATCTGTCTGTCTGTCTGTCTATCTATCTATCTATCTATCTATCTATCTATCTATCTATCTAT	AATAATAATAATAATAATAACAACAACAACAATAATAATAAT	TTCCTTCCTTCCTTCCCTCCTTCCTTCCTTCCTTCTTCCTTCCTTCCTTCTTTCCTTCCTTCCTTCTTTCCTTCCTTCCTCT	AAAAATAAAAATAAAAATAAAAATAAAATAAAA	TTTTTTTGTTTGATTGTTTGTTTGTTTGTTTGTTTGTTTG	TTCCTTCCTTCCTTCCTTCCTTCCTTCTTTCCTTCTTTCCTTCTTTC	AAAATAAAATAAAATAAAATAAAATAAAATAAAATAAAATAAAATAAAATGAAGTAAAATAAAATAAAATAAA	ATTATTATTATTATTATTAT	AATAATAATAATAATAATAATAATAATAATAATAATAATAAT	TATCTATCTATCTATCTATCTATCTATCTATCTATCTATCTATCTATCTATCTATCAATC	TCCATCCATCCATCCATCCATACATACATACATCTATCCATCCATCCATTTATCCATCCATCCA	ATAAATACATACATACATACATACATATATACATACATACATAAATACATAAATA	AAATAAATAAATAAATGAATAAATAAATAAATAAATAAA	ATAGATAGATAAGATAGATAGATAGATGATAGATAGATAGGTAGGTAGATAGATAGATAGATAGATAGATAGATAGATAGATAGATAGATAGATAGATAGATA	CATACCATACCATACGATACCATACCATACCATACCACACCATACTATACCATAC	TATCTATCTATCTATCTATCTATCTATCTATCTATCT	TAAATAAAATAAAATAAATAAATAAATAAATAAATAAATAAATA	ATACATACATACATACATACCTACATACATACATACATACATACATAA	TTTATTTATTTATCTATCTATCTATCTATCTATCTATTTATTTATTTATTTATT	#N/A	#N/A	GATAGATAGATAGATCGATCGATAGATAGATAGATAGACAGATAGATAGATAGATAGATAGATACATACATACATACATACATAGATACATAGGTAGATAGA	AAAAATAAAATAAAATAAAATAAAATAAAATAAAATAAAATAAAATAAAATAAAATAAAACAAAATAAAATAAAA	ATAATAATAATAATAATAATAATAATAAAGTAAAAAAAAAA	TTTTGTTTTGCTTTGTTTTGTTTTGTTTTGTTTT	AAAACAAAACAAAACAAAACAAAACAAAACAAAATAAAATAAAATAAAATAAAATAAAATAAAATAAAATAAAATAAAATAAAATAAAA	AGATAGATAGATAGATAGATAGATAGATAGATAGATAGATAGATAGATAGAATGATAGATAGATACA	TTTATTTTTATTTATTTATTTTTATTTTTATTTTT	TCCCTCCTTCCTTTCTTCCTTCCTTCCTTCCTTCCTTCCTTCCTTCCTTCCTTCTTTCCTTCCTT	AAATAAAATAAAATAAAATAAAATAAAATAAAATAAAATAAAATAAAATAAAATAAAATAAAATAAAATAAAAT	AAATAAATAAATAAATAAATAAATAAATAAATAAATAAATAATGCATAAATAAA	TTGTTTTTTTTGTTTTTGTTTTTTGTTTGTTTGTTAGTTTGTTT	CCTCCCTTCGTCCCTTCTTCCCTTCCTCCCTCTTTTCCTCCCTCCCTCCCTCCCTCCCTCCCTCTCTC	#N/A	AAATAAATAAATAAAAAATAAA	AAAGATAAATAAAATAAAATAAAATAAAATAAAATAAAATAAAATAAAATAAAATAAAAA	TCTATCTCTCCATCTATCTATCTATCTATCTATCTATCTATCTATCTATCTATCTATCTATCTA	TAATAATAATAATAATAATAATAATAATAA	AAATAAATAAATAAATAAATAAATAAATAAATAAATAAATAGAGTT	#N/A	CCTGCCTGCCTTCCTTCCTTTCCTTCCTTTCTTCCTTCCTTCCTTCCTCTCCTTCCTTTCTCTCCTTCCTTCCTTTTTCTCCTTTCTTCCTCCTTC	ATAGATAGATAGATAGATAGATAGATAGATAGATAGATAGATAGATAGATAGATA
SAMN20949877	T. gelada Northern	TATGTATGTATGTATTTATGTATTTATGTATGTATGTATGTATGTATTTATTTATTTTA	AAACAAACAAACAAACAAACAAAAAAACAACCAAAAACAAACAGACAAAAAACAAAAACCAAAAAAAC	AGAGAGAGAGAGAGAGAGAGAGACAGAGAAAGAGAGAGAGAAAGAGGGAGTCAGAGAGAGAGAGAGAAAGTCAAAGAGAGAAAGAGACAGATAGA	ACAAACAAACAAACAAACAAACAAACAAA	TCCCTCCCTCCCTCCCTGCCTTCCTCCCTTCCTCCCTGCCTTCCTCCCTTCCTCCCTCCCCCTTTTTCCCTCCCTCTCCCTCCCACCTTCCCTCCC	TAAAATAAAATAAAATAAAGTAAAATAAAATAAAATAAAATAAAATAATAAAATAAAATAA	TATCTGTCTGTCTGTCTGTCTATCTATCTATCTATCTATCTATCTATCTATCTATCTAT	AATAATAATAATAATAATAACAACAACAACAATAATAATAAT	TTCCTTCCTTCCTTCCCTCCTTCCTTCCTTCCTTCTTCCTTCCTTCCTTCTTTCCTTCCTTCCTTCTTTCCTTCCTTCCTCT	AAAAATAAAAATAAAAATAAAAATAAAATAAAA	#N/A	TTCCTTCCTTCCTTCCTTCCTTCCTTCTTTCCTTCTTTCCTTCTTTC	AAAATAAAATAAAATAAAATAAAATAAAATAAAATAAAATAAAATGAAGTAAAATAAAATAAAATAAA	ATTATTATTATTATTATTAT	AATAATAATAATAATAATAATAATAATAATAATAATAATAATAAT	TATCTATCTATCTATCTATCTATCTATCTATCTATCTATCTATCTATCTATCAATC	TCCATCCATCCATCCATCCATCCATACATACATCTATCCATCCATCCATTTATCCATCCATCCA	ATAAATACATACATACATACATACATATATACATACATACATAAATACATAAATA	AAATAAATAAATAAATGAATAAATAAATAAATAAATAAATAAA	ATAGATAGATAAGATAGATAGATAGATGATAGATAGATAGGTAGGTAGATAGATAGATAGATAGATAGATAGATAGATAGATAGATAGATAGATA	CATACCATACCATACGATACCATACCATACCATACCACACCATACTATACCATAC	TATCTATCTATCTATCTATCTATCTATCTATCTATCT	TAAATAAAATAAAATAAATAAATAAATAAATAAATAAATA	ATACATACATACATACATACCTACATACATACATACATACATACATAA	TTTATTTATTTATCTATCTATCTATCTATCTATCTATTTATTTATTTATTTATT	GATAGATAGATAGATAGATAGATAGATAGATAGATAGATA	AGTATAGTATAGTATAGTATAGTATAGTATAGTATAGTATAGTATAGTATAGTATAGTATAGTATA	GATAGATAGATAGATCGATCGATAGATAGATAGATAGACAGATAGATAGATAGATAGATAGATACATACATACATACATACATAGATACATAGGTAGATAGA	#N/A	#N/A	TTTTGTTTTGCTTTGTTTTGTTTTGTTTTGTTTT	AAAACAAAACAAAACAAAACAAAACAAAACAAAATAAAATAAAATAAAATAAAATAAAATAAAATAAAATAAAATAAAA	AGATAGATAGATAGATAGATAGATAGATAGATAGATAGATAGAATGATAGATAGATACA	TTTATTTTTATTTATTTATTTTTATTTTTATTTTT	TCCCTCCTTCCTTTCTTCCTTCCTTCCTTCCTTCCTTCCTTCCTTCCTTCCTTCTTTCCTTCCTT	AAATAAAATAAAATAAAATAAAATAAAATAAAATAAAATAAAATAAAATAAAAT	AAATAAATAAATAAATAAATAAATAAATAAATAAATAAATAATGCATAAATAAA	TTGTTTTTTTTGTTTTTGTTTTTTGTTTGTTTGTTAGTTTGTTT	CCTCCCTTCGTCCCTTCTTCCCTTCCTCCCTCTTTTCCTCCCTCCCTCCCTCCCTCCCTCCCTCTCTC	ACAATACAACACAACACAACACAACACAACAACAATACAATACAATACAATACAATACAATACAATACAATACAATACAATACAATACAATACAATACAA	AAATAAATAAATAAAAAATAAA	AAAGATAAATAAAATAAAATAAAATAAAATAAAATAAAAT	TCTATCTCTCCATCTATCTATCTATCTATCTATCTATCTATCTATCTATCTATCTATCTATCTA	#N/A	AAATAAATAAATAAATAAATAAATAAATAAATAAATAAATAAATAGAGTT	AATGAATGAATGAATGAATGAATGAATGAATGAATAAATAAATAAATAAATAAATAAATAAATAAATAAATAAATA	CCTGCCTGCCTTCCTTCCTTTCCTTCCTTTCTTCCTTCCTTCCTTCCTCTCCTTCCTTTCTCTCCTTCCTTCCTTTTTCTCCTTTCTTCCTCCTTC	ATAGATAGATAGATAGATAGATAGATAGATAGATAGATAGATAGATAGATA
SAMN20949878	T. gelada Northern	TATGTATGTATGTATTTATGTATTTATGTATGTATGTATGTATGTATTTATTTATTTTA	AAACAAACAAACAAACAAACAAAAAAACAACCAAAAACAAACAGACAAAAAACAAAAACCAAAAAAAC	AGAGAGAGAGAGAGAGAGAGAGACAGAGAAAGAGAGAGAGAAAGAGGGAGTCAGAGAGAGAGAGAGAAAGTCAAAGAGAGAAAGAGACAGATAGA	ACAAACAAACAAACAAACAAACAAACAAA	TCCCTCCCTCCCTCCCTGCCTTCCTCCCTTCCTCCCTGCCTTCCTCCCTTCCTCCCTCCCCCTTTTTCCCTCCCTCTCCCTCCCACCTTCCCTCCC	TAAAATAAAATAAAATAAAGTAAAATAAAATAAAATAAAATAAAATAATAAAATAAAATAA	TATCTGTCTGTCTGTCTGTCTATCTATCTATCTATCTATCTATCTATCTATCTATCTAT	AATAATAATAATAATAATAACAACAACAACAATAATAATAAT	TTCCTTCCTTCCTTCCCTCCTTCCTTCCTTCCTTCTTCCTTCCTTCCTTCTTTCCTTCCTTCCTTCTTTCCTTCCTTCCTCT	AAAAATAAAAATAAAAATAAAAATAAAATAAAA	TTTTTTTGTTTGATTGTTTGTTTGTTTGTTTGTTTGTTTG	TTCCTTCCTTCCTTCCTTCCTTCCTTCTTTCCTTCTTTCCTTCTTTC	AAAATAAAATAAAATAAAATAAAATAAAATAAAATAAAATAAAATAAAATGAAGTAAAATAAAATAAAATAAA	ATTATTATTATTATTATTAT	AATAATAATAATAATAATAATAATAATAATAATAATAATAAT	TATCTATCTATCTATCTATCTATCTATCTATCTATCTATCTATCTATCAATC	TCCATCCATCCATCCATCCATACATACATACATCTATCCATCCATCCATTTATCCATCCATCCA	ATAAATACATACATACATACATACATATATACATACATACATAAATACATAAATA	AAATAAATAAATAAATGAATAAATAAATAAATAAATAAA	ATAGATAGATAAGATAGATAGATAGATGATAGATAGATAGGTAGGTAGATAGATAGATAGATAGATAGATAGATAGATAGATAGATAGATAGATAGATAGATA	CATACCATACCATACGATACCATACCATACCATACCACACCATACTATACCATAC	TATCTATCTATCTATCTATCTATCTATCTATCTATCT	TAAATAAAATAAAATAAATAAATAAATAAATAAATAAATAAATA	ATACATACATACATACATACCTACATACATACATACATACATACATAA	TTTATTTATTTATCTATCTATCTATCTATCTATCTATTTATTTATTTATTTATT	GATAGATAGATAGATAGATAGATAGATAGATAGATAGATA	AGTATAGTATAGTATAGTATAGTATAGTATAGTATAGTATAGTATAGTATAGTATAGTATAGTATA	GATAGATAGATAGATCGATCGATAGATAGATAGATAGACAGATAGATAGATAGATAGATAGATACATACATACATACATACATAGATACATAGGTAGATAGA	AAAAATAAAATAAAATAAAATAAAATAAAATAAAATAAAATAAAATAAAATAAAATAAAACAAAATAAAATAAAA	ATAATAATAATAATAATAATAATAATAAAGTAAAAAAAAAA	TTTTGTTTTGCTTTGTTTTGTTTTGTTTTGTTTT	AAAACAAAACAAAACAAAACAAAACAAAACAAAATAAAATAAAATAAAATAAAATAAAATAAAATAAAATAAAATAAAATAAAATAAAA	AGATAGATAGATAGATAGATAGATAGATAGATAGATAGATAGATAGATAGAATGATAGATAGATACA	TTTATTTTTATTTATTTATTTTTATTTTTATTTTT	TCCCTCCTTCCTTTCTTCCTTCCTTCCTTCCTTCCTTCCTTCCTTCCTTCCTTCTTTCCTTCCTT	AAATAAAATAAAATAAAATAAAATAAAATAAAATAAAATAAAATAAAATAAAATAAAATAAAATAAAATAAAAT	AAATAAATAAATAAATAAATAAATAAATAAATAAATAAATAATGCATAAATAAA	TTGTTTTTTTTGTTTTTGTTTTTTGTTTGTTTGTTAGTTTGTTT	CCTCCCTTCGTCCCTTCTTCCCTTCCTCCCTCTTTTCCTCCCTCCCTCCCTCCCTCCCTCCCTCTCTC	ACAATACAACACAACACAACACAACACAACAACAATACAATACAATACAATACAATACAATACAATACAATACAATACAATACAATACAATACAATACAA	AAATAAATAAATAAAAAATAAA	AAAGATAAATAAAATAAAATAAAATAAAATAAAATAAAATAAAATAAAATAAAATAAAAA	TCTATCTCTCCATCTATCTATCTATCTATCTATCTATCTATCTATCTATCTATCTATCTATCTA	TAATAATAATAATAATAATAATAATAATAA	#N/A	AATGAATGAATGAATGAATGAATGAATGAATGAATGAATGAATAAATAAATAAATAAATAAATAAATAAATAAATA	CCTGCCTGCCTTCCTTCCTTTCCTTCCTTTCTTCCTTCCTTCCTTCCTCTCCTTCCTTTCTCTCCTTCCTTCCTTTTTCTCCTTTCTTCCTCCTTC	ATAGATAGATAGATAGATAGATAGATAGATAGATAGATAGATAGATAGATA
SAMN20949880	T. gelada Northern	TATGTATGTATGTATTTATGTATTTATGTATGTATGTATGTATGTATTTATTTATTTTA	AAACAAACAAACAAACAAACAAAAAAACAACCAAAAACAAACAGACAAAAAACAAAAACCAAAAAAAC	AGAGAGAGAGAGAGAGAGAGAGACAGAGAAAGAGAGAGAGAAAGAGGGAGTCAGAGAGAGAGAGAGAAAGTCAAAGAGAGAAAGAGACAGATAGA	ACAAACAAACAAACAAACAAACAAACAAA	TCCCTCCCTCCCTCCCTGCCTTCCTCCCTTCCTCCCTGCCTTCCTCCCTTCCTCCCTCCCCCTTTTTCCCTCCCTCTCCCTCCCACCTTCCCTCCC	TAAAATAAAATAAAATAAAGTAAAATAAAATAAAATAAAATAAAATAATAAAATAAAATAA	TATCTGTCTGTCTGTCTGTCTATCTATCTATCTATCTATCTATCTATCTATCTATCTATCTAT	AATAATAATAATAATAATAACAACAACAACAATAATAATAAT	TTCCTTCCTTCCTTCCCTCCTTCCTTCCTTCCTTCTTCCTTCCTTCCTTCTTTCCTTCCTTCCTTCTTTCCTTCCTTCCTCT	AAAAATAAAAATAAAAATAAAAATAAAATAAAA	TTTTTTTGTTTGATTGTTTGTTTGTTTGTTTGTTTGTTTG	TTCCTTCCTTCCTTCCTTCCTTCCTTCTTTCCTTCTTTCCTTCTTTC	AAAATAAAATAAAATAAAATAAAATAAAATAAAATAAAATAAAATAAAATGAAGTAAAATAAAATAAAATAAA	ATTATTATTATTATTATTAT	AATAATAATAATAATAATAATAATAATAATAATAATAATAATAAT	TATCTATCTATCTATCTATCTATCTATCTATCTATCTATCTATCTATCTATCAATC	TCCATCCATCCATCCATCCATACATACATACATCTATCCATCCATCCATTTATCCATCCATCCA	ATAAATACATACATACATACATACATATATACATACATACATAAATACATAAATA	AAATAAATAAATAAATGAATAAATAAATAAATAAATAAA	ATAGATAGATAAGATAGATAGATAGATGATAGATAGATAGGTAGGTAGATAGATAGATAGATAGATAGATAGATAGATAGATAGATAGATAGATA	CATACCATACCATACGATACCATACCATACCATACCACACCATACTATACCATAC	TATCTATCTATCTATCTATCTATCTATCTATCTATCT	TAAATAAAATAAAATAAATAAATAAATAAATAAATAAATAAATA	ATACATACATACATACATACCTACATACATACATACATACATACATAA	TTTATTTATTTATCTATCTATCTATCTATCTATCTATTTATTTATTTATTTATT	GATAGATAGATAGATAGATAGATAGATAGATAGATAGATA	#N/A	GATAGATAGATAGATCGATCGATAGATAGATAGATAGACAGATAGATAGATAGATAGATAGATACATACATACATACATACATAGATACATAGGTAGATAGA	AAAAATAAAATAAAATAAAATAAAATAAAATAAAATAAAATAAAATAAAATAAAATAAAACAAAATAAAATAAAA	ATAATAATAATAATAATAATAATAATAAAGTAAAAAAAAAA	TTTTGTTTTGCTTTGTTTTGTTTTGTTTTGTTTT	AAAACAAAACAAAACAAAACAAAACAAAACAAAATAAAATAAAATAAAATAAAATAAAATAAAATAAAATAAAATAAAATAAAA	AGATAGATAGATAGATAGATAGATAGATAGATAGATAGATAGATAGATAGAATGATAGATAGATACA	TTTATTTTTATTTATTTATTTTTATTTTTATTTTT	TCCCTCCTTCCTTTCTTCCTTCCTTCCTTCCTTCCTTCCTTCCTTCCTTCCTTCTTTCCTTCCTT	AAATAAAATAAAATAAAATAAAATAAAATAAAATAAAATAAAATAAAATAAAATAAAATAAAATAAAATAAAAT	AAATAAATAAATAAATAAATAAATAAATAAATAAATAAATAATGCATAAATAAA	TTGTTTTTTTTGTTTTTGTTTTTTGTTTGTTTGTTAGTTTGTTT	CCTCCCTTCGTCCCTTCTTCCCTTCCTCCCTCTTTTCCTCCCTCCCTCCCTCCCTCCCTCCCTCTCTC	ACAATACAACACAACACAACACAACACAACAACAATACAATACAATACAATACAATACAATACAATACAATACAATACAATACAATACAATACAATACAA	AAATAAATAAATAAAAAATAAA	AAAGATAAATAAAATAAAATAAAATAAAATAAAATAAAATAAAATAAAATAAAATAAAAA	TCTATCTCTCCATCTATCTATCTATCTATCTATCTATCTATCTATCTATCTATCTATCTATCTA	TAATAATAATAATAATAATAATAATAATAA	AAATAAATAAATAAATAAATAAATAAATAAATAAATAAATAAATAGAGTT	AATGAATGAATGAATGAATGAATGAATGAATGAATGAATGAATAAATAAATAAATAAATAAATAAATAAATAAATA	CCTGCCTGCCTTCCTTCCTTTCCTTCCTTTCTTCCTTCCTTCCTTCCTCTCCTTCCTTTCTCTCCTTCCTTCCTTTTTCTCCTTTCTTCCTCCTTC	ATAGATAGATAGATAGATAGATAGATAGATAGATAGATAGATAGATAGATA
SAMN20949881	T. gelada Northern	TATGTATGTATGTATTTATGTATTTATGTATGTATGTATGTATGTATTTATTTATTTTA	AAACAAACAAACAAACAAACAAAAAAACAACCAAAAACAAACAGACAAAAAACAAAAACCAAAAAAAC	AGAGAGAGAGAGAGAGAGAGAGACAGAGAAAGAGAGAGAGAAAGAGGGAGTCAGAGAGAGAGAGAGAAAGTCAAAGAGAGAAAGAGACAGATAGA	ACAAACAAACAAACAAACAAACAAACAAA	TCCCTCCCTCCCTCCCTGCCTTCCTCCCTTCCTCCCTGCCTTCCTCCCTTCCTCCCTCCCCCTTTTTCCCTCCCTCTCCCTCCCACCTTCCCTCCC	TAAAATAAAATAAAATAAAGTAAAATAAAATAAAATAAAATAAAATAATAAAATAAAATAA	TATCTGTCTGTCTGTCTGTCTATCTATCTATCTATCTATCTATCTATCTATCTATCTATCTAT	AATAATAATAATAATAATAACAACAACAACAATAATAATAAT	TTCCTTCCTTCCTTCCCTCCTTCCTTCCTTCCTTCTTCCTTCCTTCCTTCTTTCCTTCCTTCCTTCTTTCCTTCCTTCCTCT	AAAAATAAAAATAAAAATAAAAATAAAATAAAA	TTTTTTTGTTTGATTGTTTGTTTGTTTGTTTGTTTGTTTG	TTCCTTCCTTCCTTCCTTCCTTCCTTCTTTCCTTCTTTCCTTCTTTC	AAAATAAAATAAAATAAAATAAAATAAAATAAAATAAAATAAAATAAAATGAAGTAAAATAAAATAAAATAAA	ATTATTATTATTATTATTAT	AATAATAATAATAATAATAATAATAATAATAATAATAATAAT	TATCTATCTATCTATCTATCTATCTATCTATCTATCTATCTATCTATCAATC	TCCATCCATCCATCCATCCATACATACATACATCTATCCATCCATCCATTTATCCATCCATCCA	ATAAATACATACATACATACATACATATATACATACATACATAAATACATAAATA	AAATAAATAAATAAATGAATAAATAAATAAATAAATAAA	ATAGATAGATAAGATAGATAGATAGATGATAGATAGATAGGTAGGTAGATAGATAGATAGATAGATAGATAGATAGATAGATAGATAGATAGATAGATA	CATACCATACCATACGATACCATACCATACCATACCACACCATACTATACCATAC	TATCTATCTATCTATCTATCTATCTATCTATCTATCT	TAAATAAAATAAAATAAATAAATAAATAAATAAATAAATAAATA	ATACATACATACATACATACCTACATACATACATACATACATACATAA	TTTATTTATTTATCTATCTATCTATCTATCTATCTATTTATTTATTTATTTATT	GATAGATAGATAGATAGATAGATAGATAGATAGATAGATA	AGTATAGTATAGTATAGTATAGTATAGTATAGTATAGTATAGTATAGTATAGTATAGTATA	GATAGATAGATAGATCGATCGATAGATAGATAGATAGACAGATAGATAGATAGATAGATAGATACATACATACATACATACATAGATACATAGGTAGATAGA	AAAAATAAAATAAAATAAAATAAAATAAAATAAAATAAAATAAAATAAAATAAAATAAAACAAAATAAAATAAAA	ATAATAATAATAATAATAATAATAATAAAGTAAAAAAAAAA	TTTTGTTTTGCTTTGTTTTGTTTTGTTTTGTTTT	AAAACAAAACAAAACAAAACAAAACAAAACAAAATAAAATAAAATAAAATAAAATAAAATAAAATAAAATAAAATAAAATAAAATAAAA	AGATAGATAGATAGATAGATAGATAGATAGATAGATAGATAGATAGATAGAATGATAGATAGATACA	TTTATTTTTATTTATTTATTTTTATTTTTATTTTT	TCCCTCCTTCCTTTCTTCCTTCCTTCCTTCCTTCCTTCCTTCCTTCCTTCCTTCTTTCCTTCCTT	AAATAAAATAAAATAAAATAAAATAAAATAAAATAAAATAAAATAAAATAAAATAAAATAAAATAAAATAAAAT	AAATAAATAAATAAATAAATAAATAAATAAATAAATAAATAATGCATAAATAAA	TTGTTTTTTTTGTTTTTGTTTTTTGTTTGTTTGTTAGTTTGTTT	CCTCCCTTCGTCCCTTCTTCCCTTCCTCCCTCTTTTCCTCCCTCCCTCCCTCCCTCCCTCCCTCTCTC	ACAATACAACACAACACAACACAACACAACAACAATACAATACAATACAATACAATACAATACAATACAATACAATACAATACAATACAATACAATACAA	AAATAAATAAATAAAAAATAAA	AAAGATAAATAAAATAAAATAAAATAAAATAAAATAAAATAAAATAAAATAAAATAAAAA	TCTATCTCTCCATCTATCTATCTATCTATCTATCTATCTATCTATCTATCTATCTATCTATCTA	TAATAATAATAATAATAATAATAATAATAA	AAATAAATAAATAAATAAATAAATAAATAAATAAATAAATAAATAGAGTT	#N/A	CCTGCCTGCCTTCCTTCCTTTCCTTCCTTTCTTCCTTCCTTCCTTCCTCTCCTTCCTTTCTCTCCTTCCTTCCTTTTTCTCCTTTCTTCCTCCTTC	ATAGATAGATAGATAGATAGATAGATAGATAGATAGATAGATAGATAGATA
SAMN20949882	T. gelada Northern	TATGTATGTATGTATTTATGTATTTATGTATGTATGTATGTATGTATTTATTTATTTTA	AAACAAACAAACAAACAAACAAAAAAACAACCAAAAACAAACAGACAAAAAACAAAAACCAAAAAAAC	AGAGAGAGAGAGAGAGAGAGAGACAGAGAAAGAGAGAGAGAAAGAGGGAGTCAGAGAGAGAGAGAGAAAGTCAAAGAGAGAAAGAGACAGATAGA	ACAAACAAACAAACAAACAAACAAACAAA	TCCCTCCCTCCCTCCCTGCCTTCCTCCCTTCCTCCCTGCCTTCCTCCCTTCCTCCCTCCCCCTTTTTCCCTCCCTCTCCCTCCCACCTTCCCTCCC	TAAAATAAAATAAAATAAAGTAAAATAAAATAAAATAAAATAAAATAATAAAATAAAATAA	TATCTGTCTGTCTGTCTGTCTATCTATCTATCTATCTATCTATCTATCTATCTATCTAT	AATAATAATAATAATAATAACAACAACAACAATAATAATAAT	TTCCTTCCTTCCTTCCCTCCTTCCTTCCTTCCTTCTTCCTTCCTTCCTTCTTTCCTTCCTTCCTTCTTTCCTTCCTTCCTCT	AAAAATAAAAATAAAAATAAAAATAAAATAAAA	TTTTTTTGTTTGATTGTTTGTTTGTTTGTTTGTTTGTTTG	TTCCTTCCTTCCTTCCTTCCTTCCTTCTTTCCTTCTTTCCTTCTTTC	AAAATAAAATAAAATAAAATAAAATAAAATAAAATAAAATAAAATAAAATGAAGTAAAATAAAATAAAATAAA	ATTATTATTATTATTATTAT	AATAATAATAATAATAATAATAATAATAATAATAATAATAAT	TATCTATCTATCTATCTATCTATCTATCTATCTATCTATCTATCTATCAATC	#N/A	ATAAATACATACATACATACATACATATATACATACATACATAAATACATAAATA	AAATAAATAAATAAATGAATAAATAAATAAATAAATAAA	#N/A	CATACCATACCATACGATACCATACCATACCATACCACACCATACTATACCATAC	TATCTATCTATCTATCTATCTATCTATCTATCTATCT	TAAATAAAATAAAATAAATAAATAAATAAATAAATAAATAAATA	ATACATACATACATACATACCTACATACATACATACATACATACATAA	TTTATTTATTTATCTATCTATCTATCTATCTATCTATTTATTTATTTATTTATT	GATAGATAGATAGATAGATAGATAGATAGATAGATAGATA	#N/A	GATAGATAGATAGATCGATCGATAGATAGATAGATAGACAGATAGATAGATAGATAGATAGATACATACATACATACATACATAGATACATAGGTAGATAGA	AAAAATAAAATAAAATAAAATAAAATAAAATAAAATAAAATAAAATAAAATAAAATAAAACAAAATAAAATAAAA	#N/A	TTTTGTTTTGCTTTGTTTTGTTTTGTTTTGTTTT	AAAACAAAACAAAACAAAACAAAACAAAACAAAATAAAATAAAATAAAATAAAATAAAATAAAATAAAATAAAATAAAATAAAATAAAA	AGATAGATAGATAGATAGATAGATAGATAGATAGATAGATAGATAGATAGAATGATAGATAGATACA	TTTATTTTTATTTATTTATTTTTATTTTTATTTTT	TCCCTCCTTCCTTTCTTCCTTCCTTCCTTCCTTCCTTCCTTCCTTCCTTCCTTCTTTCCTTCCTT	AAATAAAATAAAATAAAATAAAATAAAATAAAATAAAATAAAATAAAATAAAATAAAATAAAATAAAATAAAAT	AAATAAATAAATAAATAAATAAATAAATAAATAAATAAATAATGCATAAATAAA	TTGTTTTTTTTGTTTTTGTTTTTTGTTTGTTTGTTAGTTTGTTT	#N/A	#N/A	AAATAAATAAATAAAAAATAAA	AAAGATAAATAAAATAAAATAAAATAAAATAAAATAAAATAAAATAAAATAAAATAAAAA	TCTATCTCTCCATCTATCTATCTATCTATCTATCTATCTATCTATCTATCTATCTATCTATCTA	TAATAATAATAATAATAATAATAATAATAA	#N/A	AATGAATGAATGAATGAATGAATGAATGAATGAATGAATGAATAAATAAATAAATAAATAAATAAATAAATAAATA	CCTGCCTGCCTTCCTTCCTTTCCTTCCTTTCTTCCTTCCTTCCTTCCTCTCCTTCCTTTCTCTCCTTCCTTCCTTTTTCTCCTTTCTTCCTCCTTC	#N/A
SAMN20949884	T. gelada Northern	TATGTATGTATGTATTTATGTATTTATGTATGTATGTATGTATGTATTTATTTATTTTA	AAACAAACAAACAAACAAACAAAAAAACAACCAAAAACAAACAGACAAAAAACAAAAACCAAAAAAAC	AGAGAGAGAGAGAGAGAGAGAGACAGAGAAAGAGAGAGAGAAAGAGGGAGTCAGAGAGAGAGAGAGAAAGTCAAAGAGAGAAAGAGACAGATAGA	ACAAACAAACAAACAAACAAACAAACAAA	TCCCTCCCTCCCTCCCTGCCTTCCTCCCTTCCTCCCTGCCTTCCTCCCTTCCTCCCTCCCCCTTTTTCCCTCCCTCTCCCTCCCACCTTCCCTCCC	TAAAATAAAATAAAATAAAGTAAAATAAAATAAAATAAAATAAAATAATAAAATAAAATAA	#N/A	AATAATAATAATAATAATAACAACAACAACAATAATAATAAT	TTCCTTCCTTCCTTCCCTCCTTCCTTCCTTCCTTCTTCCTTCCTTCCTTCTTTCCTTCCTTCCTTCTTTCCTTCCTTCCTCT	AAAAATAAAAATAAAAATAAAAATAAAATAAAA	TTTTTTTGTTTGATTGTTTGTTTGTTTGTTTGTTTGTTTG	TTCCTTCCTTCCTTCCTTCCTTCCTTCTTTCCTTCTTTCCTTCTTTC	AAAATAAAATAAAATAAAATAAAATAAAATAAAATAAAATAAAATAAAATGAAGTAAAATAAAATAAAATAAA	ATTATTATTATTATTATTAT	AATAATAATAATAATAATAATAATAATAATAATAATAATAAT	TATCTATCTATCTATCTATCTATCTATCTATCTATCTATCTATCTATCAATC	TCCATCCATCCATCCATCCATACATACATACATCTATCCATCCATCCATTTATCCATCCATCCA	ATAAATACATACATACATACATACATATATACATACATACATAAATACATAAATA	AAATAAATAAATAAATGAATAAATAAATAAATAAATAAA	ATAGATAGATAAGATAGATAGATAGATGATAGATAGATAGGTAGGTAGATAGATAGATAGATAGATAGATAGATAGATAGATAGATAGATAGATAGATAGATA	CATACCATACCATACGATACCATACCATACCATACCACACCATACTATACCATAC	TATCTATCTATCTATCTATCTATCTATCTATCTATCT	TAAATAAAATAAAATAAATAAATAAATAAATAAATAAATAAATA	ATACATACATACATACATACCTACATACATACATACATACATACATAA	TTTATTTATTTATCTATCTATCTATCTATCTATCTATTTATTTATTTATTTATT	GATAGATAGATAGATAGATAGATAGATAGATAGATAGATA	#N/A	GATAGATAGATAGATCGATCGATAGATAGATAGATAGACAGATAGATAGATAGATAGATAGATACATACATACATACATACATAGATACATAGGTAGATAGA	AAAAATAAAATAAAATAAAATAAAATAAAATAAAATAAAATAAAATAAAATAAAATAAAACAAAATAAAATAAAA	ATAATAATAATAATAATAATAATAATAAAGTAAAAAAAAAA	TTTTGTTTTGCTTTGTTTTGTTTTGTTTTGTTTT	AAAACAAAACAAAACAAAACAAAACAAAACAAAATAAAATAAAATAAAATAAAATAAAATAAAATAAAATAAAATAAAATAAAATAAAA	AGATAGATAGATAGATAGATAGATAGATAGATAGATAGATAGATAGATAGAATGATAGATAGATACA	#N/A	TCCCTCCTTCCTTTCTTCCTTCCTTCCTTCCTTCCTTCCTTCCTTCCTTCCTTCTTTCCTTCCTT	#N/A	AAATAAATAAATAAATAAATAAATAAATAAATAAATAAATAATGCATAAATAAA	#N/A	#N/A	#N/A	AAATAAATAAATAAAAAATAAA	AAAGATAAATAAAATAAAATAAAATAAAATAAAATAAAATAAAATAAAATAAAATAAAAA	TCTATCTCTCCATCTATCTATCTATCTATCTATCTATCTATCTATCTATCTATCTATCTATCTA	TAATAATAATAATAATAATAATAATAATAA	#N/A	AATGAATGAATGAATGAATGAATGAATGAATGAATGAATGAATAAATAAATAAATAAATAAATAAATAAATAAATA	CCTGCCTGCCTTCCTTCCTTTCCTTCCTTTCTTCCTTCCTTCCTTCCTCTCCTTCCTTTCTCTCCTTCCTTCCTTTTTCTCCTTTCTTCCTCCTTC	ATAGATAGATAGATAGATAGATAGATAGATAGATAGATAGATAGATAGATA
SAMN20949885	T. gelada Northern	TATGTATGTATGTATTTATGTATTTATGTATGTATGTATGTATGTATTTATTTATTTTA	AAACAAACAAACAAACAAACAAAAAAACAACCAAAAACAAACAGACAAAAAACAAAAACCAAAAAAAC	AGAGAGAGAGAGAGAGAGAGAGACAGAGAAAGAGAGAGAGAAAGAGGGAGTCAGAGAGAGAGAGAGAAAGTCAAAGAGAGAAAGAGACAGATAGA	ACAAACAAACAAACAAACAAACAAACAAA	#N/A	TAAAATAAAATAAAATAAAGTAAAATAAAATAAAATAAAATAAAATAATAAAATAAAATAA	TATCTGTCTGTCTGTCTGTCTATCTATCTATCTATCTATCTATCTATCTATCTATCTAT	AATAATAATAATAATAATAACAACAACAACAATAATAATAAT	TTCCTTCCTTCCTTCCCTCCTTCCTTCCTTCCTTCTTCCTTCCTTCCTTCTTTCCTTCCTTCCTTCTTTCCTTCCTTCCTCT	AAAAATAAAAATAAAAATAAAAATAAAATAAAA	TTTTTTTGTTTGATTGTTTGTTTGTTTGTTTGTTTGTTTG	TTCCTTCCTTCCTTCCTTCCTTCCTTCTTTCCTTCTTTCCTTCTTTC	#N/A	ATTATTATTATTATTATTAT	#N/A	TATCTATCTATCTATCTATCTATCTATCTATCTATCTATCTATCTATCAATC	TCCATCCATCCATCCATCCATACATACATACATCTATCCATCCATCCATTTATCCATCCATCCA	ATAAATACATACATACATACATACATATATACATACATACATAAATACATAAATA	AAATAAATAAATAAATGAATAAATAAATAAATAAATAAA	ATAGATAGATAAGATAGATAGATAGATGATAGATAGATAGGTAGGTAGATAGATAGATAGATAGATAGATAGATAGATAGATAGATAGATAGATAGATAGATA	#N/A	TATCTATCTATCTATCTATCTATCTATCTATCTATCT	TAAATAAAATAAAATAAATAAATAAATAAATAAATAAATAAATA	ATACATACATACATACATACCTACATACATACATACATACATACATAA	TTTATTTATTTATCTATCTATCTATCTATCTATCTATTTATTTATTTATTTATT	GATAGATAGATAGATAGATAGATAGATAGATAGATAGATA	AGTATAGTATAGTATAGTATAGTATAGTATAGTATAGTATAGTATAGTATAGTATAGTATAGTATA	GATAGATAGATAGATCGATCGATAGATAGATAGATAGACAGATAGATAGATAGATAGATAGATACATACATACATACATACATAGATACATAGGTAGATAGA	AAAAATAAAATAAAATAAAATAAAATAAAATAAAATAAAATAAAATAAAATAAAATAAAACAAAATAAAATAAAA	ATAATAATAATAATAATAATAATAATAAAGTAAAAAAAAAA	TTTTGTTTTGCTTTGTTTTGTTTTGTTTTGTTTT	AAAACAAAACAAAACAAAACAAAACAAAACAAAATAAAATAAAATAAAATAAAATAAAATAAAATAAAATAAAATAAAATAAAATAAAA	AGATAGATAGATAGATAGATAGATAGATAGATAGATAGATAGATAGATAGAATGATAGATAGATACA	TTTATTTTTATTTATTTATTTTTATTTTTATTTTT	TCCCTCCTTCCTTTCTTCCTTCCTTCCTTCCTTCCTTCCTTCCTTCCTTCCTTCTTTCCTTCCTT	AAATAAAATAAAATAAAATAAAATAAAATAAAATAAAATAAAATAAAATAAAATAAAATAAAATAAAATAAAAT	AAATAAATAAATAAATAAATAAATAAATAAATAAATAAATAATGCATAAATAAA	TTGTTTTTTTTGTTTTTGTTTTTTGTTTGTTTGTTAGTTTGTTT	CCTCCCTTCGTCCCTTCTTCCCTTCCTCCCTCTTTTCCTCCCTCCCTCCCTCCCTCCCTCCCTCTCTC	ACAATACAACACAACACAACACAACACAACAACAATACAATACAATACAATACAATACAATACAATACAATACAATACAATACAATACAATACAATACAA	AAATAAATAAATAAAAAATAAA	AAAGATAAATAAAATAAAATAAAATAAAATAAAATAAAATAAAATAAAATAAAATAAAAA	TCTATCTCTCCATCTATCTATCTATCTATCTATCTATCTATCTATCTATCTATCTATCTATCTA	TAATAATAATAATAATAATAATAATAATAA	AAATAAATAAATAAATAAATAAATAAATAAATAAATAAATAGAGTT	AATGAATGAATGAATGAATGAATGAATGAATGAATGAATGAATAAATAAATAAATAAATAAATAAATAAATAAATA	CCTGCCTGCCTTCCTTCCTTTCCTTCCTTTCTTCCTTCCTTCCTTCCTCTCCTTCCTTTCTCTCCTTCCTTCCTTTTTCTCCTTTCTTCCTCCTTC	ATAGATAGATAGATAGATAGATAGATAGATAGATAGATAGATAGATAGATA
SAMN20949888	T. gelada Northern	TATGTATGTATGTATTTATGTATTTATGTATGTATGTATGTATGTATTTATTTATTTTA	AAACAAACAAACAAACAAACAAAAAAACAACCAAAAACAAACAGACAAAAAACAAAAACCAAAAAAAC	AGAGAGAGAGAGAGAGAGAGAGACAGAGAAAGAGAGAGAGAAAGAGGGAGTCAGAGAGAGAGAGAGAAAGTCAAAGAGAGAAAGAGACAGATAGA	ACAAACAAACAAACAAACAAACAAACAAA	TCCCTCCCTCCCTCCCTGCCTTCCTCCCTTCCTCCCTGCCTTCCTCCCTTCCTCCCTCCCCCTTTTTCCCTCCCTCTCCCTCCCACCTTCCCTCCC	TAAAATAAAATAAAATAAAGTAAAATAAAATAAAATAAAATAAAATAATAAAATAAAATAA	TATCTGTCTGTCTGTCTGTCTATCTATCTATCTATCTATCTATCTATCTATCTATCTAT	AATAATAATAATAATAATAACAACAACAACAATAATAATAAT	TTCCTTCCTTCCTTCCCTCCTTCCTTCCTTCCTTCTTCCTTCCTTCCTTCTTTCCTTCCTTCCTTCTTTCCTTCCTTCCTCT	AAAAATAAAAATAAAAATAAAAATAAAATAAAA	TTTTTTTGTTTGATTGTTTGTTTGTTTGTTTGTTTGTTTG	TTCCTTCCTTCCTTCCTTCCTTCCTTCTTTCCTTCTTTCCTTCTTTC	AAAATAAAATAAAATAAAATAAAATAAAATAAAATAAAATAAAATGAAGTAAAATAAAATAAAATAAA	ATTATTATTATTATTATTAT	AATAATAATAATAATAATAATAATAATAATAATAATAATAATAAT	TATCTATCTATCTATCTATCTATCTATCTATCTATCTATCTATCTATCTATCAATC	TCCATCCATCCATCCATCCATCCATACATACATCTATCCATCCATCCATTTATCCATCCATCCA	ATAAATACATACATACATACATACATATATACATACATACATAAATACATAAATA	AAATAAATAAATAAATGAATAAATAAATAAATAAATAAATAAA	ATAGATAGATAAGATAGATAGATAGATGATAGATAGATAGGTAGGTAGATAGATAGATAGATAGATAGATAGATAGATAGATAGATAGATAGATA	CATACCATACCATACGATACCATACCATACCATACCACACCATACTATACCATAC	TATCTATCTATCTATCTATCTATCTATCTATCTATCT	TAAATAAAATAAAATAAATAAATAAATAAATAAATAAATA	ATACATACATACATACATACCTACATACATACATACATACATACATAA	TTTATTTATTTATCTATCTATCTATCTATCTATCTATTTATTTATTTATTTATT	GATAGATAGATAGATAGATAGATAGATAGATAGATAGATA	#N/A	GATAGATAGATAGATCGATCGATAGATAGATAGATAGACAGATAGATAGATAGATAGATAGATACATACATACATACATACATAGATACATAGGTAGATAGA	AAAAATAAAATAAAATAAAATAAAATAAAATAAAATAAAATAAAATAAAATAAAATAAAATAAAACAAAATAAAATAAAA	ATAATAATAATAATAATAATAATAATAAAGTAAAAAAAAAA	TTTTGTTTTGCTTTGTTTTGTTTTGTTTTGTTTT	AAAACAAAACAAAACAAAACAAAACAAAACAAAATAAAATAAAATAAAATAAAATAAAATAAAATAAAATAAAATAAAA	AGATAGATAGATAGATAGATAGATAGATAGATAGATAGATAGAATGATAGATAGATACA	TTTATTTTTATTTATTTATTTTTATTTTTATTTTT	TCCCTCCTTCCTTTCTTCCTTCCTTCCTTCCTTCCTTCCTTCCTTCCTTCCTTCTTTCCTTCCTT	AAATAAAATAAAATAAAATAAAATAAAATAAAATAAAATAAAATAAAATAAAAT	AAATAAATAAATAAATAAATAAATAAATAAATAAATAAATAATGCATAAATAAA	TTGTTTTTTTTGTTTTTGTTTTTTGTTTGTTTGTTAGTTTGTTT	#N/A	ACAATACAACACAACACAACACAACACAACAACAATACAATACAATACAATACAATACAATACAATACAATACAATACAATACAATACAATACAATACAA	AAATAAATAAATAAAAAATAAA	AAAGATAAATAAAATAAAATAAAATAAAATAAAATAAAATAAAATAAAATAAAATAAAAA	TCTATCTCTCCATCTATCTATCTATCTATCTATCTATCTATCTATCTATCTATCTATCTATCTATCTA	TAATAATAATAATAATAATAATAATAATAATAATAA	AAATAAATAAATAAATAAATAAATAAATAAATAAATAAATAAATAGAGTT	AATGAATGAATGAATGAATGAATGAATGAATGAATAAATAAATAAATAAATAAATAAATAAATAAATAAATAAATA	CCTGCCTGCCTTCCTTCCTTTCCTTCCTTTCTTCCTTCCTTCCTTCCTCTCCTTCCTTTCTCTCCTTCCTTCCTTTTTCTCCTTTCTTCCTCCTTC	ATAGATAGATAGATAGATAGATAGATAGATAGATAGATAGATAGATAGATA
SAMN20949889	T. gelada Northern	TATGTATGTATGTATTTATGTATTTATGTATGTATGTATGTATGTATTTATTTATTTTA	AAACAAACAAACAAACAAACAAAAAAACAACCAAAAACAAACAGACAAAAAACAAAAACCAAAAAAAC	AGAGAGAGAGAGAGAGAGAGAGACAGAGAAAGAGAGAGAGAAAGAGGGAGTCAGAGAGAGAGAGAGAAAGTCAAAGAGAGAAAGAGACAGATAGA	ACAAACAAACAAACAAACAAACAAACAAA	#N/A	TAAAATAAAATAAAATAAAGTAAAATAAAATAAAATAAAATAAAATAATAAAATAAAATAA	TATCTGTCTGTCTGTCTGTCTATCTATCTATCTATCTATCTATCTATCTATCTATCTAT	AATAATAATAATAATAATAACAACAACAACAATAATAATAAT	TTCCTTCCTTCCTTCCCTCCTTCCTTCCTTCCTTCTTCCTTCCTTCCTTCTTTCCTTCCTTCCTTCTTTCCTTCCTTCCTCT	AAAAATAAAAATAAAAATAAAAATAAAATAAAA	TTTTTTTGTTTGATTGTTTGTTTGTTTGTTTGTTTGTTTG	TTCCTTCCTTCCTTCCTTCCTTCCTTCTTTCCTTCTTTCCTTCTTTC	AAAATAAAATAAAATAAAATAAAATAAAATAAAATAAAATAAAATAAAATGAAGTAAAATAAAATAAAATAAA	ATTATTATTATTATTATTAT	AATAATAATAATAATAATAATAATAATAATAATAATAATAAT	TATCTATCTATCTATCTATCTATCTATCTATCTATCTATCTATCTATCTATCTATCAATC	TCCATCCATCCATCCATCCATACATACATACATCTATCCATCCATCCATTTATCCATCCATCCA	ATAAATACATACATACATACATACATATATACATACATACATAAATACATAAATA	AAATAAATAAATAAATGAATAAATAAATAAATAAATAAA	ATAGATAGATAAGATAGATAGATAGATGATAGATAGATAGGTAGGTAGATAGATAGATAGATAGATAGATAGATAGATAGATAGATAGATAGATAGATAGATA	CATACCATACCATACGATACCATACCATACCATACCACACCATACTATACCATAC	TATCTATCTATCTATCTATCTATCTATCTATCTATCT	TAAATAAAATAAAATAAATAAATAAATAAATAAATAAATAAATA	ATACATACATACATACATACCTACATACATACATACATACATACATAA	TTTATTTATTTATCTATCTATCTATCTATCTATCTATTTATTTATTTATTTATT	GATAGATAGATAGATAGATAGATAGATAGATAGATAGATA	AGTATAGTATAGTATAGTATAGTATAGTATAGTATAGTATAGTATAGTATAGTATAGTATAGTATA	GATAGATAGATAGATCGATCGATAGATAGATAGATAGACAGATAGATAGATAGATAGATAGATACATACATACATACATACATAGATACATAGGTAGATAGA	AAAAATAAAATAAAATAAAATAAAATAAAATAAAATAAAATAAAATAAAATAAAATAAAACAAAATAAAATAAAA	ATAATAATAATAATAATAATAATAATAAAGTAAAAAAAAAA	TTTTGTTTTGCTTTGTTTTGTTTTGTTTTGTTTT	AAAACAAAACAAAACAAAACAAAACAAAACAAAATAAAATAAAATAAAATAAAATAAAATAAAATAAAATAAAATAAAATAAAATAAAA	AGATAGATAGATAGATAGATAGATAGATAGATAGATAGATAGATAGATAGAATGATAGATAGATACA	TTTATTTTTATTTATTTATTTTTATTTTTATTTTT	TCCCTCCTTCCTTTCTTCCTTCCTTCCTTCCTTCCTTCCTTCCTTCCTTCCTTCTTTCCTTCCTT	AAATAAAATAAAATAAAATAAAATAAAATAAAATAAAATAAAATAAAATAAAATAAAATAAAATAAAATAAAAT	AAATAAATAAATAAATAAATAAATAAATAAATAAATAAATAATGCATAAATAAA	TTGTTTTTTTTGTTTTTGTTTTTTGTTTGTTTGTTAGTTTGTTT	CCTCCCTTCGTCCCTTCTTCCCTTCCTCCCTCTTTTCCTCCCTCCCTCCCTCCCTCCCTCCCTCTCTC	ACAATACAACACAACACAACACAACACAACAACAATACAATACAATACAATACAATACAATACAATACAATACAATACAATACAATACAATACAATACAA	AAATAAATAAATAAAAAATAAA	AAAGATAAATAAAATAAAATAAAATAAAATAAAATAAAATAAAATAAAATAAAATAAAAA	TCTATCTCTCCATCTATCTATCTATCTATCTATCTATCTATCTATCTATCTATCTATCTATCTA	TAATAATAATAATAATAATAATAATAATAA	AAATAAATAAATAAATAAATAAATAAATAAATAAATAAATAAATAGAGTT	AATGAATGAATGAATGAATGAATGAATGAATGAATGAATGAATAAATAAATAAATAAATAAATAAATAAATAAATA	CCTGCCTGCCTTCCTTCCTTTCCTTCCTTTCTTCCTTCCTTCCTTCCTCTCCTTCCTTTCTCTCCTTCCTTCCTTTTTCTCCTTTCTTCCTCCTTC	ATAGATAGATAGATAGATAGATAGATAGATAGATAGATAGATAGATAGATA
SAMN20949891	T. gelada Northern	TATGTATGTATGTATTTATGTATTTATGTATGTATGTATGTATGTATTTATTTATTTTA	AAACAAACAAACAAACAAACAAAAAAACAACCAAAAACAAACAGACAAAAAACAAAAACCAAAAAAAC	AGAGAGAGAGAGAGAGAGAGAGACAGAGAAAGAGAGAGAGAAAGAGGGAGTCAGAGAGAGAGAGAGAAAGTCAAAGAGAGAAAGAGACAGATAGA	ACAAACAAACAAACAAACAAACAAACAAA	TCCCTCCCTCCCTCCCTGCCTTCCTCCCTTCCTCCCTGCCTTCCTCCCTTCCTCCCTCCCCCTTTTTCCCTCCCTCTCCCTCCCACCTTCCCTCCC	TAAAATAAAATAAAATAAAGTAAAATAAAATAAAATAAAATAAAATAATAAAATAAAATAA	TATCTGTCTGTCTGTCTGTCTATCTATCTATCTATCTATCTATCTATCTATCTATCTAT	AATAATAATAATAATAATAACAACAACAACAATAATAATAAT	TTCCTTCCTTCCTTCCCTCCTTCCTTCCTTCCTTCTTCCTTCCTTCCTTCTTTCCTTCCTTCCTTCTTTCCTTCCTTCCTCT	AAAAATAAAAATAAAAATAAAAATAAAATAAAA	TTTTTTTGTTTGATTGTTTGTTTGTTTGTTTGTTTGTTTG	TTCCTTCCTTCCTTCCTTCCTTCCTTCTTTCCTTCTTTCCTTCTTTC	AAAATAAAATAAAATAAAATAAAATAAAATAAAATAAAATAAAATAAAATGAAGTAAAATAAAATAAAATAAA	ATTATTATTATTATTATTAT	AATAATAATAATAATAATAATAATAATAATAATAATAATAAT	TATCTATCTATCTATCTATCTATCTATCTATCTATCTATCTATCTATCTATCTATCAATC	TCCATCCATCCATCCATCCATACATACATACATCTATCCATCCATCCATTTATCCATCCATCCA	ATAAATACATACATACATACATACATATATACATACATACATAAATACATAAATA	AAATAAATAAATAAATGAATAAATAAATAAATAAATAAA	ATAGATAGATAAGATAGATAGATAGATGATAGATAGATAGGTAGGTAGATAGATAGATAGATAGATAGATAGATAGATAGATAGATAGATAGATAGATAGATA	CATACCATACCATACGATACCATACCATACCATACCACACCATACTATACCATAC	TATCTATCTATCTATCTATCTATCTATCTATCTATCT	TAAATAAAATAAAATAAATAAATAAATAAATAAATAAATAAATA	ATACATACATACATACATACCTACATACATACATACATACATACATAA	TTTATTTATTTATCTATCTATCTATCTATCTATCTATTTATTTATTTATTTATT	GATAGATAGATAGATAGATAGATAGATAGATAGATAGATA	AGTATAGTATAGTATAGTATAGTATAGTATAGTATAGTATAGTATAGTATAGTATAGTATA	GATAGATAGATAGATCGATCGATAGATAGATAGATAGACAGATAGATAGATAGATAGATAGATACATACATACATACATACATAGATACATAGGTAGATAGA	AAAAATAAAATAAAATAAAATAAAATAAAATAAAATAAAATAAAATAAAATAAAATAAAACAAAATAAAATAAAA	ATAATAATAATAATAATAATAATAATAAAGTAAAAAAAAAA	TTTTGTTTTGCTTTGTTTTGTTTTGTTTTGTTTT	#N/A	AGATAGATAGATAGATAGATAGATAGATAGATAGATAGATAGATAGATAGAATGATAGATAGATACA	TTTATTTTTATTTATTTATTTTTATTTTTATTTTT	TCCCTCCTTCCTTTCTTCCTTCCTTCCTTCCTTCCTTCCTTCCTTCCTTCCTTCTTTCCTTCCTT	AAATAAAATAAAATAAAATAAAATAAAATAAAATAAAATAAAATAAAATAAAATAAAATAAAATAAAATAAAAT	AAATAAATAAATAAATAAATAAATAAATAAATAAATAAATAATGCATAAATAAA	TTGTTTTTTTTGTTTTTGTTTTTTGTTTGTTTGTTAGTTTGTTT	#N/A	ACAATACAACACAACACAACACAACACAACAACAATACAATACAATACAATACAATACAATACAATACAATACAATACAATACAATACAATACAATACAA	AAATAAATAAATAAAAAATAAA	AAAGATAAATAAAATAAAATAAAATAAAATAAAATAAAATAAAATAAAATAAAATAAAAA	TCTATCTCTCCATCTATCTATCTATCTATCTATCTATCTATCTATCTATCTATCTATCTATCTA	TAATAATAATAATAATAATAATAATAATAA	AAATAAATAAATAAATAAATAAATAAATAAATAAATAAATAAATAAATAGAGTT	AATGAATGAATGAATGAATGAATGAATGAATGAATGAATGAATAAATAAATAAATAAATAAATAAATAAATAAATA	CCTGCCTGCCTTCCTTCCTTTCCTTCCTTTCTTCCTTCCTTCCTTCCTCTCCTTCCTTTCTCTCCTTCCTTCCTTTTTCTCCTTTCTTCCTCCTTC	ATAGATAGATAGATAGATAGATAGATAGATAGATAGATAGATAGATAGATA
SAMN20949897	T. gelada Northern	TATGTATGTATGTATTTATGTATTTATGTATGTATGTATGTATGTATTTATTTATTTTA	AAACAAACAAACAAACAAACAAAAAAACAACCAAAAACAAACAGACAAAAAACAAAAACCAAAAAAAC	AGAGAGAGAGAGAGAGAGAGAGACAGAGAAAGAGAGAGAGAAAGAGGGAGTCAGAGAGAGAGAGAGAAAGTCAAAGAGAGAAAGAGACAGATAGA	ACAAACAAACAAACAAACAAACAAACAAA	TCCCTCCCTCCCTCCCTGCCTTCCTCCCTTCCTCCCTGCCTTCCTCCCTTCCTCCCTCCCCCTTTTTCCCTCCCTCTCCCTCCCACCTTCCCTCCC	TAAAATAAAATAAAATAAAGTAAAATAAAATAAAATAAAATAAAATAATAAAATAAAATAA	TATCTGTCTGTCTGTCTGTCTATCTATCTATCTATCTATCTATCTATCTATCTATCTAT	AATAATAATAATAATAATAACAACAACAACAATAATAATAAT	#N/A	AAAAATAAAAATAAAAATAAAAATAAAATAAAA	TTTTTTTGTTTGATTGTTTGTTTGTTTGTTTGTTTGTTTG	TTCCTTCCTTCCTTCCTTCCTTCCTTCTTTCCTTCTTTCCTTCTTTC	AAAATAAAATAAAATAAAATAAAATAAAATAAAATAAAATAAAATAAAATGAAGTAAAATAAAATAAAATAAA	ATTATTATTATTATTATTAT	AATAATAATAATAATAATAATAATAATAATAATAATAATAAT	TATCTATCTATCTATCTATCTATCTATCTATCTATCTATCTATCTATCTATCTATCAATC	TCCATCCATCCATCCATCCATACATACATACATCTATCCATCCATCCATTTATCCATCCATCCA	ATAAATACATACATACATACATACATATATACATACATACATAAATACATAAATA	AAATAAATAAATAAATGAATAAATAAATAAATAAATAAA	ATAGATAGATAAGATAGATAGATAGATGATAGATAGATAGGTAGGTAGATAGATAGATAGATAGATAGATAGATAGATAGATAGATAGATAGATAGATAGATA	CATACCATACCATACGATACCATACCATACCATACCACACCATACTATACCATAC	TATCTATCTATCTATCTATCTATCTATCTATCTATCT	TAAATAAAATAAAATAAATAAATAAATAAATAAATAAATAAATA	ATACATACATACATACATACCTACATACATACATACATACATACATAA	TTTATTTATTTATCTATCTATCTATCTATCTATCTATTTATTTATTTATTTATT	GATAGATAGATAGATAGATAGATAGATAGATAGATAGATA	AGTATAGTATAGTATAGTATAGTATAGTATAGTATAGTATAGTATAGTATAGTATAGTATAGTATA	GATAGATAGATAGATCGATCGATAGATAGATAGATAGACAGATAGATAGATAGATAGATAGATACATACATACATACATACATAGATACATAGGTAGATAGA	AAAAATAAAATAAAATAAAATAAAATAAAATAAAATAAAATAAAATAAAATAAAATAAAACAAAATAAAATAAAA	ATAATAATAATAATAATAATAATAATAAAGTAAAAAAAAAA	#N/A	AAAACAAAACAAAACAAAACAAAACAAAACAAAATAAAATAAAATAAAATAAAATAAAATAAAATAAAATAAAATAAAATAAAATAAAA	AGATAGATAGATAGATAGATAGATAGATAGATAGATAGATAGATAGATAGAATGATAGATAGATACA	TTTATTTTTATTTATTTATTTTTATTTTTATTTTT	TCCCTCCTTCCTTTCTTCCTTCCTTCCTTCCTTCCTTCCTTCCTTCCTTCCTTCTTTCCTTCCTT	AAATAAAATAAAATAAAATAAAATAAAATAAAATAAAATAAAATAAAATAAAATAAAATAAAATAAAATAAAAT	AAATAAATAAATAAATAAATAAATAAATAAATAAATAAATAATGCATAAATAAA	TTGTTTTTTTTGTTTTTGTTTTTTGTTTGTTTGTTAGTTTGTTT	CCTCCCTTCGTCCCTTCTTCCCTTCCTCCCTCTTTTCCTCCCTCCCTCCCTCCCTCCCTCCCTCTCTC	ACAATACAACACAACACAACACAACACAACAACAATACAATACAATACAATACAATACAATACAATACAATACAATACAATACAATACAATACAATACAATACAA	AAATAAATAAATAAAAAATAAA	AAAGATAAATAAAATAAAATAAAATAAAATAAAATAAAATAAAATAAAATAAAATAAAAA	TCTATCTCTCCATCTATCTATCTATCTATCTATCTATCTATCTATCTATCTATCTATCTATCTA	TAATAATAATAATAATAATAATAATAATAA	AAATAAATAAATAAATAAATAAATAAATAAATAAATAAATAGAGTT	AATGAATGAATGAATGAATGAATGAATGAATGAATGAATGAATAAATAAATAAATAAATAAATAAATAAATAAATA	CCTGCCTGCCTTCCTTCCTTTCCTTCCTTTCTTCCTTCCTTCCTTCCTCTCCTTCCTTTCTCTCCTTCCTTCCTTTTTCTCCTTTCTTCCTCCTTC	ATAGATAGATAGATAGATAGATAGATAGATAGATAGATAGATAGATAGATA
SAMN20949902	T. gelada Northern	TATGTATGTATGTATTTATGTATTTATGTATGTATGTATGTATGTATTTATTTATTTTA	AAACAAACAAACAAACAAACAAAAAAACAACCAAAAACAAACAGACAAAAAACAAAAACCAAAAAAAC	AGAGAGAGAGAGAGAGAGAGAGACAGAGAAAGAGAGAGAGAAAGAGGGAGTCAGAGAGAGAGAGAGAAAGTCAAAGAGAGAAAGAGACAGATAGA	ACAAACAAACAAACAAACAAACAAACAAA	TCCCTCCCTCCCTCCCTGCCTTCCTCCCTTCCTCCCTGCCTTCCTCCCTTCCTCCCTCCCCCTTTTTCCCTCCCTCTCCCTCCCACCTTCCCTCCC	TAAAATAAAATAAAATAAAGTAAAATAAAATAAAATAAAATAAAATAATAAAATAAAATAA	TATCTGTCTGTCTGTCTGTCTATCTATCTATCTATCTATCTATCTATCTATCTATCTATCTAT	AATAATAATAATAATAATAACAACAACAACAATAATAATAAT	TTCCTTCCTTCCTTCCCTCCTTCCTTCCTTCCTTCTTCCTTCCTTCCTTCTTTCCTTCCTTCCTTCTTTCCTTCCTTCCTCT	AAAAATAAAAATAAAAATAAAAATAAAATAAAA	TTTTTTTGTTTGATTGTTTGTTTGTTTGTTTGTTTGTTTG	TTCCTTCCTTCCTTCCTTCCTTCCTTCTTTCCTTCTTTCCTTCTTTC	AAAATAAAATAAAATAAAATAAAATAAAATAAAATAAAATAAAATAAAATGAAGTAAAATAAAATAAAATAAA	ATTATTATTATTATTATTAT	AATAATAATAATAATAATAATAATAATAATAATAATAATAAT	TATCTATCTATCTATCTATCTATCTATCTATCTATCTATCTATCTATCTATCAATC	TCCATCCATCCATCCATCCATACATACATACATCTATCCATCCATCCATTTATCCATCCATCCA	ATAAATACATACATACATACATACATATATACATACATACATAAATACATAAATA	AAATAAATAAATAAATGAATAAATAAATAAATAAATAAA	ATAGATAGATAAGATAGATAGATAGATGATAGATAGATAGGTAGGTAGATAGATAGATAGATAGATAGATAGATAGATAGATAGATAGATAGATA	CATACCATACCATACGATACCATACCATACCATACCACACCATACTATACCATAC	TATCTATCTATCTATCTATCTATCTATCTATCTATCT	TAAATAAAATAAAATAAATAAATAAATAAATAAATAAATAAATA	ATACATACATACATACATACCTACATACATACATACATACATACATAA	TTTATTTATTTATCTATCTATCTATCTATCTATCTATTTATTTATTTATTTATT	GATAGATAGATAGATAGATAGATAGATAGATAGATAGATAGATA	AGTATAGTATAGTATAGTATAGTATAGTATAGTATAGTATAGTATAGTATAGTATAGTATA	GATAGATAGATAGATCGATCGATAGATAGATAGATAGACAGATAGATAGATAGATAGATAGATACATACATACATACATACATAGATACATAGGTAGATAGA	#N/A	ATAATAATAATAATAATAATAATAATAAAGTAAAAAAAAAA	#N/A	AAAACAAAACAAAACAAAACAAAACAAAACAAAATAAAATAAAATAAAATAAAATAAAATAAAATAAAATAAAATAAAATAAAA	AGATAGATAGATAGATAGATAGATAGATAGATAGATAGATAGATAGATAGAATGATAGATAGATACA	TTTATTTTTATTTATTTATTTTTATTTTTATTTTT	TCCCTCCTTCCTTTCTTCCTTCCTTCCTTCCTTCCTTCCTTCCTTCCTTCCTTCTTTCCTTCCTT	AAATAAAATAAAATAAAATAAAATAAAATAAAATAAAATAAAATAAAATAAAATAAAATAAAATAAAATAAAAT	AAATAAATAAATAAATAAATAAATAAATAAATAAATAAATAATGCATAAATAAA	TTGTTTTTTTTGTTTTTGTTTTTTGTTTGTTTGTTAGTTTGTTT	CCTCCCTTCGTCCCTTCTTCCCTTCCTCCCTCTTTTCCTCCCTCCCTCCCTCCCTCCCTCCCTCTCTC	#N/A	AAATAAATAAATAAAAAATAAA	AAAGATAAATAAAATAAAATAAAATAAAATAAAATAAAATAAAATAAAATAAAATAAAAA	TCTATCTCTCCATCTATCTATCTATCTATCTATCTATCTATCTATCTATCTATCTATCTATCTA	TAATAATAATAATAATAATAATAATAATAA	AAATAAATAAATAAATAAATAAATAAATAAATAAATAAATAAATAGAGTT	AATGAATGAATGAATGAATGAATGAATGAATGAATGAATGAATAAATAAATAAATAAATAAATAAATAAATAAATA	CCTGCCTGCCTTCCTTCCTTTCCTTCCTTTCTTCCTTCCTTCCTTCCTCTCCTTCCTTTCTCTCCTTCCTTCCTTTTTCTCCTTTCTTCCTCCTTC	ATAGATAGATAGATAGATAGATAGATAGATAGATAGATAGATAGATAGATA
SAMN20949907	T. gelada Northern	TATGTATGTATGTATTTATGTATTTATGTATGTATGTATGTATGTATTTATTTATTTTA	AAACAAACAAACAAACAAACAAAAAAACAACCAAAAACAAACAGACAAAAAACAAAAACCAAAAAAAC	AGAGAGAGAGAGAGAGAGAGAGACAGAGAAAGAGAGAGAGAAAGAGGGAGTCAGAGAGAGAGAGAGAAAGTCAAAGAGAGAAAGAGACAGATAGA	ACAAACAAACAAACAAACAAACAAACAAA	#N/A	TAAAATAAAATAAAATAAAGTAAAATAAAATAAAATAAAATAAAATAATAAAATAAAATAA	TATCTGTCTGTCTGTCTGTCTATCTATCTATCTATCTATCTATCTATCTATCTATCTATCTAT	AATAATAATAATAATAATAACAACAACAACAATAATAATAAT	TTCCTTCCTTCCTTCCCTCCTTCCTTCCTTCCTTCTTCCTTCCTTCCTTCTTTCCTTCCTTCCTTCTTTCCTTCCTTCCTCT	#N/A	TTTTTTTGTTTGATTGTTTGTTTGTTTGTTTGTTTGTTTG	#N/A	AAAATAAAATAAAATAAAATAAAATAAAATAAAATAAAATAAAATAAAATGAAGTAAAATAAAATAAAATAAA	ATTATTATTATTATTATTAT	AATAATAATAATAATAATAATAATAATAATAATAATAATAAT	TATCTATCTATCTATCTATCTATCTATCTATCTATCTATCTATCTATCTATCTATCAATC	TCCATCCATCCATCCATCCATACATACATACATCTATCCATCCATCCATTTATCCATCCATCCA	ATAAATACATACATACATACATACATATATACATACATACATAAATACATAAATA	AAATAAATAAATAAATGAATAAATAAATAAATAAATAAA	#N/A	CATACCATACCATACGATACCATACCATACCATACCACACCATACTATACCATAC	TATCTATCTATCTATCTATCTATCTATCTATCTATCT	TAAATAAAATAAAATAAATAAATAAATAAATAAATAAATAAATA	ATACATACATACATACATACCTACATACATACATACATACATACATAA	TTTATTTATTTATCTATCTATCTATCTATCTATCTATTTATTTATTTATTTATT	GATAGATAGATAGATAGATAGATAGATAGATAGATAGATAGATA	#N/A	GATAGATAGATAGATCGATCGATAGATAGATAGATAGACAGATAGATAGATAGATAGATAGATACATACATACATACATACATAGATACATAGGTAGATAGA	AAAAATAAAATAAAATAAAATAAAATAAAATAAAATAAAATAAAATAAAATAAAATAAAACAAAATAAAATAAAA	ATAATAATAATAATAATAATAATAATAAAGTAAAAAAAAAA	TTTTGTTTTGCTTTGTTTTGTTTTGTTTTGTTTT	#N/A	#N/A	TTTATTTTTATTTATTTATTTTTATTTTTATTTTT	TCCCTCCTTCCTTTCTTCCTTCCTTCCTTCCTTCCTTCCTTCCTTCCTTCCTTCTTTCCTTCCTT	AAATAAAATAAAATAAAATAAAATAAAATAAAATAAAATAAAATAAAATAAAATAAAATAAAATAAAATAAAAT	AAATAAATAAATAAATAAATAAATAAATAAATAAATAAATAATGCATAAATAAA	TTGTTTTTTTTGTTTTTGTTTTTTGTTTGTTTGTTAGTTTGTTT	CCTCCCTTCGTCCCTTCTTCCCTTCCTCCCTCTTTTCCTCCCTCCCTCCCTCCCTCCCTCCCTCTCTC	ACAATACAACACAACACAACACAACACAACAACAATACAATACAATACAATACAATACAATACAATACAATACAATACAATACAATACAATACAATACAA	AAATAAATAAATAAAAAATAAA	AAAGATAAATAAAATAAAATAAAATAAAATAAAATAAAATAAAATAAAATAAAATAAAAA	TCTATCTCTCCATCTATCTATCTATCTATCTATCTATCTATCTATCTATCTATCTATCTATCTA	TAATAATAATAATAATAATAATAATAATAA	#N/A	AATGAATGAATGAATGAATGAATGAATGAATGAATGAATGAATAAATAAATAAATAAATAAATAAATAAATAAATA	CCTGCCTGCCTTCCTTCCTTTCCTTCCTTTCTTCCTTCCTTCCTTCCTCTCCTTCCTTTCTCTCCTTCCTTCCTTTTTCTCCTTTCTTCCTCCTTC	ATAGATAGATAGATAGATAGATAGATAGATAGATAGATAGATAGATAGATA
SAMN20949908	T. gelada Northern	TATGTATGTATGTATTTATGTATTTATGTATGTATGTATGTATGTATTTATTTATTTTA	AAACAAACAAACAAACAAACAAAAAAACAACCAAAAACAAACAGACAAAAAACAAAAACCAAAAAAAC	AGAGAGAGAGAGAGAGAGAGAGACAGAGAAAGAGAGAGAGAAAGAGGGAGTCAGAGAGAGAGAGAGAAAGTCAAAGAGAGAAAGAGACAGATAGA	ACAAACAAACAAACAAACAAACAAACAAA	TCCCTCCCTCCCTCCCTGCCTTCCTCCCTTCCTCCCTGCCTTCCTCCCTTCCTCCCTCCCCCTTTTTCCCTCCCTCTCCCTCCCACCTTCCCTCCC	TAAAATAAAATAAAATAAAGTAAAATAAAATAAAATAAAATAAAATAATAAAATAAAATAA	TATCTGTCTGTCTGTCTGTCTATCTATCTATCTATCTATCTATCTATCTATCTATCTAT	AATAATAATAATAATAATAACAACAACAACAATAATAATAAT	TTCCTTCCTTCCTTCCCTCCTTCCTTCCTTCCTTCTTCCTTCCTTCCTTCTTTCCTTCCTTCCTTCTTTCCTTCCTTCCTCT	AAAAATAAAAATAAAAATAAAAATAAAATAAAA	TTTTTTTGTTTGATTGTTTGTTTGTTTGTTTGTTTGTTTG	TTCCTTCCTTCCTTCCTTCCTTCCTTCTTTCCTTCTTTCCTTCTTTC	AAAATAAAATAAAATAAAATAAAATAAAATAAAATAAAATAAAATAAAATGAAGTAAAATAAAATAAAATAAA	ATTATTATTATTATTATTAT	#N/A	TATCTATCTATCTATCTATCTATCTATCTATCTATCTATCTATCTATCTATCTATCAATC	TCCATCCATCCATCCATCCATACATACATACATCTATCCATCCATCCATTTATCCATCCATCCA	ATAAATACATACATACATACATACATATATACATACATACATAAATACATAAATA	AAATAAATAAATAAATGAATAAATAAATAAATAAATAAA	#N/A	CATACCATACCATACGATACCATACCATACCATACCACACCATACTATACCATAC	TATCTATCTATCTATCTATCTATCTATCTATCTATCT	TAAATAAAATAAAATAAATAAATAAATAAATAAATAAATAAATA	ATACATACATACATACATACCTACATACATACATACATACATACATAA	TTTATTTATTTATCTATCTATCTATCTATCTATCTATTTATTTATTTATTTATT	GATAGATAGATAGATAGATAGATAGATAGATAGATAGATA	#N/A	GATAGATAGATAGATCGATCGATAGATAGATAGATAGACAGATAGATAGATAGATAGATAGATACATACATACATACATACATAGATACATAGGTAGATAGA	AAAAATAAAATAAAATAAAATAAAATAAAATAAAATAAAATAAAATAAAATAAAATAAAACAAAATAAAATAAAA	ATAATAATAATAATAATAATAATAATAAAGTAAAAAAAAAA	TTTTGTTTTGCTTTGTTTTGTTTTGTTTTGTTTT	AAAACAAAACAAAACAAAACAAAACAAAACAAAATAAAATAAAATAAAATAAAATAAAATAAAATAAAATAAAATAAAATAAAATAAAA	AGATAGATAGATAGATAGATAGATAGATAGATAGATAGATAGATAGATAGAATGATAGATAGATACA	TTTATTTTTATTTATTTATTTTTATTTTTATTTTT	TCCCTCCTTCCTTTCTTCCTTCCTTCCTTCCTTCCTTCCTTCCTTCCTTCCTTCTTTCCTTCCTT	AAATAAAATAAAATAAAATAAAATAAAATAAAATAAAATAAAATAAAATAAAATAAAATAAAATAAAATAAAAT	AAATAAATAAATAAATAAATAAATAAATAAATAAATAAATAATGCATAAATAAA	TTGTTTTTTTTGTTTTTGTTTTTTGTTTGTTTGTTAGTTTGTTT	CCTCCCTTCGTCCCTTCTTCCCTTCCTCCCTCTTTTCCTCCCTCCCTCCCTCCCTCCCTCCCTCTCTC	ACAATACAACACAACACAACACAACACAACAACAATACAATACAATACAATACAATACAATACAATACAATACAATACAATACAATACAATACAATACAA	AAATAAATAAATAAAAAATAAA	AAAGATAAATAAAATAAAATAAAATAAAATAAAATAAAATAAAATAAAATAAAATAAAAA	TCTATCTCTCCATCTATCTATCTATCTATCTATCTATCTATCTATCTATCTATCTATCTATCTA	TAATAATAATAATAATAATAATAATAATAA	AAATAAATAAATAAATAAATAAATAAATAAATAAATAAATAAATAAATAGAGTT	AATGAATGAATGAATGAATGAATGAATGAATGAATGAATGAATAAATAAATAAATAAATAAATAAATAAATAAATA	CCTGCCTGCCTTCCTTCCTTTCCTTCCTTTCTTCCTTCCTTCCTTCCTCTCCTTCCTTTCTCTCCTTCCTTCCTTTTTCTCCTTTCTTCCTCCTTC	ATAGATAGATAGATAGATAGATAGATAGATAGATAGATAGATAGATAGATA
SAMN20949910	T. gelada Northern	TATGTATGTATGTATTTATGTATTTATGTATGTATGTATGTATGTATTTATTTATTTTA	AAACAAACAAACAAACAAACAAAAAAACAACCAAAAACAAACAGACAAAAAACAAAAACCAAAAAAAC	AGAGAGAGAGAGAGAGAGAGAGACAGAGAAAGAGAGAGAGAAAGAGGGAGTCAGAGAGAGAGAGAGAAAGTCAAAGAGAGAAAGAGACAGATAGA	ACAAACAAACAAACAAACAAACAAACAAA	TCCCTCCCTCCCTCCCTGCCTTCCTCCCTTCCTCCCTGCCTTCCTCCCTTCCTCCCTCCCCCTTTTTCCCTCCCTCTCCCTCCCACCTTCCCTCCC	TAAAATAAAATAAAATAAAGTAAAATAAAATAAAATAAAATAAAATAATAAAATAAAATAA	TATCTGTCTGTCTGTCTGTCTATCTATCTATCTATCTATCTATCTATCTATCTATCTATCTAT	#N/A	#N/A	AAAAATAAAAATAAAAATAAAAATAAAATAAAA	TTTTTTTGTTTGATTGTTTGTTTGTTTGTTTGTTTGTTTG	TTCCTTCCTTCCTTCCTTCCTTCCTTCTTTCCTTCTTTCCTTCTTTC	AAAATAAAATAAAATAAAATAAAATAAAATAAAATAAAATAAAATAAAATGAAGTAAAATAAAATAAAATAAA	ATTATTATTATTATTATTAT	AATAATAATAATAATAATAATAATAATAATAATAATAATAAT	TATCTATCTATCTATCTATCTATCTATCTATCTATCTATCTATCTATCAATC	TCCATCCATCCATCCATCCATACATACATACATCTATCCATCCATCCATTTATCCATCCATCCA	ATAAATACATACATACATACATACATATATACATACATACATAAATACATAAATA	AAATAAATAAATAAATGAATAAATAAATAAATAAATAAA	ATAGATAGATAAGATAGATAGATAGATGATAGATAGATAGGTAGGTAGATAGATAGATAGATAGATAGATAGATAGATAGATAGATAGATAGATAGATA	#N/A	TATCTATCTATCTATCTATCTATCTATCTATCTATCT	TAAATAAAATAAAATAAATAAATAAATAAATAAATAAATAAATA	ATACATACATACATACATACCTACATACATACATACATACATACATAA	TTTATTTATTTATCTATCTATCTATCTATCTATCTATTTATTTATTTATTTATT	GATAGATAGATAGATAGATAGATAGATAGATAGATAGATA	AGTATAGTATAGTATAGTATAGTATAGTATAGTATAGTATAGTATAGTATAGTATAGTATA	GATAGATAGATAGATCGATCGATAGATAGATAGATAGACAGATAGATAGATAGATAGATAGATACATACATACATACATACATAGATACATAGGTAGATAGA	AAAAATAAAATAAAATAAAATAAAATAAAATAAAATAAAATAAAATAAAATAAAATAAAACAAAATAAAATAAAA	ATAATAATAATAATAATAATAATAATAAAGTAAAAAAAAAA	TTTTGTTTTGCTTTGTTTTGTTTTGTTTTGTTTT	#N/A	AGATAGATAGATAGATAGATAGATAGATAGATAGATAGATAGATAGATAGAATGATAGATAGATACA	TTTATTTTTATTTATTTATTTTTATTTTTATTTTT	TCCCTCCTTCCTTTCTTCCTTCCTTCCTTCCTTCCTTCCTTCCTTCCTTCCTTCTTTCCTTCCTT	#N/A	AAATAAATAAATAAATAAATAAATAAATAAATAAATAAATAATGCATAAATAAA	TTGTTTTTTTTGTTTTTGTTTTTTGTTTGTTTGTTAGTTTGTTT	CCTCCCTTCGTCCCTTCTTCCCTTCCTCCCTCTTTTCCTCCCTCCCTCCCTCCCTCCCTCCCTCTCTC	#N/A	AAATAAATAAATAAAAAATAAA	AAAGATAAATAAAATAAAATAAAATAAAATAAAATAAAATAAAATAAAATAAAATAAAAA	TCTATCTCTCCATCTATCTATCTATCTATCTATCTATCTATCTATCTATCTATCTATCTATCTA	TAATAATAATAATAATAATAATAATAATAA	#N/A	AATGAATGAATGAATGAATGAATGAATGAATGAATGAATGAATAAATAAATAAATAAATAAATAAATAAATAAATA	#N/A	ATAGATAGATAGATAGATAGATAGATAGATAGATAGATAGATAGATAGATA
SAMN20949911	T. gelada Northern	TATGTATGTATGTATTTATGTATTTATGTATGTATGTATGTATGTATTTATTTATTTTA	AAACAAACAAACAAACAAACAAAAAAACAACCAAAAACAAACAGACAAAAAACAAAAACCAAAAAAAC	AGAGAGAGAGAGAGAGAGAGAGACAGAGAAAGAGAGAGAGAAAGAGGGAGTCAGAGAGAGAGAGAGAAAGTCAAAGAGAGAAAGAGACAGATAGA	#N/A	TCCCTCCCTCCCTCCCTGCCTTCCTCCCTTCCTCCCTGCCTTCCTCCCTTCCTCCCTCCCCCTTTTTCCCTCCCTCTCCCTCCCACCTTCCCTCCC	TAAAATAAAATAAAATAAAGTAAAATAAAATAAAATAAAATAAAATAATAAAATAAAATAA	TATCTGTCTGTCTGTCTGTCTATCTATCTATCTATCTATCTATCTATCTATCTATCTAT	AATAATAATAATAATAATAACAACAACAACAATAATAATAAT	#N/A	AAAAATAAAAATAAAAATAAAAATAAAATAAAA	TTTTTTTGTTTGATTGTTTGTTTGTTTGTTTGTTTGTTTG	TTCCTTCCTTCCTTCCTTCCTTCCTTCTTTCCTTCTTTCCTTCTTTC	AAAATAAAATAAAATAAAATAAAATAAAATAAAATAAAATAAAATAAAATGAAGTAAAATAAAATAAAATAAA	#N/A	AATAATAATAATAATAATAATAATAATAATAATAATAATAAT	TATCTATCTATCTATCTATCTATCTATCTATCTATCTATCTATCTATCTATCTATCAATC	TCCATCCATCCATCCATCCATACATACATACATCTATCCATCCATCCATTTATCCATCCATCCA	ATAAATACATACATACATACATACATATATACATACATACATAAATACATAAATA	AAATAAATAAATAAATGAATAAATAAATAAATAAATAAA	ATAGATAGATAAGATAGATAGATAGATGATAGATAGATAGGTAGGTAGATAGATAGATAGATAGATAGATAGATAGATAGATAGATAGATAGATAGATAGATA	CATACCATACCATACGATACCATACCATACCATACCACACCATACTATACCATAC	TATCTATCTATCTATCTATCTATCTATCTATCTATCT	TAAATAAAATAAAATAAATAAATAAATAAATAAATAAATAAATA	ATACATACATACATACATACCTACATACATACATACATACATACATAA	#N/A	GATAGATAGATAGATAGATAGATAGATAGATAGATAGATA	AGTATAGTATAGTATAGTATAGTATAGTATAGTATAGTATAGTATAGTATAGTATAGTATAGTATA	GATAGATAGATAGATCGATCGATAGATAGATAGATAGACAGATAGATAGATAGATAGATAGATACATACATACATACATACATAGATACATAGGTAGATAGA	AAAAATAAAATAAAATAAAATAAAATAAAATAAAATAAAATAAAATAAAATAAAATAAAACAAAATAAAATAAAA	#N/A	TTTTGTTTTGCTTTGTTTTGTTTTGTTTTGTTTT	#N/A	#N/A	TTTATTTTTATTTATTTATTTTTATTTTTATTTTT	#N/A	#N/A	#N/A	#N/A	CCTCCCTTCGTCCCTTCTTCCCTTCCTCCCTCTTTTCCTCCCTCCCTCCCTCCCTCCCTCCCTCTCTC	#N/A	AAATAAATAAATAAAAAATAAA	AAAGATAAATAAAATAAAATAAAATAAAATAAAATAAAATAAAATAAAATAAAATAAAAA	#N/A	TAATAATAATAATAATAATAATAATAATAATAATAA	#N/A	AATGAATGAATGAATGAATGAATGAATGAATGAATGAATGAATAAATAAATAAATAAATAAATAAATAAATAAATA	#N/A	#N/A
SAMN20949912	T. gelada Northern	TATGTATGTATGTATTTATGTATTTATGTATGTATGTATGTATGTATTTATTTATTTTA	AAACAAACAAACAAACAAACAAAAAAACAACCAAAAACAAACAGACAAAAAACAAAAACCAAAAAAAC	AGAGAGAGAGAGAGAGAGAGAGACAGAGAAAGAGAGAGAGAAAGAGGGAGTCAGAGAGAGAGAGAGAAAGTCAAAGAGAGAAAGAGACAGATAGA	ACAAACAAACAAACAAACAAACAAACAAA	#N/A	TAAAATAAAATAAAATAAAGTAAAATAAAATAAAATAAAATAAAATAATAAAATAAAATAA	TATCTGTCTGTCTGTCTGTCTATCTATCTATCTATCTATCTATCTATCTATCTATCTATCTAT	AATAATAATAATAATAATAACAACAACAACAATAATAATAAT	#N/A	AAAAATAAAAATAAAAATAAAAATAAAATAAAA	TTTTTTTGTTTGATTGTTTGTTTGTTTGTTTGTTTGTTTG	TTCCTTCCTTCCTTCCTTCCTTCCTTCTTTCCTTCTTTCCTTCTTTC	AAAATAAAATAAAATAAAATAAAATAAAATAAAATAAAATAAAATAAAATGAAGTAAAATAAAATAAAATAAA	ATTATTATTATTATTATTAT	#N/A	TATCTATCTATCTATCTATCTATCTATCTATCTATCTATCTATCTATCAATC	TCCATCCATCCATCCATCCATACATACATACATCTATCCATCCATCCATTTATCCATCCATCCA	ATAAATACATACATACATACATACATATATACATACATACATAAATACATAAATA	AAATAAATAAATAAATGAATAAATAAATAAATAAATAAA	#N/A	CATACCATACCATACGATACCATACCATACCATACCACACCATACTATACCATAC	TATCTATCTATCTATCTATCTATCTATCTATCTATCT	TAAATAAAATAAAATAAATAAATAAATAAATAAATAAATAAATA	ATACATACATACATACATACCTACATACATACATACATACATACATAA	TTTATTTATTTATCTATCTATCTATCTATCTATCTATTTATTTATTTATTTATT	GATAGATAGATAGATAGATAGATAGATAGATAGATAGATA	#N/A	GATAGATAGATAGATCGATCGATAGATAGATAGATAGACAGATAGATAGATAGATAGATAGATACATACATACATACATACATAGATACATAGGTAGATAGA	AAAAATAAAATAAAATAAAATAAAATAAAATAAAATAAAATAAAATAAAATAAAATAAAACAAAATAAAATAAAA	ATAATAATAATAATAATAATAATAATAAAGTAAAAAAAAAA	TTTTGTTTTGCTTTGTTTTGTTTTGTTTTGTTTT	AAAACAAAACAAAACAAAACAAAACAAAACAAAATAAAATAAAATAAAATAAAATAAAATAAAATAAAATAAAATAAAATAAAATAAAA	AGATAGATAGATAGATAGATAGATAGATAGATAGATAGATAGATAGATAGAATGATAGATAGATACA	#N/A	#N/A	AAATAAAATAAAATAAAATAAAATAAAATAAAATAAAATAAAATAAAATAAAATAAAATAAAATAAAATAAAAT	AAATAAATAAATAAATAAATAAATAAATAAATAAATAAATAATGCATAAATAAA	TTGTTTTTTTTGTTTTTGTTTTTTGTTTGTTTGTTAGTTTGTTT	CCTCCCTTCGTCCCTTCTTCCCTTCCTCCCTCTTTTCCTCCCTCCCTCCCTCCCTCCCTCCCTCTCTC	ACAATACAACACAACACAACACAACACAACAACAATACAATACAATACAATACAATACAATACAATACAATACAATACAATACAATACAATACAATACAA	AAATAAATAAATAAAAAATAAA	AAAGATAAATAAAATAAAATAAAATAAAATAAAATAAAATAAAATAAAATAAAATAAAAA	TCTATCTCTCCATCTATCTATCTATCTATCTATCTATCTATCTATCTATCTATCTATCTATCTA	TAATAATAATAATAATAATAATAATAATAA	#N/A	AATGAATGAATGAATGAATGAATGAATGAATGAATGAATGAATAAATAAATAAATAAATAAATAAATAAATAAATA	#N/A	ATAGATAGATAGATAGATAGATAGATAGATAGATAGATAGATAGATAGATA
SAMN20949913	T. gelada Northern	TATGTATGTATGTATTTATGTATTTATGTATGTATGTATGTATGTATTTATTTATTTTA	#N/A	AGAGAGAGAGAGAGAGAGAGAGACAGAGAAAGAGAGAGAGAAAGAGGGAGTCAGAGAGAGAGAGAGAAAGTCAAAGAGAGAAAGAGACAGATAGA	ACAAACAAACAAACAAACAAACAAACAAA	#N/A	TAAAATAAAATAAAATAAAGTAAAATAAAATAAAATAAAATAAAATAATAAAATAAAATAA	TATCTGTCTGTCTGTCTGTCTATCTATCTATCTATCTATCTATCTATCTATCTATCTATCTAT	AATAATAATAATAATAATAACAACAACAACAATAATAATAAT	TTCCTTCCTTCCTTCCCTCCTTCCTTCCTTCCTTCTTCCTTCCTTCCTTCTTTCCTTCCTTCCTTCTTTCCTTCCTTCCTCT	AAAAATAAAAATAAAAATAAAAATAAAATAAAA	TTTTTTTGTTTGATTGTTTGTTTGTTTGTTTGTTTGTTTG	TTCCTTCCTTCCTTCCTTCCTTCCTTCTTTCCTTCTTTCCTTCTTTC	AAAATAAAATAAAATAAAATAAAATAAAATAAAATAAAATAAAATAAAATGAAGTAAAATAAAATAAAATAAA	ATTATTATTATTATTATTAT	AATAATAATAATAATAATAATAATAATAATAATAATAATAAT	TATCTATCTATCTATCTATCTATCTATCTATCTATCTATCTATCTATCAATC	TCCATCCATCCATCCATCCATACATACATACATCTATCCATCCATCCATTTATCCATCCATCCA	ATAAATACATACATACATACATACATATATACATACATACATAAATACATAAATA	AAATAAATAAATAAATGAATAAATAAATAAATAAATAAA	ATAGATAGATAAGATAGATAGATAGATGATAGATAGATAGGTAGGTAGATAGATAGATAGATAGATAGATAGATAGATAGATAGATAGATAGATAGATA	CATACCATACCATACGATACCATACCATACCATACCACACCATACTATACCATAC	TATCTATCTATCTATCTATCTATCTATCTATCTATCT	TAAATAAAATAAAATAAATAAATAAATAAATAAATAAATAAATA	ATACATACATACATACATACCTACATACATACATACATACATACATAA	TTTATTTATTTATCTATCTATCTATCTATCTATCTATTTATTTATTTATTTATT	GATAGATAGATAGATAGATAGATAGATAGATAGATAGATA	AGTATAGTATAGTATAGTATAGTATAGTATAGTATAGTATAGTATAGTATAGTATAGTATA	GATAGATAGATAGATCGATCGATAGATAGATAGATAGACAGATAGATAGATAGATAGATAGATACATACATACATACATACATAGATACATAGGTAGATAGA	AAAAATAAAATAAAATAAAATAAAATAAAATAAAATAAAATAAAATAAAATAAAATAAAACAAAATAAAATAAAA	#N/A	TTTTGTTTTGCTTTGTTTTGTTTTGTTTTGTTTT	#N/A	AGATAGATAGATAGATAGATAGATAGATAGATAGATAGATAGATAGATAGAATGATAGATAGATACA	TTTATTTTTATTTATTTATTTTTATTTTTATTTTT	TCCCTCCTTCCTTTCTTCCTTCCTTCCTTCCTTCCTTCCTTCCTTCCTTCCTTCTTTCCTTCCTT	AAATAAAATAAAATAAAATAAAATAAAATAAAATAAAATAAAATAAAATAAAATAAAATAAAATAAAATAAAAT	AAATAAATAAATAAATAAATAAATAAATAAATAAATAAATAATGCATAAATAAA	TTGTTTTTTTTGTTTTTGTTTTTTGTTTGTTTGTTAGTTTGTTT	CCTCCCTTCGTCCCTTCTTCCCTTCCTCCCTCTTTTCCTCCCTCCCTCCCTCCCTCCCTCCCTCTCTC	ACAATACAACACAACACAACACAACACAACAACAATACAATACAATACAATACAATACAATACAATACAATACAATACAATACAATACAATACAATACAA	AAATAAATAAATAAAAAATAAA	AAAGATAAATAAAATAAAATAAAATAAAATAAAATAAAATAAAATAAAATAAAATAAAAA	TCTATCTCTCCATCTATCTATCTATCTATCTATCTATCTATCTATCTATCTATCTATCTATCTA	TAATAATAATAATAATAATAATAATAATAA	#N/A	#N/A	CCTGCCTGCCTTCCTTCCTTTCCTTCCTTTCTTCCTTCCTTCCTTCCTCTCCTTCCTTTCTCTCCTTCCTTCCTTTTTCTCCTTTCTTCCTCCTTC	ATAGATAGATAGATAGATAGATAGATAGATAGATAGATAGATAGATAGATA
SAMN20949914	T. gelada Northern	TATGTATGTATGTATTTATGTATTTATGTATGTATGTATGTATGTATTTATTTATTTTA	#N/A	AGAGAGAGAGAGAGAGAGAGAGACAGAGAAAGAGAGAGAGAAAGAGGGAGTCAGAGAGAGAGAGAGAAAGTCAAAGAGAGAAAGAGACAGATAGA	ACAAACAAACAAACAAACAAACAAACAAA	TCCCTCCCTCCCTCCCTGCCTTCCTCCCTTCCTCCCTGCCTTCCTCCCTTCCTCCCTCCCCCTTTTTCCCTCCCTCTCCCTCCCACCTTCCCTCCC	TAAAATAAAATAAAATAAAGTAAAATAAAATAAAATAAAATAAAATAATAAAATAAAATAA	TATCTGTCTGTCTGTCTGTCTATCTATCTATCTATCTATCTATCTATCTATCTATCTAT	AATAATAATAATAATAATAACAACAACAACAATAATAATAAT	#N/A	AAAAATAAAAATAAAAATAAAAATAAAATAAAA	TTTTTTTGTTTGATTGTTTGTTTGTTTGTTTGTTTGTTTG	TTCCTTCCTTCCTTCCTTCCTTCCTTCTTTCCTTCTTTCCTTCTTTC	AAAATAAAATAAAATAAAATAAAATAAAATAAAATAAAATAAAATAAAATGAAGTAAAATAAAATAAAATAAA	ATTATTATTATTATTATTAT	AATAATAATAATAATAATAATAATAATAATAATAATAATAAT	TATCTATCTATCTATCTATCTATCTATCTATCTATCTATCTATCTATCTATCTATCAATC	TCCATCCATCCATCCATCCATACATACATACATCTATCCATCCATCCATTTATCCATCCATCCA	ATAAATACATACATACATACATACATATATACATACATACATAAATACATAAATA	AAATAAATAAATAAATGAATAAATAAATAAATAAATAAA	ATAGATAGATAAGATAGATAGATAGATGATAGATAGATAGGTAGGTAGATAGATAGATAGATAGATAGATAGATAGATAGATAGATAGATAGATAGATAGATA	CATACCATACCATACGATACCATACCATACCATACCACACCATACTATACCATAC	TATCTATCTATCTATCTATCTATCTATCTATCTATCT	TAAATAAAATAAAATAAATAAATAAATAAATAAATAAATAAATA	ATACATACATACATACATACCTACATACATACATACATACATACATAA	TTTATTTATTTATCTATCTATCTATCTATCTATCTATTTATTTATTTATTTATT	GATAGATAGATAGATAGATAGATAGATAGATAGATAGATA	AGTATAGTATAGTATAGTATAGTATAGTATAGTATAGTATAGTATAGTATAGTATAGTATAGTATA	GATAGATAGATAGATCGATCGATAGATAGATAGATAGACAGATAGATAGATAGATAGATAGATACATACATACATACATACATAGATACATAGGTAGATAGA	AAAAATAAAATAAAATAAAATAAAATAAAATAAAATAAAATAAAATAAAATAAAATAAAACAAAATAAAATAAAA	ATAATAATAATAATAATAATAATAATAAAGTAAAAAAAAAA	TTTTGTTTTGCTTTGTTTTGTTTTGTTTTGTTTT	AAAACAAAACAAAACAAAACAAAACAAAACAAAATAAAATAAAATAAAATAAAATAAAATAAAATAAAATAAAATAAAATAAAATAAAA	AGATAGATAGATAGATAGATAGATAGATAGATAGATAGATAGATAGATAGAATGATAGATAGATACA	TTTATTTTTATTTATTTATTTTTATTTTTATTTTT	TCCCTCCTTCCTTTCTTCCTTCCTTCCTTCCTTCCTTCCTTCCTTCCTTCCTTCTTTCCTTCCTT	AAATAAAATAAAATAAAATAAAATAAAATAAAATAAAATAAAATAAAATAAAATAAAATAAAATAAAATAAAAT	AAATAAATAAATAAATAAATAAATAAATAAATAAATAAATAATGCATAAATAAA	TTGTTTTTTTTGTTTTTGTTTTTTGTTTGTTTGTTAGTTTGTTT	CCTCCCTTCGTCCCTTCTTCCCTTCCTCCCTCTTTTCCTCCCTCCCTCCCTCCCTCCCTCCCTCTCTC	ACAATACAACACAACACAACACAACACAACAACAATACAATACAATACAATACAATACAATACAATACAATACAATACAATACAATACAATACAATACAA	AAATAAATAAATAAAAAATAAA	AAAGATAAATAAAATAAAATAAAATAAAATAAAATAAAATAAAATAAAATAAAATAAAAA	TCTATCTCTCCATCTATCTATCTATCTATCTATCTATCTATCTATCTATCTATCTATCTATCTA	TAATAATAATAATAATAATAATAATAATAA	#N/A	AATGAATGAATGAATGAATGAATGAATGAATGAATGAATGAATAAATAAATAAATAAATAAATAAATAAATAAATA	CCTGCCTGCCTTCCTTCCTTTCCTTCCTTTCTTCCTTCCTTCCTTCCTCTCCTTCCTTTCTCTCCTTCCTTCCTTTTTCTCCTTTCTTCCTCCTTC	ATAGATAGATAGATAGATAGATAGATAGATAGATAGATAGATAGATAGATA
SAMN20949847	T. gelada Central	TATGTATGTATGTATTTATGTATTTATGTATGTATGTATGTATGTATTTATTTATTTTA	AAACAAACAAACAAACAAACAAAAAAACAACCAAAAACAAACAGACAAAAAACAAAAACCAAAAAAAC	AGAGAGAGAGAGAGAGAGAGAGACAGAGAAAGAGAGAGAGAAAGAGGGAGTCAGAGAGAGAGAGAGAAAGTCAAAGAGAGAAAGAGACAGATAGA	ACAAACAAACAAACAAACAAACAAACAAA	TCCCTCCCTCCCTCCCTGCCTTCCTCCCTTCCTCCCTGCCTTCCTCCCTTCCTCCCTCCCCCTTTTTCCCTCCCTCTCCCTCCCACCTTCCCTCCC	TAAAATAAAATAAAATAAAGTAAAATAAAATAAAATAAAATAAAATAATAAAATAAAATAA	TATCTGTCTGTCTGTCTGTCTGTCTATCTATCTATCTATCTATCTATCTATCTATCTATCTAT	AATAATAATAATAATAATAACAACAACAACAATAATAATAAT	TTCCTTCCTTCCTTCCCTCCTTCCTTCCTTCCTTCTTCCTTCCTTCCTTCTTTCCTTCCTTCCTTCTTTCCTTCCTTCCTCT	AAAAATAAAAATAAAAATAAAAATAAAATAAAA	TTTTTTTGTTTGATTGTTTGTTTGTTTGTTTGTTTGTTTG	TTCCTTCCTTCCTTCCTTCCTTCCTTCTTTCCTTCTTTCCTTCTTTC	AAAATAAAATAAAATAAAATAAAATAAAATAAAATAAAATAAAATAAAATAAAATGAAGTAAAATAAAATAAAATAAA	ATTATTATTATTATTATTAT	AATAATAATAATAATAATAATAATAATAATAATAATAATAATAATAATAAT	TATCTATCTATCTATCTATCTATCTATCTATCTATCTATCTATCTATCTATCTATCAATC	TCCATCCATCCATCCATCCATACATACATACATCTATCCATCCATCCATTTATCCATCCATCCA	ATAAATACATACATACATACATACATATATACATACATACATAAATACATAAATA	AAATAAATAAATAAATGAATAAATAAATAAATAAATAAA	ATAGATAGATAAGATAGATAGATAGATGATAGATAGATAGGTAGGTAGATAGATAGATAGATAGATAGATAGATAGATAGATAGATAGATAGATA	CATACCATACCATACGATACCATACCATACCATACCACACCATACTATACCATAC	TATCTATCTATCTATCTATCTATCTATCTATCTATCTATCTATCTATCTATCTATCTATCT	TAAATAAAATAAAATAAATAAATAAATAAATAAATAAATA	ATACATACATACATACATACCTACATACATACATACATACATACATAA	TTTATTTATTTATCTATCTATCTATCTATCTATCTATTTATTTATTTATTTATT	GATAGATAGATAGATAGATAGATAGATAGATAGATAGATA	#N/A	GATAGATAGATAGATCGATCGATAGATAGATAGATAGACAGATAGATAGATAGATAGATAGATACATACATACATACATACATAGATACATAGGTAGATAGA	AAAAATAAAATAAAATAAAATAAAATAAAATAAAATAAAATAAAATAAAATAAAATAAAACAAAATAAAATAAAA	ATAATAATAATAATAATAATAATAATAAAGTAAAAAAAAAA	TTTTGTTTTGCTTTGTTTTGTTTTGTTTTGTTTT	AAAACAAAACAAAACAAAACAAAACAAAACAAAATAAAATAAAATAAAATAAAATAAAATAAAATAAAATAAAATAAAATAAAA	AGATAGATAGATAGATAGATAGATAGATAGATAGATAGATAGATAGATAGAATGATAGATAGATACA	TTTATTTTTATTTATTTATTTTTATTTTTATTTTT	TCCCTCCTTCCTTTCTTCCTTCCTTCCTTCCTTCCTTCCTTCCTTCCTTCCTTCCTTCCTTCTTTCCTTCCTT	AAATAAAATAAAATAAAATAAAATAAAATAAAATAAAATAAAATAAAATAAAATAAAATAAAATAAAAT	AAATAAATAAATAAATAAATAAATAAATAAATAAATAAATAATGCATAAATAAA	TTGTTTTTTTTGTTTTTGTTTTTTGTTTGTTTGTTAGTTTGTTT	#N/A	ACAATACAACACAACACAACACAACACAACAACAATACAATACAATACAATACAATACAATACAATACAATACAATACAATACAATACAATACAATACAATACAA	AAATAAATAAATAAAAAATAAA	#N/A	TCTATCTCTCCATCTATCTATCTATCTATCTATCTATCTATCTATCTATCTATCTATCTATCTATCTATCTA	TAATAATAATAATAATAATAATAATAATAATAATAATAA	AAATAAATAAATAAATAAATAAATAAATAAATAAATAAATAGAGTT	AATGAATGAATGAATGAATGAATGAATGAATGAATGAATGAATAAATAAATAAATAAATAAATAAATAAATAAATAAATAAATA	CCTGCCTGCCTTCCTTCCTTTCCTTCCTTTCTTCCTTCCTTCCTTCCTCTCCTTCCTTTCTCTCCTTCCTTCCTTTTTCTCCTTTCTTCCTCCTTC	ATAGATAGATAGATAGATAGATAGATAGATAGATAGATAGATAGATAGATAGATA
SAMN20949848	T. gelada Central	TATGTATGTATGTATTTATGTATTTATGTATGTATGTATGTATGTATTTATTTATTTTA	AAACAAACAAACAAACAAACAAAAAAACAACCAAAAACAAACAGACAAAAAACAAAAACCAAAAAAAC	AGAGAGAGAGAGAGAGAGAGAGACAGAGAAAGAGAGAGAGAAAGAGGGAGTCAGAGAGAGAGAGAGAAAGTCAAAGAGAGAAAGAGACAGATAGA	ACAAACAAACAAACAAACAAACAAACAAA	TCCCTCCCTCCCTCCCTGCCTTCCTCCCTTCCTCCCTGCCTTCCTCCCTTCCTCCCTCCCCCTTTTTCCCTCCCTCTCCCTCCCACCTTCCCTCCC	TAAAATAAAATAAAATAAAGTAAAATAAAATAAAATAAAATAAAATAATAAAATAAAATAA	TATCTGTCTGTCTGTCTGTCTATCTATCTATCTATCTATCTATCTATCTATCTATCTAT	AATAATAATAATAATAATAACAACAACAACAATAATAATAAT	TTCCTTCCTTCCTTCCCTCCTTCCTTCCTTCCTTCTTCCTTCCTTCCTTCTTTCCTTCCTTCCTTCTTTCCTTCCTTCCTCT	AAAAATAAAAATAAAAATAAAAATAAAATAAAA	TTTTTTTGTTTGATTGTTTGTTTGTTTGTTTGTTTGTTTG	TTCCTTCCTTCCTTCCTTCCTTCCTTCTTTCCTTCTTTCCTTCTTTC	AAAATAAAATAAAATAAAATAAAATAAAATAAAATAAAATAAAATAAAATGAAGTAAAATAAAATAAAATAAA	ATTATTATTATTATTATTAT	#N/A	TATCTATCTATCTATCTATCTATCTATCTATCTATCTATCTATCTATCAATC	TCCATCCATCCATCCATCCATCCATACATACATCTATCCATCCATCCATTTATCCATCCATCCA	ATAAATACATACATACATACATACATATATACATACATACATAAATACATAAATA	AAATAAATAAATAAATGAATAAATAAATAAATAAATAAA	ATAGATAGATAAGATAGATAGATAGATGATAGATAGATAGGTAGGTAGATAGATAGATAGATAGATAGATAGATAGATAGATAGATAGATAGATA	CATACCATACCATACGATACCATACCATACCATACCACACCATACTATACCATAC	TATCTATCTATCTATCTATCTATCTATCTATCTATCTATCTATCTATCT	TAAATAAAATAAAATAAATAAATAAATAAATAAATAAATA	ATACATACATACATACATACCTACATACATACATACATACATACATAA	TTTATTTATTTATCTATCTATCTATCTATCTATCTATCTATTTATTTATTTATTTATT	GATAGATAGATAGATAGATAGATAGATAGATAGATAGATA	#N/A	GATAGATAGATAGATCGATCGATAGATAGATAGATAGACAGATAGATAGATAGATAGATAGATACATACATACATACATACATAGATACATAGGTAGATAGA	AAAAATAAAATAAAATAAAATAAAATAAAATAAAATAAAATAAAATAAAATAAAATAAAATAAAACAAAATAAAATAAAA	ATAATAATAATAATAATAATAATAATAAAGTAAAAAAAAAA	TTTTGTTTTGCTTTGTTTTGTTTTGTTTTGTTTT	AAAACAAAACAAAACAAAACAAAACAAAACAAAATAAAATAAAATAAAATAAAATAAAATAAAATAAAA	AGATAGATAGATAGATAGATAGATAGATAGATAGATAGATAGATAGATAGATAGATAGAATGATAGATAGATACA	TTTATTTTTATTTATTTATTTTTATTTTTATTTTT	#N/A	AAATAAAATAAAATAAAATAAAATAAAATAAAATAAAATAAAATAAAATAAAATAAAATAAAAT	AAATAAATAAATAAATAAATAAATAAATAAATAAATAAATAATGCATAAATAAA	TTGTTTTTTTTGTTTTTGTTTTTTGTTTGTTTGTTAGTTTGTTT	CCTCCCTTCGTCCCTTCTTCCCTTCCTCCCTCTTTTCCTCCCTCCCTCCCTCCCTCCCTCCCTCTCTC	ACAATACAACACAACACAACACAACACAACAACAATACAATACAATACAATACAATACAATACAATACAATACAATACAATACAATACAATACAATACAA	AAATAAATAAATAAAAAATAAA	AAAGATAAATAAAATAAAATAAAATAAAATAAAATAAAATAAAATAAAATAAAATAAAAA	TCTATCTCTCCATCTATCTATCTATCTATCTATCTATCTATCTATCTATCTATCTATCTATCTATCTA	#N/A	AAATAAATAAATAAATAAATAAATAAATAAATAAATAAATAGAGTT	#N/A	CCTGCCTGCCTTCCTTCCTTTCCTTCCTTTCTTCCTTCCTTCCTTCCTCTCCTTCCTTTCTCTCCTTCCTTCCTTTTTCTCCTTTCTTCCTCCTTC	ATAGATAGATAGATAGATAGATAGATAGATAGATAGATAGATAGATAGATA
SAMN20949849	T. gelada Central	TATGTATGTATGTATTTATGTATTTATGTATGTATGTATGTATGTATTTATTTATTTTA	AAACAAACAAACAAACAAACAAAAAAACAACCAAAAACAAACAGACAAAAAACAAAAACCAAAAAAAC	#N/A	ACAAACAAACAAACAAACAAACAAACAAA	#N/A	#N/A	TATCTGTCTGTCTGTCTGTCTATCTATCTATCTATCTATCTATCTATCTATCTATCTATCTAT	AATAATAATAATAATAATAACAACAACAACAATAATAATAAT	TTCCTTCCTTCCTTCCCTCCTTCCTTCCTTCCTTCTTCCTTCCTTCCTTCTTTCCTTCCTTCCTTCTTTCCTTCCTTCCTCT	AAAAATAAAAATAAAAATAAAAATAAAATAAAA	TTTTTTTGTTTGATTGTTTGTTTGTTTGTTTGTTTGTTTG	TTCCTTCCTTCCTTCCTTCCTTCCTTCTTTCCTTCTTTCCTTCTTTC	AAAATAAAATAAAATAAAATAAAATAAAATAAAATAAAATAAAATAAAATGAAGTAAAATAAAATAAAATAAA	ATTATTATTATTATTATTAT	AATAATAATAATAATAATAATAATAATAATAATAATAATAATAATAATAAT	TATCTATCTATCTATCTATCTATCTATCTATCTATCTATCTATCTATCTATCTATCAATC	TCCATCCATCCATCCATCCATCCATACATACATCTATCCATCCATCCATTTATCCATCCATCCA	ATAAATACATACATACATACATACATATATACATACATACATAAATACATAAATA	#N/A	ATAGATAGATAAGATAGATAGATAGATGATAGATAGATAGGTAGGTAGATAGATAGATAGATAGATAGATAGATAGATAGATAGATAGATAGATAGATAGATA	CATACCATACCATACGATACCATACCATACCATACCACACCATACTATACCATAC	TATCTATCTATCTATCTATCTATCTATCTATCTATCTATCTATCTATCT	TAAATAAAATAAAATAAATAAATAAATAAATAAATAAATAAATA	ATACATACATACATACATACCTACATACATACATACATACATACATAA	TTTATTTATTTATCTATCTATCTATCTATCTATCTATTTATTTATTTATTTATT	GATAGATAGATAGATAGATAGATAGATAGATAGATA	#N/A	GATAGATAGATAGATCGATCGATAGATAGATAGATAGACAGATAGATAGATAGATAGATAGATACATACATACATACATACATAGATACATAGGTAGATAGA	AAAAATAAAATAAAATAAAATAAAATAAAATAAAATAAAATAAAATAAAATAAAATAAAATAAAATAAAACAAAATAAAATAAAA	ATAATAATAATAATAATAATAATAATAAAGTAAAAAAAAAA	TTTTGTTTTGCTTTGTTTTGTTTTGTTTTGTTTT	AAAACAAAACAAAACAAAACAAAACAAAACAAAATAAAATAAAATAAAATAAAATAAAATAAAATAAAA	AGATAGATAGATAGATAGATAGATAGATAGATAGATAGATAGATAGATAGAATGATAGATAGATACA	TTTATTTTTATTTATTTATTTTTATTTTTATTTTT	TCCCTCCTTCCTTTCTTCCTTCCTTCCTTCCTTCCTTCCTTCCTTCCTTCCTTCCTTCTTTCCTTCCTT	#N/A	AAATAAATAAATAAATAAATAAATAAATAAATAAATAAATAATGCATAAATAAA	TTGTTTTTTTTGTTTTTGTTTTTTGTTTGTTTGTTAGTTTGTTT	#N/A	#N/A	AAATAAATAAATAAAAAATAAA	#N/A	TCTATCTCTCCATCTATCTATCTATCTATCTATCTATCTATCTATCTATCTATCTATCTATCTATCTA	TAATAATAATAATAATAATAATAATAATAA	AAATAAATAAATAAATAAATAAATAAATAAATAAATAAATAGAGTT	AATGAATGAATGAATGAATGAATGAATGAATGAATGAATGAATGAATAAATAAATAAATAAATAAATAAATAAATAAATA	CCTGCCTGCCTTCCTTCCTTTCCTTCCTTTCTTCCTTCCTTCCTTCCTCTCCTTCCTTTCTCTCCTTCCTTCCTTTTTCTCCTTTCTTCCTCCTTC	#N/A
SAMN20949854	T. gelada Central	#N/A	#N/A	#N/A	#N/A	#N/A	#N/A	TATCTGTCTGTCTGTCTGTCTGTCTATCTATCTATCTATCTATCTATCTATCTATCTATCTAT	#N/A	#N/A	#N/A	TTTTTTTGTTTGATTGTTTGTTTGTTTGTTTGTTTGTTTG	#N/A	#N/A	#N/A	#N/A	#N/A	TCCATCCATCCATCCATCCATACATACATACATCTATCCATCCATCCATTTATCCATCCATCCA	ATAAATACATACATACATACATACATATATACATACATACATAAATACATAAATA	#N/A	#N/A	#N/A	#N/A	TAAATAAAATAAAATAAATAAATAAATAAATAAATAAATA	#N/A	#N/A	#N/A	#N/A	#N/A	#N/A	ATAATAATAATAATAATAATAATAATAAAGTAAAAAAAAAA	TTTTGTTTTGCTTTGTTTTGTTTTGTTTTGTTTT	#N/A	#N/A	#N/A	#N/A	AAATAAAATAAAATAAAATAAAATAAAATAAAATAAAATAAAATAAAATAAAATAAAATAAAATAAAAT	AAATAAATAAATAAATAAATAAATAAATAAATAAATAAATAATGCATAAATAAA	#N/A	#N/A	#N/A	#N/A	#N/A	#N/A	#N/A	AAATAAATAAATAAATAAATAAATAAATAAATAAATAAATAGAGTT	#N/A	#N/A	#N/A
SAMN20949857	T. gelada Central	TATGTATGTATGTATTTATGTATTTATGTATGTATGTATGTATGTATTTATTTATTTTA	AAACAAACAAACAAACAAACAAAAAAACAACCAAAAACAAACAGACAAAAAACAAAAACCAAAAAAAC	AGAGAGAGAGAGAGAGAGAGAGACAGAGAAAGAGAGAGAGAAAGAGGGAGTCAGAGAGAGAGAGAGAAAGTCAAAGAGAGAAAGAGACAGATAGA	ACAAACAAACAAACAAACAAACAAACAAA	TCCCTCCCTCCCTCCCTGCCTTCCTCCCTTCCTCCCTGCCTTCCTCCCTTCCTCCCTCCCCCTTTTTCCCTCCCTCTCCCTCCCACCTTCCCTCCC	TAAAATAAAATAAAATAAAGTAAAATAAAATAAAATAAAATAAAATAATAAAATAAAATAA	TATCTGTCTGTCTGTCTGTCTATCTATCTATCTATCTATCTATCTATCTATCTATCTATCTAT	AATAATAATAATAATAATAACAACAACAACAATAATAATAAT	TTCCTTCCTTCCTTCCCTCCTTCCTTCCTTCCTTCTTCCTTCCTTCCTTCTTTCCTTCCTTCCTTCTTTCCTTCCTTCCTCT	AAAAATAAAAATAAAAATAAAAATAAAATAAAA	TTTTTTTGTTTGATTGTTTGTTTGTTTGTTTGTTTGTTTG	TTCCTTCCTTCCTTCCTTCCTTCCTTCTTTCCTTCTTTCCTTCTTTC	AAAATAAAATAAAATAAAATAAAATAAAATAAAATAAAATAAAATAAAATGAAGTAAAATAAAATAAAATAAA	ATTATTATTATTATTATTAT	AATAATAATAATAATAATAATAATAATAATAATAATAATAATAAT	TATCTATCTATCTATCTATCTATCTATCTATCTATCTATCTATCTATCTATCAATC	TCCATCCATCCATCCATCCATCCATACATACATCTATCCATCCATCCATTTATCCATCCATCCA	ATAAATACATACATACATACATACATATATACATACATACATAAATACATAAATA	AAATAAATAAATAAATGAATAAATAAATAAATAAATAAA	ATAGATAGATAAGATAGATAGATAGATGATAGATAGATAGGTAGGTAGATAGATAGATAGATAGATAGATAGATAGATAGATAGATAGATAGATAGATA	CATACCATACCATACGATACCATACCATACCATACCACACCATACTATACCATAC	TATCTATCTATCTATCTATCTATCTATCTATCTATCTATCTATCTATCTATCT	TAAATAAAATAAAATAAATAAATAAATAAATAAATAAATAAATA	ATACATACATACATACATACCTACATACATACATACATACATACATAA	TTTATTTATTTATCTATCTATCTATCTATCTATCTATCTATTTATTTATTTATTTATT	GATAGATAGATAGATAGATAGATAGATAGATAGATA	AGTATAGTATAGTATAGTATAGTATAGTATAGTATAGTATAGTATAGTATAGTATAGTATAGTATA	GATAGATAGATAGATCGATCGATAGATAGATAGATAGACAGATAGATAGATAGATAGATAGATACATACATACATACATACATAGATACATAGGTAGATAGA	AAAAATAAAATAAAATAAAATAAAATAAAATAAAATAAAATAAAATAAAATAAAATAAAATAAAATAAAACAAAATAAAATAAAA	ATAATAATAATAATAATAATAATAATAAAGTAAAAAAAAAA	TTTTGTTTTGCTTTGTTTTGTTTTGTTTTGTTTT	AAAACAAAACAAAACAAAACAAAACAAAACAAAATAAAATAAAATAAAATAAAATAAAATAAAATAAAA	AGATAGATAGATAGATAGATAGATAGATAGATAGATAGATAGATAGATAGAATGATAGATAGATACA	TTTATTTTTATTTATTTATTTTTATTTTTATTTTT	TCCCTCCTTCCTTTCTTCCTTCCTTCCTTCCTTCCTTCCTTCCTTCCTTCCTTCCTTCTTTCCTTCCTT	AAATAAAATAAAATAAAATAAAATAAAATAAAATAAAATAAAATAAAATAAAATAAAATAAAATAAAATAAAAT	AAATAAATAAATAAATAAATAAATAAATAAATAAATAAATAATGCATAAATAAA	TTGTTTTTTTTGTTTTTGTTTTTTGTTTGTTTGTTAGTTTGTTT	CCTCCCTTCGTCCCTTCTTCCCTTCCTCCCTCTTTTCCTCCCTCCCTCCCTCCCTCCCTCCCTCTCTC	ACAATACAACACAACACAACACAACACAACAACAATACAATACAATACAATACAATACAATACAATACAATACAATACAATACAATACAATACAA	AAATAAATAAATAAAAAATAAA	AAAGATAAATAAAATAAAATAAAATAAAATAAAATAAAATAAAATAAAATAAAATAAAAA	TCTATCTCTCCATCTATCTATCTATCTATCTATCTATCTATCTATCTATCTATCTATCTATCTATCTATCTATCTA	#N/A	AAATAAATAAATAAATAAATAAATAAATAAATAAATAAATAGAGTT	AATGAATGAATGAATGAATGAATGAATGAATGAATGAATGAATGAATGAATAAATAAATAAATAAATAAATAAATAAATAAATA	CCTGCCTGCCTTCCTTCCTTTCCTTCCTTTCTTCCTTCCTTCCTTCCTCTCCTTCCTTTCTCTCCTTCCTTCCTTTTTCTCCTTTCTTCCTCCTTC	#N/A
SAMN20949858	T. gelada Central	TATGTATGTATGTATTTATGTATTTATGTATGTATGTATGTATGTATTTATTTATTTTA	AAACAAACAAACAAACAAACAAAAAAACAACCAAAAACAAACAGACAAAAAACAAAAACCAAAAAAAC	AGAGAGAGAGAGAGAGAGAGAGACAGAGAAAGAGAGAGAGAAAGAGGGAGTCAGAGAGAGAGAGAGAAAGTCAAAGAGAGAAAGAGACAGATAGA	ACAAACAAACAAACAAACAAACAAACAAA	#N/A	TAAAATAAAATAAAATAAAGTAAAATAAAATAAAATAAAATAAAATAATAAAATAAAATAA	TATCTGTCTGTCTGTCTGTCTATCTATCTATCTATCTATCTATCTATCTATCTATCTATCTAT	AATAATAATAATAATAATAACAACAACAACAATAATAATAAT	TTCCTTCCTTCCTTCCCTCCTTCCTTCCTTCCTTCTTCCTTCCTTCCTTCTTTCCTTCCTTCCTTCTTTCCTTCCTTCCTCT	AAAAATAAAAATAAAAATAAAAATAAAATAAAA	TTTTTTTGTTTGATTGTTTGTTTGTTTGTTTGTTTGTTTG	TTCCTTCCTTCCTTCCTTCCTTCCTTCTTTCCTTCTTTCCTTCTTTC	AAAATAAAATAAAATAAAATAAAATAAAATAAAATAAAATAAAATAAAATGAAGTAAAATAAAATAAAATAAA	ATTATTATTATTATTATTAT	AATAATAATAATAATAATAATAATAATAATAATAATAATAATAAT	TATCTATCTATCTATCTATCTATCTATCTATCTATCTATCTATCTATCTATCAATC	TCCATCCATCCATCCATCCATCCATACATACATCTATCCATCCATCCATTTATCCATCCATCCA	ATAAATACATACATACATACATACATATATACATACATACATAAATACATAAATA	AAATAAATAAATAAATGAATAAATAAATAAATAAATAAA	ATAGATAGATAAGATAGATAGATAGATGATAGATAGATAGGTAGGTAGATAGATAGATAGATAGATAGATAGATAGATAGATAGATAGATAGATAGATA	CATACCATACCATACGATACCATACCATACCATACCACACCATACTATACCATAC	TATCTATCTATCTATCTATCTATCTATCTATCTATCTATCTATCTATCT	TAAATAAAATAAAATAAATAAATAAATAAATAAATAAATAAATA	ATACATACATACATACATACCTACATACATACATACATACATACATAA	TTTATTTATTTATCTATCTATCTATCTATCTATCTATCTATTTATTTATTTATTTATT	GATAGATAGATAGATAGATAGATAGATAGATAGATA	AGTATAGTATAGTATAGTATAGTATAGTATAGTATAGTATAGTATAGTATAGTATAGTATAGTATA	GATAGATAGATAGATCGATCGATAGATAGATAGATAGACAGATAGATAGATAGATAGATAGATACATACATACATACATACATAGATACATAGGTAGATAGA	AAAAATAAAATAAAATAAAATAAAATAAAATAAAATAAAATAAAATAAAATAAAATAAAATAAAATAAAACAAAATAAAATAAAA	ATAATAATAATAATAATAATAATAATAAAGTAAAAAAAAAA	TTTTGTTTTGCTTTGTTTTGTTTTGTTTTGTTTT	AAAACAAAACAAAACAAAACAAAACAAAACAAAATAAAATAAAATAAAATAAAATAAAATAAAATAAAA	AGATAGATAGATAGATAGATAGATAGATAGATAGATAGATAGATAGATAGAATGATAGATAGATACA	TTTATTTTTATTTATTTATTTTTATTTTTATTTTT	TCCCTCCTTCCTTTCTTCCTTCCTTCCTTCCTTCCTTCCTTCCTTCCTTCCTTCCTTCTTTCCTTCCTT	#N/A	AAATAAATAAATAAATAAATAAATAAATAAATAAATAAATAATGCATAAATAAA	TTGTTTTTTTTGTTTTTGTTTTTTGTTTGTTTGTTAGTTTGTTT	#N/A	#N/A	AAATAAATAAATAAAAAATAAA	AAAGATAAATAAAATAAAATAAAATAAAATAAAATAAAATAAAATAAAATAAAATAAAAA	#N/A	TAATAATAATAATAATAATAATAATAATAA	#N/A	AATGAATGAATGAATGAATGAATGAATGAATGAATGAATGAATGAATGAATAAATAAATAAATAAATAAATAAATAAATAAATA	#N/A	ATAGATAGATAGATAGATAGATAGATAGATAGATAGATAGATAGATAGATA
SAMN20949862	T. gelada Central	TATGTATGTATGTATTTATGTATTTATGTATGTATGTATGTATGTATTTATTTATTTTA	#N/A	AGAGAGAGAGAGAGAGAGAGAGACAGAGAAAGAGAGAGAGAAAGAGGGAGTCAGAGAGAGAGAGAGAAAGTCAAAGAGAGAAAGAGACAGATAGA	ACAAACAAACAAACAAACAAACAAACAAA	TCCCTCCCTCCCTCCCTGCCTTCCTCCCTTCCTCCCTGCCTTCCTCCCTTCCTCCCTCCCCCTTTTTCCCTCCCTCTCCCTCCCACCTTCCCTCCC	TAAAATAAAATAAAATAAAGTAAAATAAAATAAAATAAAATAAAATAATAAAATAAAATAA	TATCTGTCTGTCTGTCTGTCTGTCTATCTATCTATCTATCTATCTATCTATCTATCTATCTAT	AATAATAATAATAATAATAACAACAACAACAATAATAATAAT	TTCCTTCCTTCCTTCCCTCCTTCCTTCCTTCCTTCTTCCTTCCTTCCTTCTTTCCTTCCTTCCTTCTTTCCTTCCTTCCTCT	AAAAATAAAAATAAAAATAAAAATAAAATAAAA	TTTTTTTGTTTGATTGTTTGTTTGTTTGTTTGTTTGTTTG	TTCCTTCCTTCCTTCCTTCCTTCCTTCTTTCCTTCTTTCCTTCTTTC	AAAATAAAATAAAATAAAATAAAATAAAATAAAATAAAATAAAATAAAATAAAATGAAGTAAAATAAAATAAAATAAA	#N/A	AATAATAATAATAATAATAATAATAATAATAATAATAATAATAATAATAAT	TATCTATCTATCTATCTATCTATCTATCTATCTATCTATCTATCTATCTATCTATCAATC	TCCATCCATCCATCCATCCATACATACATACATCTATCCATCCATCCATTTATCCATCCATCCA	ATAAATACATACATACATACATACATATATACATACATACATAAATACATAAATA	AAATAAATAAATAAATGAATAAATAAATAAATAAATAAA	#N/A	CATACCATACCATACGATACCATACCATACCATACCACACCATACTATACCATAC	TATCTATCTATCTATCTATCTATCTATCTATCTATCTATCTATCTATCTATCTATCTATCT	TAAATAAAATAAAATAAATAAATAAATAAATAAATAAATA	ATACATACATACATACATACCTACATACATACATACATACATACATAA	TTTATTTATTTATCTATCTATCTATCTATCTATCTATTTATTTATTTATTTATT	#N/A	AGTATAGTATAGTATAGTATAGTATAGTATAGTATAGTATAGTATAGTATAGTATAGTATAGTATA	GATAGATAGATAGATCGATCGATAGATAGATAGATAGACAGATAGATAGATAGATAGATAGATACATACATACATACATACATAGATACATAGGTAGATAGA	AAAAATAAAATAAAATAAAATAAAATAAAATAAAATAAAATAAAATAAAATAAAATAAAACAAAATAAAATAAAA	ATAATAATAATAATAATAATAATAATAAAGTAAAAAAAAAA	TTTTGTTTTGCTTTGTTTTGTTTTGTTTTGTTTT	AAAACAAAACAAAACAAAACAAAACAAAACAAAATAAAATAAAATAAAATAAAATAAAATAAAATAAAATAAAATAAAATAAAA	AGATAGATAGATAGATAGATAGATAGATAGATAGATAGATAGATAGATAGAATGATAGATAGATACA	TTTATTTTTATTTATTTATTTTTATTTTTATTTTT	TCCCTCCTTCCTTTCTTCCTTCCTTCCTTCCTTCCTTCCTTCCTTCCTTCCTTCCTTCCTTCTTTCCTTCCTT	AAATAAAATAAAATAAAATAAAATAAAATAAAATAAAATAAAATAAAATAAAATAAAATAAAATAAAAT	AAATAAATAAATAAATAAATAAATAAATAAATAAATAAATAATGCATAAATAAA	TTGTTTTTTTTGTTTTTGTTTTTTGTTTGTTTGTTAGTTTGTTT	CCTCCCTTCGTCCCTTCTTCCCTTCCTCCCTCTTTTCCTCCCTCCCTCCCTCCCTCCCTCCCTCTCTC	ACAATACAACACAACACAACACAACACAACAACAATACAATACAATACAATACAATACAATACAATACAATACAATACAATACAATACAATACAATACAATACAA	AAATAAATAAATAAAAAATAAA	AAAGATAAATAAAATAAAATAAAATAAAATAAAATAAAATAAAAT	TCTATCTCTCCATCTATCTATCTATCTATCTATCTATCTATCTATCTATCTATCTATCTATCTATCTATCTA	TAATAATAATAATAATAATAATAATAATAATAATAATAA	#N/A	#N/A	CCTGCCTGCCTTCCTTCCTTTCCTTCCTTTCTTCCTTCCTTCCTTCCTCTCCTTCCTTTCTCTCCTTCCTTCCTTTTTCTCCTTTCTTCCTCCTTC	#N/A
SAMN20949863	T. gelada Central	TATGTATGTATGTATTTATGTATTTATGTATGTATGTATGTATGTATTTATTTATTTTA	AAACAAACAAACAAACAAACAAAAAAACAACCAAAAACAAACAGACAAAAAACAAAAACCAAAAAAAC	AGAGAGAGAGAGAGAGAGAGAGACAGAGAAAGAGAGAGAGAAAGAGGGAGTCAGAGAGAGAGAGAGAAAGTCAAAGAGAGAAAGAGACAGATAGA	ACAAACAAACAAACAAACAAACAAACAAA	TCCCTCCCTCCCTCCCTGCCTTCCTCCCTTCCTCCCTGCCTTCCTCCCTTCCTCCCTCCCCCTTTTTCCCTCCCTCTCCCTCCCACCTTCCCTCCC	TAAAATAAAATAAAATAAAGTAAAATAAAATAAAATAAAATAAAATAATAAAATAAAATAA	TATCTGTCTGTCTGTCTGTCTATCTATCTATCTATCTATCTATCTATCTATCTATCTATCTAT	AATAATAATAATAATAATAACAACAACAACAATAATAATAAT	TTCCTTCCTTCCTTCCCTCCTTCCTTCCTTCCTTCTTCCTTCCTTCCTTCTTTCCTTCCTTCCTTCTTTCCTTCCTTCCTCT	AAAAATAAAAATAAAAATAAAAATAAAATAAAA	TTTTTTTGTTTGATTGTTTGTTTGTTTGTTTGTTTGTTTG	TTCCTTCCTTCCTTCCTTCCTTCCTTCTTTCCTTCTTTCCTTCTTTC	AAAATAAAATAAAATAAAATAAAATAAAATAAAATAAAATAAAATAAAATGAAGTAAAATAAAATAAAATAAA	ATTATTATTATTATTATTAT	AATAATAATAATAATAATAATAATAATAATAATAATAATAATAAT	TATCTATCTATCTATCTATCTATCTATCTATCTATCTATCTATCTATCTATCTATCAATC	TCCATCCATCCATCCATCCATCCATACATACATCTATCCATCCATCCATTTATCCATCCATCCA	ATAAATACATACATACATACATACATATATACATACATACATAAATACATAAATA	#N/A	ATAGATAGATAAGATAGATAGATAGATGATAGATAGATAGGTAGGTAGATAGATAGATAGATAGATAGATAGATAGATAGATAGATAGATAGATAGATA	CATACCATACCATACGATACCATACCATACCATACCACACCATACTATACCATAC	TATCTATCTATCTATCTATCTATCTATCTATCTATCTATCTATCTATCT	TAAATAAAATAAAATAAATAAATAAATAAATAAATAAATAAATA	ATACATACATACATACATACCTACATACATACATACATACATACATAA	TTTATTTATTTATCTATCTATCTATCTATCTATCTATCTATTTATTTATTTATTTATT	GATAGATAGATAGATAGATAGATAGATAGATAGATA	AGTATAGTATAGTATAGTATAGTATAGTATAGTATAGTATAGTATAGTATAGTATAGTATAGTATA	GATAGATAGATAGATCGATCGATAGATAGATAGATAGACAGATAGATAGATAGATAGATAGATACATACATACATACATACATAGATACATAGGTAGATAGA	#N/A	ATAATAATAATAATAATAATAATAATAAAGTAAAAAAAAAA	TTTTGTTTTGCTTTGTTTTGTTTTGTTTTGTTTT	AAAACAAAACAAAACAAAACAAAACAAAACAAAATAAAATAAAATAAAATAAAATAAAATAAAATAAAA	AGATAGATAGATAGATAGATAGATAGATAGATAGATAGATAGATAGATAGAATGATAGATAGATACA	TTTATTTTTATTTATTTATTTTTATTTTTATTTTT	TCCCTCCTTCCTTTCTTCCTTCCTTCCTTCCTTCCTTCCTTCCTTCCTTCCTTCCTTCTTTCCTTCCTT	AAATAAAATAAAATAAAATAAAATAAAATAAAATAAAATAAAATAAAATAAAATAAAATAAAATAAAAT	AAATAAATAAATAAATAAATAAATAAATAAATAAATAAATAATGCATAAATAAA	TTGTTTTTTTTGTTTTTGTTTTTTGTTTGTTTGTTAGTTTGTTT	#N/A	ACAATACAACACAACACAACACAACACAACAACAATACAATACAATACAATACAATACAATACAATACAATACAATACAATACAATACAATACAA	AAATAAATAAATAAAAAATAAA	AAAGATAAATAAAATAAAATAAAATAAAATAAAATAAAATAAAATAAAATAAAATAAAAA	#N/A	#N/A	#N/A	AATGAATGAATGAATGAATGAATGAATGAATGAATGAATGAATGAATGAATAAATAAATAAATAAATAAATAAATAAATAAATA	CCTGCCTGCCTTCCTTCCTTTCCTTCCTTTCTTCCTTCCTTCCTTCCTCTCCTTCCTTTCTCTCCTTCCTTCCTTTTTCTCCTTTCTTCCTCCTTC	ATAGATAGATAGATAGATAGATAGATAGATAGATAGATAGATAGATAGATA
SAMN20949864	T. gelada Central	TATGTATGTATGTATTTATGTATTTATGTATGTATGTATGTATGTATTTATTTATTTTA	AAACAAACAAACAAACAAACAAAAAAACAACCAAAAACAAACAGACAAAAAACAAAAACCAAAAAAAC	#N/A	ACAAACAAACAAACAAACAAACAAACAAA	TCCCTCCCTCCCTCCCTGCCTTCCTCCCTTCCTCCCTGCCTTCCTCCCTTCCTCCCTCCCCCTTTTTCCCTCCCTCTCCCTCCCACCTTCCCTCCC	TAAAATAAAATAAAATAAAGTAAAATAAAATAAAATAAAATAAAATAATAAAATAAAATAA	TATCTGTCTGTCTGTCTGTCTATCTATCTATCTATCTATCTATCTATCTATCTATCTATCTAT	AATAATAATAATAATAATAACAACAACAACAATAATAATAAT	TTCCTTCCTTCCTTCCCTCCTTCCTTCCTTCCTTCTTCCTTCCTTCCTTCTTTCCTTCCTTCCTTCTTTCCTTCCTTCCTCT	AAAAATAAAAATAAAAATAAAAATAAAATAAAA	TTTTTTTGTTTGATTGTTTGTTTGTTTGTTTGTTTGTTTG	TTCCTTCCTTCCTTCCTTCCTTCCTTCTTTCCTTCTTTCCTTCTTTC	AAAATAAAATAAAATAAAATAAAATAAAATAAAATAAAATAAAATAAAATGAAGTAAAATAAAATAAAATAAA	ATTATTATTATTATTATTAT	AATAATAATAATAATAATAATAATAATAATAATAATAATAATAAT	TATCTATCTATCTATCTATCTATCTATCTATCTATCTATCTATCTATCTATCTATCAATC	TCCATCCATCCATCCATCCATCCATACATACATCTATCCATCCATCCATTTATCCATCCATCCA	ATAAATACATACATACATACATACATATATACATACATACATAAATACATAAATA	AAATAAATAAATAAATGAATAAATAAATAAATAAATAAA	ATAGATAGATAAGATAGATAGATAGATGATAGATAGATAGGTAGGTAGATAGATAGATAGATAGATAGATAGATAGATAGATAGATAGATAGATAGATA	CATACCATACCATACGATACCATACCATACCATACCACACCATACTATACCATAC	TATCTATCTATCTATCTATCTATCTATCTATCTATCTATCTATCTATCT	TAAATAAAATAAAATAAATAAATAAATAAATAAATAAATAAATA	ATACATACATACATACATACCTACATACATACATACATACATACATAA	TTTATTTATTTATCTATCTATCTATCTATCTATCTATCTATTTATTTATTTATTTATT	GATAGATAGATAGATAGATAGATAGATAGATAGATA	AGTATAGTATAGTATAGTATAGTATAGTATAGTATAGTATAGTATAGTATAGTATAGTATAGTATA	GATAGATAGATAGATCGATCGATAGATAGATAGATAGACAGATAGATAGATAGATAGATAGATACATACATACATACATACATAGATACATAGGTAGATAGA	AAAAATAAAATAAAATAAAATAAAATAAAATAAAATAAAATAAAATAAAATAAAATAAAATAAAATAAAACAAAATAAAATAAAA	ATAATAATAATAATAATAATAATAATAAAGTAAAAAAAAAA	TTTTGTTTTGCTTTGTTTTGTTTTGTTTTGTTTT	AAAACAAAACAAAACAAAACAAAACAAAACAAAATAAAATAAAATAAAATAAAATAAAATAAAATAAAA	AGATAGATAGATAGATAGATAGATAGATAGATAGATAGATAGATAGATAGAATGATAGATAGATACA	TTTATTTTTATTTATTTATTTTTATTTTTATTTTT	TCCCTCCTTCCTTTCTTCCTTCCTTCCTTCCTTCCTTCCTTCCTTCCTTCCTTCCTTCTTTCCTTCCTT	AAATAAAATAAAATAAAATAAAATAAAATAAAATAAAATAAAATAAAATAAAATAAAATAAAATAAAAT	AAATAAATAAATAAATAAATAAATAAATAAATAAATAAATAATGCATAAATAAA	TTGTTTTTTTTGTTTTTGTTTTTTGTTTGTTTGTTAGTTTGTTT	#N/A	ACAATACAACACAACACAACACAACACAACAACAATACAATACAATACAATACAATACAATACAATACAATACAATACAATACAATACAATACAA	AAATAAATAAATAAAAAATAAA	AAAGATAAATAAAATAAAATAAAATAAAATAAAATAAAATAAAATAAAATAAAATAAAAA	TCTATCTCTCCATCTATCTATCTATCTATCTATCTATCTATCTATCTATCTATCTATCTATCTATCTA	TAATAATAATAATAATAATAATAATAATAA	AAATAAATAAATAAATAAATAAATAAATAAATAAATAAATAGAGTT	AATGAATGAATGAATGAATGAATGAATGAATGAATGAATGAATGAATGAATAAATAAATAAATAAATAAATAAATAAATAAATA	#N/A	ATAGATAGATAGATAGATAGATAGATAGATAGATAGATAGATAGATAGATA
SAMN20949865	T. gelada Central	TATGTATGTATGTATTTATGTATTTATGTATGTATGTATGTATGTATTTATTTATTTTA	AAACAAACAAACAAACAAACAAAAAAACAACCAAAAACAAACAGACAAAAAACAAAAACCAAAAAAAC	AGAGAGAGAGAGAGAGAGAGAGACAGAGAAAGAGAGAGAGAAAGAGGGAGTCAGAGAGAGAGAGAGAAAGTCAAAGAGAGAAAGAGACAGATAGA	ACAAACAAACAAACAAACAAACAAACAAA	TCCCTCCCTCCCTCCCTGCCTTCCTCCCTTCCTCCCTGCCTTCCTCCCTTCCTCCCTCCCCCTTTTTCCCTCCCTCTCCCTCCCACCTTCCCTCCC	TAAAATAAAATAAAATAAAGTAAAATAAAATAAAATAAAATAAAATAATAAAATAAAATAA	TATCTGTCTGTCTGTCTGTCTATCTATCTATCTATCTATCTATCTATCTATCTATCTATCTAT	AATAATAATAATAATAATAACAACAACAACAATAATAATAAT	TTCCTTCCTTCCTTCCCTCCTTCCTTCCTTCCTTCTTCCTTCCTTCCTTCTTTCCTTCCTTCCTTCTTTCCTTCCTTCCTCT	AAAAATAAAAATAAAAATAAAAATAAAATAAAA	TTTTTTTGTTTGATTGTTTGTTTGTTTGTTTGTTTGTTTGTTTG	TTCCTTCCTTCCTTCCTTCCTTCCTTCTTTCCTTCTTTCCTTCTTTC	AAAATAAAATAAAATAAAATAAAATAAAATAAAATAAAATAAAATAAAATGAAGTAAAATAAAATAAAATAAA	ATTATTATTATTATTATTAT	AATAATAATAATAATAATAATAATAATAATAATAATAATAATAATAATAAT	TATCTATCTATCTATCTATCTATCTATCTATCTATCTATCTATCTATCTATCTATCAATC	TCCATCCATCCATCCATCCATCCATACATACATCTATCCATCCATCCATTTATCCATCCATCCA	ATAAATACATACATACATACATACATATATACATACATACATAAATACATAAATA	AAATAAATAAATAAATGAATAAATAAATAAATAAATAAA	ATAGATAGATAAGATAGATAGATAGATGATAGATAGATAGGTAGGTAGATAGATAGATAGATAGATAGATAGATAGATAGATAGATAGATAGATAGATA	CATACCATACCATACGATACCATACCATACCATACCACACCATACTATACCATAC	TATCTATCTATCTATCTATCTATCTATCTATCTATCTATCTATCTATCTATCTATCTATCT	TAAATAAAATAAAATAAATAAATAAATAAATAAATAAATA	ATACATACATACATACATACCTACATACATACATACATACATACATAA	TTTATTTATTTATCTATCTATCTATCTATCTATCTATTTATTTATTTATTTATT	GATAGATAGATAGATAGATAGATAGATAGATAGATA	AGTATAGTATAGTATAGTATAGTATAGTATAGTATAGTATAGTATAGTATAGTATAGTATAGTATA	GATAGATAGATAGATCGATCGATAGATAGATAGATAGACAGATAGATAGATAGATAGATAGATACATACATACATACATACATAGATACATAGGTAGATAGA	AAAAATAAAATAAAATAAAATAAAATAAAATAAAATAAAATAAAATAAAATAAAATAAAACAAAATAAAATAAAA	ATAATAATAATAATAATAATAATAATAAAGTAAAAAAAAAA	TTTTGTTTTGCTTTGTTTTGTTTTGTTTTGTTTT	AAAACAAAACAAAACAAAACAAAACAAAACAAAATAAAATAAAATAAAATAAAATAAAATAAAATAAAA	AGATAGATAGATAGATAGATAGATAGATAGATAGATAGATAGATAGAATGATAGATAGATACA	TTTATTTTTATTTATTTATTTTTATTTTTATTTTT	TCCCTCCTTCCTTTCTTCCTTCCTTCCTTCCTTCCTTCCTTCCTTCCTTCCTTCCTTCCTTCTTTCCTTCCTT	AAATAAAATAAAATAAAATAAAATAAAATAAAATAAAATAAAATAAAATAAAATAAAATAAAATAAAAT	AAATAAATAAATAAATAAATAAATAAATAAATAAATAAATAATGCATAAATAAA	TTGTTTTTTTTGTTTTTGTTTTTTGTTTGTTTGTTAGTTTGTTT	CCTCCCTTCGTCCCTTCTTCCCTTCCTCCCTCTTTTCCTCCCTCCCTCCCTCCCTCCCTCCCTCTCTC	ACAATACAACACAACACAACACAACACAACAACAATACAATACAATACAATACAATACAATACAATACAATACAATACAATACAATACAATACAATACAATACAA	AAATAAATAAATAAAAAATAAA	AAAGATAAATAAAATAAAATAAAATAAAATAAAATAAAATAAAATAAAATAAAATAAAAA	TCTATCTCTCCATCTATCTATCTATCTATCTATCTATCTATCTATCTATCTATCTATCTATCTATCTA	TAATAATAATAATAATAATAATAATAATAA	AAATAAATAAATAAATAAATAAATAAATAAATAAATAAATAGAGTT	AATGAATGAATGAATGAATGAATGAATGAATGAATGAATGAATGAATGAATAAATAAATAAATAAATAAATAAATAAATAAATAAATAAATA	CCTGCCTGCCTTCCTTCCTTTCCTTCCTTTCTTCCTTCCTTCCTTCCTCTCCTTCCTTTCTCTCCTTCCTTCCTTTTTCTCCTTTCTTCCTCCTTC	ATAGATAGATAGATAGATAGATAGATAGATAGATAGATAGATAGATAGATAGATA
Reference	P. anubis	TATGTATGTATGTATTTATGTATGTATGTATGTATGTATGTATTTATTTAT	AAACAAACAAACAAACAAACAAACAAAAAAACAACCAAAAACAAACAGACAAAAAACAAAAACCAAAAAAAC	AGAGAGAGAGAGAGACAGAGAAAGAGAGAGAGAAAGAGGGAGTCAGAGAGAGAGAGAGAAAGTCAAAGAGAGAAAGAGACAGATAGA	ACAAACAAACAAACAAACAAACAAACAAACAAACAAACAAA	TCCCTCCCTCCCTCCCTGCCTTCCTCCCTTCCTCCCTGCCTTCCTCCCTTCCTCCCTCCCCCTTTTTCCCTCCTTCTCCCTCCCACCTTCCCTCCC	TAAAATAAAATAAAATAAAGTAAAATAAAATAAAATAAAATAAAATAATAAAATAAAATAA	TATCTGTCTGTCTGTCTATCTATCTATCTATCTATCTATCTATCTATCTATCTATCTATCTATCTAT	AATAATAATAATAATAATAATAATAACAACAACAACAATAATAATAATAATAAT	TTCCTTCCTTCCTTCCCTCCTTCCTTCCTTCCTTCTTCCTTCCTTCCTTCTTTCCTTCCTTCCTTCTTTCCTTCCTTCCT	AAAAATAAAAATAAAAATAAAAATAAAAATAAAAATAAAATAAAA	TTTTTTTGTTTGATTGTTTGTTTGTTTGTTTGTTTGTTTGTTTGTTTGTTTG	TTCCTTCCTTCCTTCCTTCCTTCCTTCCTTCCTTCCTTCCTTCCTTCCTTCCTTCCTTCCTTCCTTCCTTCTTTCCTTCTTTCCTTCTTTC	AAAATAAAATAAAATAAAATAAAATAAAATAAAATAAAATAAAATAAAATGAAGTAAAATAAAATAAAATAAAATAAA	ATTATTATTATTATTATTATTATTTTTATTATTATTATTATTAT	AATAATAATAATAATAATAATAATAATAATAAATAATAATAATAATAATAA	TATCTATCTATCTATCTATCTATCTATCTATCTATCTATCTATCTATCAATC	TCCATCCAACCATCCATCCATACATACATCCATCTATCCATCCATCCATTTATCCATCCATCCA	ATAAATACATACATACATACATACATATATACATACATACATAAATACATAAATA	AAATAAATAAATAAATAAATAAATAAATGAATAAATAAATAAATAAATGAATAAATAAATAAA	ATAGATAGATAAGATAGATAGATAGATGATAGATAGATAGATAGATAGATAGATAGATAGATAGATAGATAGATA	CATACCATACCATACGATACCATACCATACCATACCATACCACACCATACTATACCATAC	TATCTATCTATCTATCTATCTATCTATCTATCTATCTATCTATCTATCTATCT	TAAATAAAATAAATAAATAAATAAATAAATAAATAAATAAATAAATA	ATACATACATACATACATACATACATACATACATACATACATACATACATACATAC	TTTATTTATTTATTTATCTATTTATTTATTTATTTATTTATTTATTTATTTATT	GATAGATAGATAGATAGATAGATAGATAGATAGATAGATAGATAGATAGATA	TAGTATACTCTAGTATACTCTAGTATAGTATAGTATAGTATAGTATAGTATAGTATAGTATAGTATAGTATAGTATAGTATAGTATA	GATAGATAGATAGATAGATCGATCGATCGATCGATCGATCGATAGATAGATACATACATACATAGATACATAGGTAGATAGA	AAAATAATAATAAAATAAAATAAAATAAAATAAAATAAAATAAAATAAAATAAAATAAAATAAAA	ATAATAATAATAATAATAATAATAATAATAATAATAATAAAATAAAATAA	TTTTGTTTTGCTTTGTTTTGTTTTGTTTTGTTTTGTTTTGTTTT	AAAACAAAACAAAACAAAACAAAACAAAACAAAACAAAATAAAATAAAA	AGATAGATAGATAGATAGATAGATAGATAGATAGATAGATAGATAGA	TTTATTTTTATTTATTTATTTTTATTTTTATTTTTATTTTTATTTTTATTTTT	TTCCTCCCTCCCTCCCTTCCTTCCTTCCTTCCTTCCTTCCTTCCTTCCTTCCTTCCTT	AATAAAATAAAATAAAATAAAATAAAATAAAATAAAATAAAATAAAATAAAATAAAATAAAATAAATAAAATAAAATAAAATAAATAAAAT	AAATAAATAAATAAATAAATAAATAAATAAATAAATAAATAATGCATAAATAAA	TTGTTTTTTTGTTTTTGTTTTTGTTTGTTTGTTTGTTTGTTTGTTTGTTTGTTT	CCTCCCTTCGTCCCTTCTTCCCTTCCTCCCTCTTTTCCTCCCTCCCTCCCTCCCTCCCTCCCTCCCTCTCTC	ACAATACAATACAATACAATACAACACAACACAATAACAATACAATACAATACAATACAATACAATACAATACAATACAATACAA	AAATAAATAAATAAATAAATAAATAAATAAATAAATAAATAAATAAATAAAAAATAAA	ATAAAATAAGATAAGATAAGATAAGATAAGATAAGATAAGATAAGATAAGATAAGATAA	TCTATCTATCCATCCATCTATCTATCTATCTATCTATCTATCTATCTATCTATCTATCTATCTATCTATCTATCT	TAATAATAATAATAATAATAATAATAATAATAATAATAATAA	AAATAAATAAATAAATAAATAAATAAATAAATAAATAAATAAATA	AATGAATGAATGAATGAATGAATGAATGAATGAATGAATAAATAAATAAATAAATAAATAAATAAATAAATAAATAAATAAATAAATAAA	CCTACCTGCCTGCCTTCCTTCCTTTCCTTCCTTTCTTCCTTCCTTCCTTCCTCTCCTTCCTTTCTCTCCTTCCTTCCTTTTTCTCCTTTCTTCCTCCTTC	ATAGATAGATAGATAGATAGATAGATAGATAGATAGATAGATAGATA
[truncated: 1 more columns]

## Sheet: Tab_S3D
Sample	Species	PpaY1	PpaY2	PpaY3	PpaY5	PpaY7	PpaY9	PpaY11	DYS495	PpaY13	PpaY15	PpaY17	PpaY19	PpaY21	PpaY25	PpaY26	PpaY28	PpaY29	DYS565	PpaY31	PpaY32	PpaY33	PpaY34	PpaY37	PpaY39	PpaY40	PpaY41	PpaY42	PpaY44	PpaY45	PpaY46	PpaY47	PpaY59	PpaY60	PpaY61	PpaY62	PpaY63	PpaY66	PpaY67	PpaY68	PpaY70	PpaY74	PpaY75	PpaY76	PpaY78	PpaY80	PpaY87	PpaY88	PpaY90
SAMN20949868	T. gelada Northern	59	68	95	29	96	61	59	42	82	33	40	51	68	20	45	52	64	55	43	95	55	37	40	48	54	40	#N/A	102	75	41	34	#N/A	#N/A	35	65	64	54	44	#N/A	95	22	60	#N/A	30	46	84	96	55
SAMN20949869	T. gelada Northern	59	68	95	29	96	61	#N/A	42	82	33	40	51	68	20	45	#N/A	64	55	43	95	#N/A	37	40	48	54	40	66	102	#N/A	41	34	84	59	35	65	#N/A	54	44	#N/A	95	22	60	64	#N/A	38	84	96	55
SAMN20949870	T. gelada Northern	59	68	95	29	#N/A	61	63	42	#N/A	33	40	47	73	20	42	56	64	55	39	#N/A	55	37	44	48	54	40	#N/A	102	80	41	34	84	71	35	#N/A	74	54	44	#N/A	100	22	#N/A	64	30	#N/A	76	96	51
SAMN20949871	T. gelada Northern	59	68	95	29	96	61	63	42	#N/A	33	40	47	73	20	45	60	64	55	39	95	55	37	44	48	54	40	61	102	75	41	34	#N/A	67	35	65	74	54	44	68	100	22	50	64	30	46	72	96	51
SAMN20949872	T. gelada Northern	59	68	95	29	96	61	63	42	82	33	40	47	#N/A	20	42	52	64	55	39	103	55	37	44	48	54	#N/A	61	102	75	41	34	94	67	35	65	74	54	44	#N/A	100	22	60	64	30	46	76	96	51
SAMN20949873	T. gelada Northern	59	68	95	29	96	61	63	42	82	33	40	47	73	20	42	60	64	55	39	103	55	37	44	48	54	#N/A	#N/A	102	75	41	34	89	67	35	65	74	54	44	68	#N/A	22	60	64	30	46	#N/A	96	55
SAMN20949877	T. gelada Northern	59	68	95	29	96	61	59	42	82	33	#N/A	47	68	20	45	56	64	55	43	95	55	37	40	48	54	40	66	102	#N/A	#N/A	34	79	59	35	65	54	54	44	68	100	22	40	64	#N/A	50	76	96	51
SAMN20949878	T. gelada Northern	59	68	95	29	96	61	59	42	82	33	40	47	73	20	42	52	64	55	39	103	55	37	44	48	54	40	66	102	75	41	34	89	67	35	65	74	54	44	68	100	22	60	64	30	#N/A	76	96	51
SAMN20949880	T. gelada Northern	59	68	95	29	96	61	63	42	82	33	40	47	73	20	45	56	64	55	39	95	55	37	44	48	54	40	#N/A	102	75	41	34	84	67	35	65	74	54	44	68	100	22	60	64	30	50	76	96	51
SAMN20949881	T. gelada Northern	59	68	95	29	96	61	63	42	82	33	40	47	73	20	42	52	64	55	39	99	55	37	44	48	54	40	61	102	75	41	34	89	67	35	65	74	54	44	68	100	22	60	64	30	50	#N/A	96	51
SAMN20949882	T. gelada Northern	59	68	95	29	96	61	59	42	82	33	40	47	73	20	42	52	#N/A	55	39	#N/A	55	37	44	48	54	40	#N/A	102	75	#N/A	34	89	67	35	65	74	54	44	#N/A	#N/A	22	60	64	30	#N/A	76	96	#N/A
SAMN20949884	T. gelada Northern	59	68	95	29	96	61	#N/A	42	82	33	40	47	73	20	42	52	64	55	39	103	55	37	44	48	54	40	#N/A	102	75	41	34	89	67	#N/A	65	#N/A	54	#N/A	#N/A	#N/A	22	60	64	30	#N/A	76	96	51
SAMN20949885	T. gelada Northern	59	68	95	29	#N/A	61	59	42	82	33	40	47	#N/A	20	#N/A	52	64	55	39	103	#N/A	37	44	48	54	40	66	102	75	41	34	89	67	35	65	74	54	44	68	100	22	60	64	30	46	76	96	51
SAMN20949888	T. gelada Northern	59	68	95	29	96	61	59	42	82	33	40	47	68	20	45	56	64	55	43	95	55	37	40	48	54	40	#N/A	102	80	41	34	79	59	35	65	54	54	44	#N/A	100	22	60	68	36	50	76	96	51
SAMN20949889	T. gelada Northern	59	68	95	29	#N/A	61	59	42	82	33	40	47	73	20	42	60	64	55	39	103	55	37	44	48	54	40	66	102	75	41	34	89	67	35	65	74	54	44	68	100	22	60	64	30	50	76	96	51
SAMN20949891	T. gelada Northern	59	68	95	29	96	61	59	42	82	33	40	47	73	20	42	60	64	55	39	103	55	37	44	48	54	40	61	102	75	41	34	#N/A	67	35	65	74	54	44	#N/A	100	22	60	64	30	54	76	96	51
SAMN20949897	T. gelada Northern	59	68	95	29	96	61	59	42	#N/A	33	40	47	73	20	42	60	64	55	39	103	55	37	44	48	54	40	66	102	75	41	#N/A	89	67	35	65	74	54	44	68	105	22	60	64	30	46	76	96	51
SAMN20949902	T. gelada Northern	59	68	95	29	96	61	63	42	82	33	40	47	73	20	42	56	64	55	39	95	55	37	44	48	54	44	61	102	#N/A	41	#N/A	84	67	35	65	74	54	44	68	#N/A	22	60	64	30	50	76	96	51
SAMN20949907	T. gelada Northern	59	68	95	29	#N/A	61	63	42	82	#N/A	40	#N/A	73	20	42	60	64	55	39	#N/A	55	37	44	48	54	44	#N/A	102	75	41	34	#N/A	#N/A	35	65	74	54	44	68	100	22	60	64	30	#N/A	76	96	51
SAMN20949908	T. gelada Northern	59	68	95	29	96	61	59	42	82	33	40	47	73	20	#N/A	60	64	55	39	#N/A	55	37	44	48	54	40	#N/A	102	75	41	34	89	67	35	65	74	54	44	68	100	22	60	64	30	54	76	96	51
SAMN20949910	T. gelada Northern	59	68	95	29	96	61	63	#N/A	#N/A	33	40	47	73	20	42	52	64	55	39	99	#N/A	37	44	48	54	40	61	102	75	41	34	#N/A	67	35	65	#N/A	54	44	68	#N/A	22	60	64	30	#N/A	76	#N/A	51
SAMN20949911	T. gelada Northern	59	68	95	#N/A	96	61	59	42	#N/A	33	40	47	73	#N/A	42	60	64	55	39	103	55	37	44	48	#N/A	40	66	102	75	#N/A	34	#N/A	#N/A	35	#N/A	#N/A	#N/A	#N/A	68	#N/A	22	60	#N/A	36	#N/A	76	#N/A	#N/A
SAMN20949912	T. gelada Northern	59	68	95	29	#N/A	61	63	42	#N/A	33	40	47	73	20	#N/A	52	64	55	39	#N/A	55	37	44	48	54	40	#N/A	102	75	41	34	89	67	#N/A	#N/A	74	54	44	68	100	22	60	64	30	#N/A	76	#N/A	51
SAMN20949913	T. gelada Northern	59	#N/A	95	29	#N/A	61	63	42	82	33	40	47	73	20	42	52	64	55	39	99	55	37	44	48	54	40	61	102	75	#N/A	34	#N/A	67	35	65	74	54	44	68	100	22	60	64	30	#N/A	#N/A	96	51
SAMN20949914	T. gelada Northern	59	#N/A	95	29	96	61	59	42	#N/A	33	40	47	73	20	42	60	64	55	39	103	55	37	44	48	54	40	66	102	75	41	34	89	67	35	65	74	54	44	68	100	22	60	64	30	#N/A	76	96	51
SAMN20949847	T. gelada Central	59	68	95	29	96	61	63	42	82	33	40	47	78	20	51	60	64	55	39	95	55	61	40	48	54	40	#N/A	102	75	41	34	84	67	35	73	69	54	44	#N/A	105	22	#N/A	72	39	46	84	96	55
SAMN20949848	T. gelada Central	59	68	95	29	96	61	59	42	82	33	40	47	73	20	#N/A	52	64	55	39	95	55	49	40	48	58	40	#N/A	102	80	41	34	69	75	35	#N/A	64	54	44	68	100	22	60	68	#N/A	46	#N/A	96	51
SAMN20949849	T. gelada Central	59	68	#N/A	29	#N/A	#N/A	63	42	82	33	40	47	73	20	51	60	64	55	#N/A	103	55	49	44	48	54	36	#N/A	102	85	41	34	69	67	35	69	#N/A	54	44	#N/A	#N/A	22	#N/A	68	30	46	80	96	#N/A
SAMN20949854	T. gelada Central	#N/A	#N/A	#N/A	#N/A	#N/A	#N/A	63	#N/A	#N/A	#N/A	40	#N/A	#N/A	#N/A	#N/A	#N/A	64	55	#N/A	#N/A	#N/A	#N/A	40	#N/A	#N/A	#N/A	#N/A	#N/A	#N/A	41	34	#N/A	#N/A	#N/A	#N/A	69	54	#N/A	#N/A	#N/A	#N/A	#N/A	#N/A	#N/A	46	#N/A	#N/A	#N/A
SAMN20949857	T. gelada Central	59	68	95	29	96	61	63	42	82	33	40	47	73	20	45	56	64	55	39	99	55	53	44	48	58	36	66	102	85	41	34	69	67	35	69	74	54	44	68	95	22	60	76	#N/A	46	84	96	#N/A
SAMN20949858	T. gelada Central	59	68	95	29	#N/A	61	63	42	82	33	40	47	73	20	45	56	64	55	39	99	55	49	44	48	58	36	66	102	85	41	34	69	67	35	69	#N/A	54	44	#N/A	#N/A	22	60	#N/A	30	#N/A	84	#N/A	51
SAMN20949862	T. gelada Central	59	#N/A	95	29	96	61	63	42	82	33	40	47	78	#N/A	51	60	64	55	39	#N/A	55	61	40	48	54	#N/A	66	102	75	41	34	84	67	35	73	69	54	44	68	105	22	45	72	39	#N/A	#N/A	96	#N/A
SAMN20949863	T. gelada Central	59	68	95	29	96	61	63	42	82	33	40	47	73	20	45	60	64	55	#N/A	99	55	49	44	48	58	36	66	102	#N/A	41	34	69	67	35	69	69	54	44	#N/A	95	22	60	#N/A	#N/A	#N/A	84	96	51
SAMN20949864	T. gelada Central	59	68	#N/A	29	96	61	63	42	82	33	40	47	73	20	45	60	64	55	39	99	55	49	44	48	58	36	66	102	85	41	34	69	67	35	69	69	54	44	#N/A	95	22	60	68	30	46	84	#N/A	51
SAMN20949865	T. gelada Central	59	68	95	29	96	61	63	42	82	33	44	47	73	20	51	60	64	55	39	99	55	61	40	48	54	36	66	102	75	41	34	69	63	35	73	69	54	44	68	105	22	60	68	30	46	92	96	55
[truncated: 1 more columns]

## Sheet: Tab_S3E
Sample	Species	MmuY1	MmuY6	DYS391	PpaY7	PpaY9	PpaY11	PpaY13	MmuY15	PpaY15	MmuY19	PpaY18	PpaY16	MmuY21	PpaY17	PpaY19	MmuY25	PpaY23	PpaY25	PpaY28	MmuY39	MmuY40	MmuY41	DYS565	PpaY31	PpaY32	MmuY47	MmuY48	MmuY49	PpaY33	MmuY51	MmuY52	PpaY39	PpaY40	PpaY41	PpaY42	MmuY59	MmuY60	MmuY62	PpaY45	MmuY67	MmuY68	MmuY70	MmuY71	MmuY73	PpaY68	MmuY78	MmuY79	MmuY82
SAMN20949868	T. gelada Northern	TTATATTATATTATATTTTATTTATT	CATTTATTTATTTATTTATTTATTCATTCATTCATTCATTCATTCATTCATTCATTCATTCATTT	#N/A	TCCCTCCCTCCCTCCCTGCCTTCCTCCCTTCCTCCCTGCCTTCCTCCCTTCCTCCCTCCCCCTTTTTCCCTCCCTCTCCCTCCCACCTTCCCTCCC	TAAAATAAAATAAAATAAAGTAAAATAAAATAAAATAAAATAAAATAATAAAATAAAATAA	TATCTGTCTGTCTGTCTGTCTATCTATCTATCTATCTATCTATCTATCTATCTATCTAT	TTCCTTCCTTCCTTCCCTCCTTCCTTCCTTCCTTCTTCCTTCCTTCCTTCTTTCCTTCCTTCCTTCTTTCCTTCCTTCCTCT	TTATTTATTTATTTGTTTATT	AAAAATAAAAATAAAAATAAAAATAAAATAAAA	AAAAAAATAAATAAATAAATAAA	ATATTATATTGTTATGTTATATTATATTATATTATATTATATTGTATTTATTATATT	ATATTATATTGTTATGTTATATTATATTATATTATATTATATTGTATTTATTATATT	TATTTATTTATTTATTTATTTATTTATTTA	TATTTCAAACAAACAAACAAACAAACAAACAATCAAACAAAAAAAT	TTGTTTCCTTCCTTCCTTCCTTCCTTCCTTCCTTCTTTCCTTCTTTCCTTCTTTC	TTTCTTTTCTTTTCTTTTTTTTCTTTTCTTTCCTGTTCTTTTCTTTTCCTCTC	#N/A	ATTATTATTATTATTATTAT	TATCTATCTATCTATCTATCTATCTATCTATCTATCTATCTATCTATCAATCAC	ATCATCATCATCATCATCATCATCATTGTCGTCGTCGTCGTCGTCATCATCATCATAATCATCAT	TGTGTATGTATGTATGTATGTATGTATTATATGTGTATATAT	#N/A	ATAAATACATACATACATACATACATATATACATACATACATAAATACATAAATA	AAATAAATAAATAAATGAATAAATAAATAAATAAATAAATAAA	#N/A	#N/A	TATGTATGTATGTACGTATATATGTATGTATGTATGTAT	#N/A	CATACCATACCATACGATACCATACCATACCATACCACACCATACTATACCATAC	AAAAAAAAAATAAATAAATAAATAATAAATAAATAAATAAATAAATATTCT	TTAAAATTATTATTATTATTTTATTATTATTAT	ATACATACATACATACATACCTACATACATACATACATACATACATAA	TTTATTTATTTATCTATCTATCTATCTATCTATCTATTTATTTATTTATTTATTG	TAGACGATAGATAGATAGATAGATAGATAGATAGATAGATAGATAAGAGATATAAAGATG	#N/A	TTTATTTATTATTTATTTATTTATTTATTTATTTATTTT	CTATCTGCCTATCTATCTATCTATCTATCTATCTATCTATCTATCTATCTATCTATCATCTATCTATCTATCTATCTATCTATCATCTGTCTATGTAT	ACAAAACAAAACAAAACAAACAAAACAAAACAAAACAAAA	AATAAAAAAAATAAAATAAAATAAAATAAAATAAAATAAAATAAAATAAAATAAAATAAAATAAAACAAAATAAAATAAAA	TATCTTTATGTGTGTGTGTATGTATATATATATATATATATATATTTA	TCCTACCTACTAACCTACCTACCTACCTAGCTACCTACCCACCTACCTATTTATCTACATACTTACCTAACAATCCATCTACCTACTTGCCTACCTA	GGAAGGGAGGGAGGGAGGGA	TATATTTATTTATTTATTTGTTTGTTTGTTTGTTTGTTTATTTAATTAGTTA	AAATAAATAAATAAATAAATAAAT	#N/A	AAAAAACAAACAAACAAACAAACAAACAAACAAAAACA	TATTTATTTATTTATTTATTTATTTATTTATTTATTTATTTATTTA	#N/A
SAMN20949869	T. gelada Northern	#N/A	CATTTATTTATTTATTTATTTATTCATTCATTCATTCATTCATTCATTCATTCATTCATTCATTT	#N/A	TCCCTCCCTCCCTCCCTGCCTTCCTCCCTTCCTCCCTGCCTTCCTCCCTTCCTCCCTCCCCCTTTTTCCCTCCCTCTCCCTCCCACCTTCCCTCCC	TAAAATAAAATAAAATAAAGTAAAATAAAATAAAATAAAATAAAATAATAAAATAAAATAA	TATCTGTCTGTCTGTCTGTCTATCTATCTATCTATCTATCTATCTATCTATCTATCTAT	TTCCTTCCTTCCTTCCCTCCTTCCTTCCTTCCTTCTTCCTTCCTTCCTTCTTTCCTTCCTTCCTTCTTTCCTTCCTTCCTCT	TTATTTATTTATTTGTTTATT	AAAAATAAAAATAAAAATAAAAATAAAATAAAA	AAAAAAATAAATAAATAAATAAA	ATATTATATTGTTATGTTATATTATATTATATTATATTATATTGTATTTATTATATT	ATATTATATTGTTATGTTATATTATATTATATTATATTATATTGTATTTATTATATT	TATTTATTTATTTATTTATTTATTTATTTA	TATTTCAAACAAACAAACAAACAAACAAACAATCAAACAAAAAAAT	TTGTTTCCTTCCTTCCTTCCTTCCTTCCTTCCTTCTTTCCTTCTTTCCTTCTTTC	TTTCTTTTCTTTTCTTTTTTTTCTTTTCTTTCCTGTTCTTTTCTTTTCCTCTC	#N/A	ATTATTATTATTATTATTAT	#N/A	ATCATCATCATCATCATCATCATCATTGTCGTCGTCGTCGTCGTCATCATCATCATAATCATCAT	TGTGTATGTATGTATGTATGTATGTATTATATGTGTATATAT	#N/A	ATAAATACATACATACATACATACATATATACATACATACATAAATACATAAATA	AAATAAATAAATAAATGAATAAATAAATAAATAAATAAATAAA	ATAGATAGATAAGATAGATAGATAGATGATAGATAGATAGGTAGGTAGATAGATAGATAGATAGATAGATAGATAGATAGATAGATAGATAGATAGATA	AGGAAGGGAGGGAGGGAGGGAGGGAGGGAGGGAGGATGGGAGGGAGGAAGGGAAGAAGAGAAGAAGGAAGG	TATGTATGTATGTACGTATATATGTATGTATGTATGTAT	#N/A	#N/A	AAAAAAAAAATAAATAAATAAATAATAAATAAATAAATAAATAAATATTCT	TTAAAATTATTATTATTATTTTATTATTATTAT	ATACATACATACATACATACCTACATACATACATACATACATACATAA	TTTATTTATTTATCTATCTATCTATCTATCTATCTATTTATTTATTTATTTATTG	TAGACGATAGATAGATAGATAGATAGATAGATAGATAGATAGATAAGAGATATAAAGATG	#N/A	TTTATTTATTATTTATTTATTTATTTATTTATTTATTTT	CTATCTGCCTATCTATCTATCTATCTATCTATCTATCTATCTATCTATCTATCTATCATCTATCTATCTATCTATCTATCTATCATCTGTCTATGTAT	ACAAAACAAAACAAAACAAACAAAACAAAACAAAACAAAA	#N/A	TATCTTTATGTGTGTGTGTATGTATATATATATATATATATATATTTA	TCCTACCTACTAACCTACCTACCTACCTAGCTACCTACCCACCTACCTATTTATCTACATACTTACCTAACAATCCATCTACCTACTTGCCTACCTA	GGAAGGGAGGGAGGGAGGGA	TATATTTATTTATTTATTTGTTTGTTTGTTTGTTTGTTTATTTAATTAGTTA	AAATAAATAAATAAATAAATAAAT	#N/A	AAAAAACAAACAAACAAACAAACAAACAAACAAAAACA	TATTTATTTATTTATTTATTTATTTATTTATTTATTTATTTATTTA	#N/A
SAMN20949878	T. gelada Northern	TTATATTATATTATATTTTATTTATT	CATTTATTTATTTATTTATTTATTCATTCATTCATTCATTCATTCATTCATTCATTCATTCATTT	#N/A	TCCCTCCCTCCCTCCCTGCCTTCCTCCCTTCCTCCCTGCCTTCCTCCCTTCCTCCCTCCCCCTTTTTCCCTCCCTCTCCCTCCCACCTTCCCTCCC	TAAAATAAAATAAAATAAAGTAAAATAAAATAAAATAAAATAAAATAATAAAATAAAATAA	TATCTGTCTGTCTGTCTGTCTATCTATCTATCTATCTATCTATCTATCTATCTATCTAT	TTCCTTCCTTCCTTCCCTCCTTCCTTCCTTCCTTCTTCCTTCCTTCCTTCTTTCCTTCCTTCCTTCTTTCCTTCCTTCCTCT	TTATTTATTTATTTGTTTATT	AAAAATAAAAATAAAAATAAAAATAAAATAAAA	AAAAAAATAAATAAATAAATAAA	ATATTATATTGTTATGTTATATTATATTATATTATATTATATTGTATTTATTATATT	ATATTATATTGTTATGTTATATTATATTATATTATATTATATTGTATTTATTATATT	TATTTATTTATTTATTTATTTATTTATTTA	TATTTCAAACAAACAAACAAACAAACAAACAATCAAACAAAAAAAT	TTGTTTCCTTCCTTCCTTCCTTCCTTCCTTCTTTCCTTCTTTCCTTCTTTC	TTTCTTTTCTTTTCTTTTTTTTCTTTTCTTTCCTGTTCTTTTCTTTTCCTCTC	#N/A	ATTATTATTATTATTATTAT	TATCTATCTATCTATCTATCTATCTATCTATCTATCTATCTATCTATCAATCAC	ATCATCATCATCATCATCATCATCATTGTCGTCGTCGTCGTCGTCATCATCATCATAATCATCAT	TGTGTATGTATGTATGTATGTATGTATTATATGTGTATATAT	#N/A	ATAAATACATACATACATACATACATATATACATACATACATAAATACATAAATA	AAATAAATAAATAAATGAATAAATAAATAAATAAATAAA	ATAGATAGATAAGATAGATAGATAGATGATAGATAGATAGGTAGGTAGATAGATAGATAGATAGATAGATAGATAGATAGATAGATAGATAGATAGATA	#N/A	TATGTATGTATGTACGTATATATGTATGTATGTATGTAT	#N/A	CATACCATACCATACGATACCATACCATACCATACCACACCATACTATACCATAC	AAAAAAAAAATAAATAAATAAATAATAAATAAATAAATAAATAAATATTCT	TTAAAATTATTATTATTATTTTATTATTATTAT	ATACATACATACATACATACCTACATACATACATACATACATACATAA	TTTATTTATTTATCTATCTATCTATCTATCTATCTATTTATTTATTTATTTATTG	TAGACGATAGATAGATAGATAGATAGATAGATAGATAGATAGATAAGAGATATAAAGATG	#N/A	TTTATTTATTATTTATTTATTTATTTATTTATTTATTTT	CTATCTGCCTATCTATCTATCTATCTATCTATCTATCTATCTATCTATCTATCATCTATCTATCTATCTATCTATCTATCATCTGTCTATGTAT	ACAAAACAAAACAAAACAAACAAAACAAAACAAAACAAAA	AATAAAAAAAATAAAATAAAATAAAATAAAATAAAATAAAATAAAATAAAATAAAATAAAATAAAACAAAATAAAATAAAA	TATCTTTATGTGTGTGTGTATGTATATATATATATATATATATATTTA	TCCTACCTACTAACCTACCTACCTACCTAGCTACCTACCCACCTACCTATTTATCTACATACTTACCTAACAATCCATCTACCTACTTGCCTACCTA	GGAAGGGAGGGAGGGAGGGA	TATATTTATTTATTTATTTGTTTGTTTGTTTGTTTGTTTATTTAATTAGTTA	AAATAAATAAATAAATAAATAAAT	CTCCCTCCCTCCCTCCCTCCCTCCCTCTCTCTCTTTCTTTCTTCCT	AAAAAACAAACAAACAAACAAACAAACAAACAAAAACA	TATTTATTTATTTATTTATTTATTTATTTATTTATTTATTTA	#N/A
SAMN20949914	T. gelada Northern	TTATATTATATTATATTTTATTTATT	CATTTATTTATTTATTTATTTATTCATTCATTCATTCATTCATTCATTCATTCATTCATTCATTT	#N/A	TCCCTCCCTCCCTCCCTGCCTTCCTCCCTTCCTCCCTGCCTTCCTCCCTTCCTCCCTCCCCCTTTTTCCCTCCCTCTCCCTCCCACCTTCCCTCCC	TAAAATAAAATAAAATAAAGTAAAATAAAATAAAATAAAATAAAATAATAAAATAAAATAA	TATCTGTCTGTCTGTCTGTCTATCTATCTATCTATCTATCTATCTATCTATCTATCTAT	#N/A	TTATTTATTTATTTGTTTATT	AAAAATAAAAATAAAAATAAAAATAAAATAAAA	AAAAAAATAAATAAATAAATAAA	ATATTATATTGTTATGTTATATTATATTATATTATATTATATTGTATTTATTATATT	ATATTATATTGTTATGTTATATTATATTATATTATATTATATTGTATTTATTATATT	TATTTATTTATTTATTTATTTATTTATTTA	TATTTCAAACAAACAAACAAACAAACAAACAATCAAACAAAAAAAT	TTGTTTCCTTCCTTCCTTCCTTCCTTCCTTCTTTCCTTCTTTCCTTCTTTC	TTTCTTTTCTTTTCTTTTTTTTCTTTTCTTTCCTGTTCTTTTCTTTTCCTCTC	#N/A	ATTATTATTATTATTATTAT	TATCTATCTATCTATCTATCTATCTATCTATCTATCTATCTATCTATCTATCTATCAATCAC	ATCATCATCATCATCATCATCATCATTGTCGTCGTCGTCGTCGTCATCATCATCATAATCATCAT	TGTGTATGTATGTATGTATGTATGTATTATATGTGTATATAT	#N/A	ATAAATACATACATACATACATACATATATACATACATACATAAATACATAAATA	AAATAAATAAATAAATGAATAAATAAATAAATAAATAAA	ATAGATAGATAAGATAGATAGATAGATGATAGATAGATAGGTAGGTAGATAGATAGATAGATAGATAGATAGATAGATAGATAGATAGATAGATAGATA	#N/A	TATGTATGTATGTACGTATATATGTATGTATGTATGTAT	#N/A	CATACCATACCATACGATACCATACCATACCATACCACACCATACTATACCATAC	AAAAAAAAAATAAATAAATAAATAATAAATAAATAAATAAATAAATATTCT	TTAAAATTATTATTATTATTTTATTATTATTAT	ATACATACATACATACATACCTACATACATACATACATACATACATAA	TTTATTTATTTATCTATCTATCTATCTATCTATCTATTTATTTATTTATTTATTG	TAGACGATAGATAGATAGATAGATAGATAGATAGATAGATAGATAAGAGATATAAAGATG	#N/A	TTTATTTATTATTTATTTATTTATTTATTTATTTATTTT	CTATCTGCCTATCTATCTATCTATCTATCTATCTATCTATCTATCTATCTATCTATCATCTATCTATCTATCTATCTATCTATCATCTGTCTATGTAT	ACAAAACAAAACAAAACAAACAAAACAAAACAAAACAAAA	AATAAAAAAAATAAAATAAAATAAAATAAAATAAAATAAAATAAAATAAAATAAAATAAAATAAAACAAAATAAAATAAAA	TATCTTTATGTGTGTGTGTATGTATATATATATATATATATATATTTA	TCCTACCTACTAACCTACCTACCTACCTAGCTACCTACCCACCTACCTATTTATCTACATACTTACCTAACAATCCATCTACCTACTTGCCTACCTA	GGAAGGGAGGGAGGGAGGGA	TATATTTATTTATTTATTTGTTTGTTTGTTTGTTTGTTTATTTAATTAGTTA	AAATAAATAAATAAATAAATAAAT	CTCCCTCCCTCCCTCCCTCCCTCCCTCTCTCTCTTTCTTTCTTCCT	#N/A	TATTTATTTATTTATTTATTTATTTATTTATTTATTTATTTA	#N/A
SAMN20949863	T. gelada Central	TTATATTATATTATATTTTATTTATT	CATTTATTTATTTATTTATTTATTCATTCATTCATTCATTCATTCATTCATTCATTCATTCATTT	#N/A	TCCCTCCCTCCCTCCCTGCCTTCCTCCCTTCCTCCCTGCCTTCCTCCCTTCCTCCCTCCCCCTTTTTCCCTCCCTCTCCCTCCCACCTTCCCTCCC	TAAAATAAAATAAAATAAAGTAAAATAAAATAAAATAAAATAAAATAATAAAATAAAATAA	TATCTGTCTGTCTGTCTGTCTATCTATCTATCTATCTATCTATCTATCTATCTATCTATCTAT	TTCCTTCCTTCCTTCCCTCCTTCCTTCCTTCCTTCTTCCTTCCTTCCTTCTTTCCTTCCTTCCTTCTTTCCTTCCTTCCTCT	TTATTTATTTATTTGTTTATT	AAAAATAAAAATAAAAATAAAAATAAAATAAAA	AAAAAAATAAATAAATAAATAAA	ATATTATATTGTTATGTTATATTATATTATATTATATTATATTGTATTTATTATATT	ATATTATATTGTTATGTTATATTATATTATATTATATTATATTGTATTTATTATATT	TATTTATTTATTTATTTATTTATTTATTTA	TATTTCAAACAAACAAACAAACAAACAAACAATCAAACAAAAAAAT	TTGTTTCCTTCCTTCCTTCCTTCCTTCCTTCTTTCCTTCTTTCCTTCTTTC	TTTCTTTTCTTTTCTTTTTTTTCTTTTCTTTCCTGTTCTTTTCTTTTCCTCTC	#N/A	ATTATTATTATTATTATTAT	TATCTATCTATCTATCTATCTATCTATCTATCTATCTATCTATCTATCTATCTATCAATCAC	ATCATCATCATCATCATCATCATCATTGTCGTCGTCGTCGTCGTCATCATCATCATAATCATCAT	TGTGTATGTATGTATGTATGTATGTATTATATGTGTATATAT	#N/A	ATAAATACATACATACATACATACATATATACATACATACATAAATACATAAATA	#N/A	ATAGATAGATAAGATAGATAGATAGATGATAGATAGATAGGTAGGTAGATAGATAGATAGATAGATAGATAGATAGATAGATAGATAGATAGATAGATA	AGGAAGGGAGGGAGGGAGGGAGGGAGGGAGGGAGGATGGGAGGGAGGAAGGGAAGAAGAGAAGAAGGAAGG	TATGTATGTATGTACGTATATATGTATGTATGTATGTAT	#N/A	CATACCATACCATACGATACCATACCATACCATACCACACCATACTATACCATAC	AAAAAATAAATAAATAAATAAATAATAAATAAATAAATAAATAAATATTCT	TTAAAATTATTATTATTATTTTATTATTATTAT	ATACATACATACATACATACCTACATACATACATACATACATACATAA	TTTATTTATTTATCTATCTATCTATCTATCTATCTATCTATTTATTTATTTATTTATTG	TAGACGATAGATAGATAGATAGATAGATAGATAGATAGATAAGAGATATAAAGATG	#N/A	TTTATTTATTATTTATTTATTTATTTATTTATTTATTTT	CTATCTGCCTATCTATCTATCTATCTATCTATCTATCTATCTATCTATCTATCTATCATCTATCTATCTATCTATCTATCTATCATCTGTCTATGTAT	ACAAAACAAAACAAAACAAACAAAACAAAACAAAACAAAA	#N/A	TATCTTTATGTGTGTGTGTATGTATATATATATATATATATATATTTA	TCCTACCTACTAACCTACCTACCTACCTAGCTACCTACCCACCTACCTATTTATCTACATACTTACCTAACAATCCATCTACCTACTTGCCTACCTA	GGAAGGGAGGGAGGGAGGGA	TATATTTATTTATTTATTTGTTTGTTTGTTTGTTTGTTTATTTAATTAGTTA	AAATAAATAAATAAATAAATAAAT	#N/A	AAAAAACAAACAAACAAACAAACAAACAAACAAAAACA	TATTTATTTATTTATTTATTTATTTATTTATTTATTTA	#N/A
SAMN20949864	T. gelada Central	TTATATTATATTATATTTTATTTATT	CATTTATTTATTTATTTATTTATTCATTCATTCATTCATTCATTCATTCATTCATTCATTCATTT	#N/A	TCCCTCCCTCCCTCCCTGCCTTCCTCCCTTCCTCCCTGCCTTCCTCCCTTCCTCCCTCCCCCTTTTTCCCTCCCTCTCCCTCCCACCTTCCCTCCC	TAAAATAAAATAAAATAAAGTAAAATAAAATAAAATAAAATAAAATAATAAAATAAAATAA	TATCTGTCTGTCTGTCTGTCTATCTATCTATCTATCTATCTATCTATCTATCTATCTATCTAT	TTCCTTCCTTCCTTCCCTCCTTCCTTCCTTCCTTCTTCCTTCCTTCCTTCTTTCCTTCCTTCCTTCTTTCCTTCCTTCCTCT	TTATTTATTTATTTGTTTATT	AAAAATAAAAATAAAAATAAAAATAAAATAAAA	AAAAAAATAAATAAATAAATAAA	ATATTATATTGTTATGTTATATTATATTATATTATATTATATTGTATTTATTATATT	ATATTATATTGTTATGTTATATTATATTATATTATATTATATTGTATTTATTATATT	TATTTATTTATTTATTTATTTATTTATTTA	TATTTCAAACAAACAAACAAACAAACAAACAATCAAACAAAAAAAT	TTGTTTCCTTCCTTCCTTCCTTCCTTCCTTCTTTCCTTCTTTCCTTCTTTC	TTTCTTTTCTTTTCTTTTTTTTCTTTTCTTTCCTGTTCTTTTCTTTTCCTCTC	#N/A	ATTATTATTATTATTATTAT	TATCTATCTATCTATCTATCTATCTATCTATCTATCTATCTATCTATCTATCTATCAATCAC	#N/A	TGTGTATGTATGTATGTATGTATGTATTATATGTGTATATAT	#N/A	ATAAATACATACATACATACATACATATATACATACATACATAAATACATAAATA	AAATAAATAAATAAATGAATAAATAAATAAATAAATAAA	ATAGATAGATAAGATAGATAGATAGATGATAGATAGATAGGTAGGTAGATAGATAGATAGATAGATAGATAGATAGATAGATAGATAGATAGATAGATA	AGGAAGGGAGGGAGGGAGGGAGGGAGGGAGGGAGGATGGGAGGGAGGAAGGGAAGAAGAGAAGAAGGAAGG	TATGTATGTATGTACGTATATATGTATGTATGTATGTAT	#N/A	CATACCATACCATACGATACCATACCATACCATACCACACCATACTATACCATAC	AAAAAATAAATAAATAAATAAATAATAAATAAATAAATAAATAAATATTCT	TTAAAATTATTATTATTATTTTATTATTATTAT	ATACATACATACATACATACCTACATACATACATACATACATACATAA	TTTATTTATTTATCTATCTATCTATCTATCTATCTATCTATTTATTTATTTATTTATTG	TAGACGATAGATAGATAGATAGATAGATAGATAGATAGATAAGAGATATAAAGATG	#N/A	TTTATTTATTATTTATTTATTTATTTATTTATTTATTTT	CTATCTGCCTATCTATCTATCTATCTATCTATCTATCTATCTATCTATCTATCTATCATCTATCTATCTATCTATCTATCTATCATCTGTCTATGTAT	ACAAAACAAAACAAAACAAACAAAACAAAACAAAACAAAA	AATAAAAAAAATAAAATAAAATAAAATAAAATAAAATAAAATAAAATAAAATAAAATAAAATAAAATAAAATAAAACAAAATAAAATAAAA	TATCTTTATGTGTGTGTGTATGTATATATATATATATATATATATTTA	TCCTACCTACTAACCTACCTACCTACCTAGCTACCTACCCACCTACCTATTTATCTACATACTTACCTAACAATCCATCTACCTACTTGCCTACCTA	GGAAGGGAGGGAGGGAGGGA	TATATTTATTTATTTATTTGTTTGTTTGTTTGTTTGTTTATTTAATTAGTTA	AAATAAATAAATAAATAAATAAAT	#N/A	AAAAAACAAACAAACAAACAAACAAACAAACAAAAACA	TATTTATTTATTTATTTATTTATTTATTTATTTATTTA	#N/A
SAMN20949865	T. gelada Central	TTATATTATATTATATTTTATTTATT	CATTTATTTATTTATTTATTTATTCATTCATTCATTCATTCATTCATTCATTCATTCATTCATTT	#N/A	#N/A	TAAAATAAAATAAAATAAAGTAAAATAAAATAAAATAAAATAAAATAATAAAATAAAATAA	TATCTGTCTGTCTGTCTGTCTATCTATCTATCTATCTATCTATCTATCTATCTATCTATCTAT	TTCCTTCCTTCCTTCCCTCCTTCCTTCCTTCCTTCTTCCTTCCTTCCTTCTTTCCTTCCTTCCTTCTTTCCTTCCTTCCTCT	TTATTTATTTATTTGTTTATT	AAAAATAAAAATAAAAATAAAAATAAAATAAAA	AAAAAAATAAATAAATAAATAAA	ATATTATATTGTTATGTTATATTATATTATATTATATTATATTGTATTTATTATATT	ATATTATATTGTTATGTTATATTATATTATATTATATTATATTGTATTTATTATATT	TATTTATTTATTTATTTATTTATTTATTTA	TATTTCAAACAAACAAACAAACAAACAAACAAACAATCAAACAAAAAAAT	TTGTTTCCTTCCTTCCTTCCTTCCTTCCTTCTTTCCTTCTTTCCTTCTTTC	TTTCTTTTCTTTTCTTTTTTTTCTTTTCTTTCCTGTTCTTTTCTTTTCCTCTC	#N/A	ATTATTATTATTATTATTAT	TATCTATCTATCTATCTATCTATCTATCTATCTATCTATCTATCTATCTATCTATCAATCAC	ATCATCATCATCATCATCATCATCATTGTCGTCGTCGTCGTCGTCATCATCATCATAATCATCAT	TGTGTATGTATGTATGTATGTATGTATTATATGTGTATATAT	#N/A	ATAAATACATACATACATACATACATATATACATACATACATAAATACATAAATA	AAATAAATAAATAAATGAATAAATAAATAAATAAATAAA	ATAGATAGATAAGATAGATAGATAGATGATAGATAGATAGGTAGGTAGATAGATAGATAGATAGATAGATAGATAGATAGATAGATAGATAGATAGATA	AGGAAGGGAGGGAGGGAGGGAGGGAGGGAGGGAGGATGGGAGGGAGGAAGGGAAGAAGAGAAGAAGGAAGG	TATGTATGTATGTACGTATATATGTATGTATGTATGTAT	#N/A	CATACCATACCATACGATACCATACCATACCATACCACACCATACTATACCATAC	AAAAAAAAAATAAATAAATAAATAATAAATAAATAAATAAATAAATATTCT	TTAAAATTATTATTATTATTTTATTATTATTAT	ATACATACATACATACATACCTACATACATACATACATACATACATAA	TTTATTTATTTATCTATCTATCTATCTATCTATCTATTTATTTATTTATTTATTG	TAGACGATAGATAGATAGATAGATAGATAGATAGATAGATAAGAGATATAAAGATG	#N/A	TTTATTTATTATTTATTTATTTATTTATTTATTTATTTT	CTATCTGCCTATCTATCTATCTATCTATCTATCTATCTATCTATCTATCTATCTATCATCTATCTATCTATCTATCTATCTATCATCTGTCTATGTAT	ACAAAACAAAACAAAACAAACAAAACAAAACAAAACAAAA	AATAAAAAAAATAAAATAAAATAAAATAAAATAAAATAAAATAAAATAAAATAAAATAAAATAAAACAAAATAAAATAAAA	TATCTTTATGTGTGTGTGTATGTATATATATATATATATATATATTTA	TCCTACCTACTAACCTACCTACCTACCTAGCTACCTACCCACCTACCTATTTATCTACATACTTACCTAACAATCCATCTACCTACTTGCCTACCTA	GGAAGGGAGGGAGGGAGGGA	TATATTTATTTATTTATTTGTTTGTTTGTTTGTTTGTTTATTTAATTAGTTA	AAATAAATAAATAAATAAATAAAT	CTCCCTCCCTCCCTCCCTCCCTCCCTCTCTCTCTTTCTTTCTTCCT	AAAAAACAAACAAACAAACAAACAAACAAACAAAAACA	TATTTATTTATTTATTTATTTATTTATTTATTTATTTA	#N/A
NE712562	P. ursinus	TTATATTATATTATATTTTATTTATT	CATTTATTTATTTATTTATTTATTCATTCATTCATTCATTCATTCATTCATTCATTT	CTATCTCTCTCTCTCTCTCTCTCTATCTATCTACC	TCCCTCCCTCCCTCCCTGCCTTCCTCCCTTCCTCCCTGCCTTCCTCCCTTCCTCCCTCCCCCTTTTTCCCTCCTTCTCCCTCCCACCTTCCCTCCC	TAAAATAAAATAAAATAAAGTAAAATAAAATAAAATAAAATAAAATAATAAAATAAAATAA	TATCTGTCTGTCTATCTATCTATCTATCTATCTATCTATCTATCTATCTATCTATCTATCTATCTAT	TTCCTTCCTTCCTTCCCTCCTTCCTTCCTTCCTTCTTCCTTCCTTCCTTCTTTCCTTCCTTCCTTCTTTCCTTCCTTCCTC	TTATTTATTTATTTGTTTATT	AAAAATAAAAATAAAAATAAAAATAAAAATAAAAATAAAAATAAAATAAAA	AAAAAAATTAATAAATAAATAAA	ATATTATATTGTTATGTTATATTATATTATATTATATTATATTATATTATATTATATTATATTTATTATATT	ATATTATATTGTTATGTTATATTATATTATATTATATTATATTATATTATATTATATTATATTTATTATATT	TATTTATTTATTTATTTATTTATTTATTTA	TATTTCAAACAAACAAACAAACAAACAAACAAACAAAAAAAT	TTGTTTCCTTCCTTCCTTCCTTCCTTCCTTCCTTCCTTCCTTCCTTCCTTCCTTCCTTCCTTCTTTCCTTCTTTCCTTCTTTC	#N/A	AAAATAAAATAAAATAAAATAAAATAATAAAATAAAATAAAGTAAAGTAAAATAAAATAAAATAAAA	#N/A	#N/A	#N/A	#N/A	#N/A	ATAAATACATACATACATACATACATATATACATACATACATAAATACATAAATA	AAATAAATAAATAAATAAATAAATAAATAAATAAATGAATAAATAAATAAA	ATAGATAGATAAGATAGATAGATAGATGATAGATAGATAGATAGATAGATAGATAGATAGATAGATAGATAGATAGATAGATA	AGGAAGGAAGGGAGGGAGGGAGGGAGGGAGGGAGGATGGGAGGGAGGAAGGGAAGAAGAGAGGAAGGAAGG	TATGTATGTATGTACGTATATATGTATGTATGTATGTAT	TAATAATAATAATAATAATAATAATAATAA	CATACCATACCATACGATACCATACCATACCATACCATACCACACCATACTATACCATAC	AAAAAAAAATTTAAAAAAAAATATATATAAATAAATAAATAAATAAATAAATATTCC	TTAAAATTATTATTATTATTTTATTATTATTAT	ATACATACATACATACATACATACATACATACATACATACATACATACATACATAC	#N/A	TAGACGATAGATAGATAGATAGATAGATAGATAGATAGATAGATAGATAGATAAGAGATATAAAGATG	TAGTATAGTATAGTATAGTATAGTATAGTATAGTATAGTATAGTATAGTATAGTATAGTATAGTATAGTATAGTATA	TTTATTTATTTATTTATTTATTTATTTATTTT	CTATCTGCCTATCTATCTATCTATCTATCATCTATCTATCTATCTATCTATCTATCTATCTATCTATCTATCTATCATCTGTCTATGTAT	ACAAAACAAAACAAAACAAAACAAAACAAACAAAACAAAACAAAACAAAA	AATAAAAAAATAATAATAAAATAAAATAAAATAAAATAAAATAAAATAAAATAAAATAAAATAAAATAAAATAAAATAAAATAAAA	#N/A	TTCTACCTACTAACCTACCTACCTACCTAGCTACCTACCCACCTACCTATTTATCTACATACTTACCTAACAATCCATCTACCTACTTGCCTACCTA	GGAAGGGAGGGAGGGAGGGA	TATATTTATTTATTTATTTGTTTGTTTGTTTGTTTATTTAATTAGTTA	AAATAAATAAATAAATAAATAAATAAATAAATAAATAAATAAATAAATAAAT	CTCCCTCCCTCCCTCCCTCCCTCCCTCTCTCTCTTTCTTTCTTCCT	AAAAAACAAACAAACAAACAAAAAAAAACA	TATTTATTTATTTATTTATTTATTTATTTATTTA	AAATAAAATAAAATAAAATAAAA
30388	P. papio	TTATATTATATTATATTTTATTTATT	CATTTATTTATTTATTTATTTATTCATTCATTCATTCATTCATTCATTT	CTATCTCTCTCTCTCTCTCTCTCTATCTATCTACC	TCCCTCCCTCCCTCCCTGCCTTCCTCCCTTCCTCCCTGCCTTCCTCCCTTCCTCCCTCCCCCTTTTTCCCTCCTTCTCCCTCCCACCTTCCCTCCC	TAAAATAAAATAAAATAAAGTAAAATAAAATAAAATAAAATAAAATAATAAAATAAAATAA	TGTCTGTCTGTCTATCTATCTATCTATCTATCTATCTATCTATCTATCTATCTATCTATCTAT	#N/A	TTATTTATTTATTTGTTTATT	AAAAATAAAAATAAAAATAAAAATAAAAATAAAAATAAAAATAAAATAAAA	AAAAAAATTAATAAATAAATAAA	#N/A	#N/A	TATTTATTTATTTATTTATTTATTTA	TATTTCAAACAAACAAACAAACAAACAAACAAACAATCAAACAAAAAAAT	TTGTTTCCTTCCTTCCTTCCTTCCTTCCTTCCTTCCTTCCTTCCTTCCTTCCTTCCTTCCTTCCTTCCTTCCTTCCTTCTTTCCTTCTTTCCTTCTTTC	TTTCTTTTCTTTTCTTTTCTTTTTTTTCTTTTCTTTCCTGTTCTTTTATTTTCCTCTC	AAAATAAAATAAAATAAAATAAAATAATAAAATAAAATAAAGTAAAATAAAATAAAATAAAATAAAA	ATTATTATTATTATTATTATTATTAT	TATCTATCTATCTATCTATCTATCTATCTATCTATCTATCTATCTATCTATCTATCAATCAC	ATCATCATCATCATCATCGTCGTCGTCGTCGTCATCATCATCATAATCATCAT	TATGTATGTATGTATGTATGTATGTATTATATGTGTATATAT	ATACATAGATAAATAGATGATAGATAGATAGATAGATAGATAGATAGATAGATAGATAGATAGATAGATAGATATG	ATAAATACATACATACATACATACATATATACATACATACATAAATACATAAATA	#N/A	#N/A	AGGAAGGAAGGGAGGGAGGGAGGGAGGGAGGGAGGATGGGAGGGAGGAAGGGAAGAAGAGAGGAAGGAAGG	TATGTATGTATGTACGTATATATGTATGTATGTATGTAT	TAATAATAATAATAATAATAA	CATACCATACCATACGATACCATACCATACCATACCACACCACACCATACTATACCATAC	AAAAAAAATTAAAAAAAAAATATAAATAAATAAATAAATAAATAAATAAATAAATAAATAAATATTCC	TTAAAATTATTATTATTATTTTATTATTATTAT	ATACATACATACATACATACATACATACATACATACATACATACATACATAC	TTTATTTATTTATTTATCTATTTATCTATTTATTTATTTATTTATTTATTTATTTATTTATTTATTG	TAGACGATAGATAGATAGATAGATAGATAGATAGATAGATAGATAGATAAGAGATATAAAGATG	#N/A	TTTATTTATTTATTTATTTATTTATTTATTTATTTATTTATTTATTTATTTATTTT	CTATCTGCCTATCTATCTATCTATCTATCATCTATCTATCTATCTATCTATCTATCTATCTATCTATCTATCTATCTATCTGTCTATCTATCATCTGTCTATGTAT	ACAAAACAAAACAAAACAAAACAAAACAAACAAAACAAAACAAAACAAAA	AATAAAAAAATAATAATAAAATAAAATAAAATAAAATAAAATAAAATAAAATAAAATAAAA	TATCTTTATTTATATATATATATATATTTA	TTCTACCTACTAACCTACCTACCTACCTAGCTACCTACCCACCTACCTATTTATCTACATACTTACCTAACAATCCATCTACCTACTTGCCTACCTA	GGAAGGGAGGGAGGGAGGGA	TATATTTATTTATTTGTTTGTTTGTTTGTTTGTTTATTTAATTAGTTA	#N/A	CTCCCTCCCTCCCTCCCTCCCTCCCTCTCTCTCTTTCTTTCTTCCT	AAAAAACAAACAAACAAACAAAAAAAAACA	TATTTATTTATTTATTTATTTATTTATTTA	AAATAAAATAAAATAAAATAAAA
T14	P. papio	TTATATTATATTATATTTTATTTATT	CATTTATTTATTTATTTATTTATTCATTCATTCATTCATTCATTCATTT	CTATCTCTCTCTCTCTCTCTCTCTATCTATCTACC	TCCCTCCCTCCCTCCCTGCCTTCCTCCCTTCCTCCCTGCCTTCCTCCCTTCCTCCCTCCCCCTTTTTCCCTCCTTCTCCCTCCCACCTTCCCTCCC	TAAAATAAAATAAAATAAAGTAAAATAAAATAAAATAAAATAAAATAATAAAATAAAATAA	TGTCTGTCTGTCTATCTATCTATCTATCTATCTATCTATCTATCTATCTATCTATCTATCTAT	TTCCTTCCTTCCTTCCCTCCTTCCTTCCTTCCTTCTTCCTTCCTTCCTTCTTTCCTTCCTTCCTTCTTTCCTTCCTTCCTC	TTATTTATTTATTTGTTTATT	AAAAATAAAAATAAAAATAAAAATAAAAATAAAAATAAAAATAAAATAAAA	AAAAAAATTAATAAATAAATAAA	ATATTATATTGTTATGTTATGTTATATTATATTATATTATATTATATTATATTATATTATATTATATTATATTATATTGTATTTATTATATT	ATATTATATTGTTATGTTATGTTATATTATATTATATTATATTATATTATATTATATTATATTATATTATATTATATTGTATTTATTATATT	TATTTATTTATTTATTTATTTATTTA	TATTTCAAACAAACAAACAAACAAACAAACAAACAATCAAACAAAAAAAT	#N/A	TTTCTTTTCTTTTCTTTTCTTTTTTTTCTTTTCTTTCCTGTTCTTTTATTTTCCTCTC	AAAATAAAATAAAATAAAATAAAATAATAAAATAAAATAAAGTAAAATAAAATAAAATAAAATAAAA	ATTATTATTATTATTATTATTATTAT	TATCTATCTATCTATCTATCTATCTATCTATCTATCTATCTATCTATCTATCTATCAATCAC	ATCATCATCATCATCATCGTCGTCGTCGTCGTCATCATCATCATAATCATCAT	TATGTATGTATGTATGTATGTATGTATTATATGTGTATATAT	ATACATAGATAAATAGATGATAGATAGATAGATAGATAGATAGATAGATAGATAGATAGATAGATAGATAGATATG	ATAAATACATACATACATACATACATATATACATACATACATAAATACATAAATA	AAATAAATAAATAAATAAATAAATAAATAAATAAATAAATAAATAAATGAATAAATAAATAAA	ATAGATAGATAAGATAGATAGATAGATGATAGATAGATAGATAGATAGATAGATAGATAGATAGATAGATAGATAGATA	AGGAAGGAAGGGAGGGAGGGAGGGAGGGAGGGAGGATGGGAGGGAGGAAGGGAAGAAGAGAGGAAGGAAGG	TATGTATGTATGTACGTATATATGTATGTATGTATGTAT	TAATAATAATAATAATAATAA	CATACCATACCATACGATACCATACCATACCATACCACACCACACCATACTATACCATAC	AAAAAAAATTAAAAAAAAAATATAAATAAATAAATAAATAAATAAATAAATAAATAAATAAATATTCC	TTAAAATTATTATTATTATTTTATTATTATTAT	ATACATACATACATACATACATACATACATACATACATACATACATACATAC	TTTATTTATTTATTTATCTATTTATCTATTTATTTATTTATTTATTTATTTATTTATTTATTTATTG	TAGACGATAGATAGATAGATAGATAGATAGATAGATAGATAGATAGATAAGAGATATAAAGATG	TAGTATAGTATAGTATAGTATAGTATAGTATAGTATAGTATAGTATAGTATAGTATAGTATAGTATA	TTTATTTATTTATTTATTTATTTATTTATTTATTTATTTATTTATTTATTTATTTT	CTATCTGCCTATCTATCTATCTATCTATCATCTATCTATCTATCTATCTATCTATCTATCTATCTATCTATCTATCTATCTGTCTATCTATCATCTGTCTATGTAT	ACAAAACAAAACAAAACAAAACAAAACAAACAAAACAAAACAAAACAAAA	AATAAAAAAATAATAATAAAATAAAATAAAATAAAATAAAATAAAATAAAATAAAATAAAA	#N/A	TTCTACCTACTAACCTACCTACCTACCTAGCTACCTACCCACCTACCTATTTATCTACATACTTACCTAACAATCCATCTACCTACTTGCCTACCTA	GGAAGGGAGGGAGGGAGGGA	TATATTTATTTATTTGTTTGTTTGTTTGTTTGTTTATTTAATTAGTTA	AAATAAATAAATAAATAAATAAATAAATAAATAAATAAATAAATAAAT	CTCCCTCCCTCCCTCCCTCCCTCCCTCTCTCTCTTTCTTTCTTCCT	AAAAAACAAACAAACAAACAAAAAAAAACA	TATTTATTTATTTATTTATTTATTTATTTA	AAATAAAATAAAATAAAATAAAA
34472	P. kindae	TTATATTATATTATATTTTATTTATT	CATTTATTTATTTATTTATTTATTCATTCATTCATTCATTCATTCATTT	CTATCTCTCTCTCTCTCTCTCTCTATCTATCTACC	TCCCTCCCTCCCTCCCTGCCTTCCTCCCTTCCTCCCTCCCCCTTTTTCCCTCCTTCTCCCTCCCACCTTCCCTCCC	TAAAATAAAATAAAATAAAGTAAAATAAAATAAAATAAAATAAAATAATAAAATAAAATAA	TATCTGTCTGTCTGTCTGTCTATCTATCTATCTATCTATCTATCTATCTATCTAT	TTCCTTCCTTCCTTCCCTCCTTCCTTCCTTCCTTCTTCCTTCCTTCCTTCTTTCCTTCCTTCCTTCTTTCCTTCCTTCCTC	TTATTTATTTATTTGTTTATT	AAAAATAAAAATAAAAATAAAAATAAAAATAAAAATAAAATAAAA	#N/A	ATATTATATTGTTATGTTATATTATATTATATTATATTATATTATATTATATTATATTATATTATATTGTATTTATTATATT	ATATTATATTGTTATGTTATATTATATTATATTATATTATATTATATTATATTATATTATATTATATTGTATTTATTATATT	TATTTATTTATTTATTTATTTATTTATTTA	TATTTCAAACAAACAAACAAACAAACAAACAATCAAACAAAAAAAT	TTGTTTCCTTCCTTCCTTCCTTCCTTCCTTCCTTCCTTCCTTCCTTCCTTCCTTCCTTCCTTCCTTCCTTCCTTCCTTCTTTCCTTCTTTCCTTCTTTC	#N/A	AAAATAAAATAAAATAAAATAAAATAATAAAATAAAATAAAGTAAAGTAAAATAAAATAAAATAAAA	#N/A	TATCTATCTATCTATCTATCTATCTATCTATCTATCTATCTATCTATCAATCAC	ATCATCATCATCATCATCGTCGTCGTCGTCGTCATCATCATCATAATCATCAT	TATGTATGTATGTATGTATGTATGTATTATATGTGTATATAT	ATACATAGATAAATAGATGATAGATAGATAGATAGATAGATAGATAGATAGATAGATAGATAGATAGATAGATAGATATG	#N/A	#N/A	ATAGATAGATAAGATAGATAGATAGATGATAGATAGATAGATAGATAGATAGATAGATAGATAGATAGATAGATAGATAGATAGATAGATA	AGGAAGGAAGGGAGGGAGGGAGGGAGGGAGGGAGGGAGGATGGGAGGGAGGAAGGGAAGAAGAGAGGAAGGAAGG	TATGTATGTATGTACGTATATATGTATGTATGTATGTAT	TAATAATAATAATAATAATAA	#N/A	AAAAAAAAATTAAAAAAATATATATAAATAAATAAATAAATAAATAAATAAATATTCC	#N/A	ATACATACATACATACATACATACATACATACATACATACATACATACATACATACATACATAC	TTTATTTATTTATTTATCTATTTATCTATTTATTTATTTATTTATTTATTTATTTATTTATTTATTG	TAGACGATAGATAGATAGATAGATAGATAGATAGATAGATAGATAGATAGATAGATAAGAGATATAAAGATG	TAGTATAGTATAGTATAGTATAGTATAGTATAGTATAGTATAGTATAGTATAGTATAGTATA	#N/A	CTATCTGCCTATCTATCTATCTATCTATCATCTATCTATCTATCTATCTATCTATCTATCTATCTATCTATCTGTCTGTCTATCTATCATCTGTCTATGTAT	ACAAAACAAAACAAAACAAAACAAAACAAACAAAACAAAACAAAACAAAA	#N/A	TATCTTTATTTATATATATATATATATATTTA	TTCTACCTACTAACCTACCTACCTACCTAGCTACCTACCCACCTACCTATTTATCTACATACTTACCTAACAATCCATCTACCTACTTGCCTACCTA	GGAAGGGAGGGAGGGAGGGA	TATATTTATTTATTTGTTTGTTTGTTTGTTTGTTTATTTAATTAGTTA	AAATAAATAAATAAATAAATAAATAAATAAATAAATAAATAAATAAATAAAT	CTCCCTCCCTCCCTCCCTCCCTCCCTCTCTCTCTTTCTTTCTTCCT	AAAAAACAAACAAACAAACAAAAAAAAACA	TATTTATTTATTTATTTATTTATTTATTTATTTATTTATTTA	#N/A
97124	P. hamadryas	#N/A	CATTTATTTATTTATTTATTTATTCATTCATTCATTCATTCATTCATTT	CTATCTCTCTCTCTCTCTCTCTCTATCTATCTACC	TCCCTCCCTCCCTCCCTGCCTTCCTCCCTTCCTCCCTGCCTTCCTCCCTTCCTCCCTCCCCCTTTTTCCCTCCTTCTCCCTCCCACCTTCCCTCCC	TAAAATAAAATAAAATAAAGTAAAATAAAATAAAATAAAATAATAAAATAAAATAA	TATCTGTCTGTCTGTCTATCTATCTATCTATCTATCTATCTATCTATCTATCTATCTATCTATCTAT	TTCCTTCCTTCCTTCCCTCCTTCCTTCCTTCCTTCTTCCTTCCTTCCTTCTTTCCTTCCTTCCTTCTTTCCTTCCTTCCTC	TTATTTATTTATTTGTTTATT	AAAAATAAAAATAAAAATAAAAATAAAAATAAAAATAAAAATAAAAATAAAATAAAA	AAAAAAATTAATAAATAAATAAA	#N/A	#N/A	#N/A	TATTTCAAACAAACAAACAAACAAACAAACAATCAAACAAAAAAAAT	TTGTTTCCTTCCTTCCTTCCTTCCTTCCTTCCTTCCTTCCTTCCTTCCTTCCTTCCTTCCTTCCTTCCTTCCTTCCTTCTTTCCTTCTTTCCTTCTTTC	#N/A	#N/A	ATTATTATTATTATTAT	TATCTATCTATCTATCTATCTATCTATCTATCTATCTATCTATCAATCAC	ATCATCATCATCATCATCGTCGTCGTCGTCGTCATCATCATCATAATCATCAT	TATGTATGTATGTATGTATGTATGTATTATATGTGTATATAT	#N/A	ATAAATACATACATACATACATACATATATACATACATACATAAATACATAAATA	AAATAAATAAATAAATAAATAAATAAATAAATAAATAAATAAATAAATAAATGAATGAATGAATAAATAAATAAA	ATAGATAGATAAGATAGATAGATAGATGATAGATAGATAGATAGATAGATAGATAGATAGATAGATAGATAGATAGATAGATA	AGGAAGGAAGGGAGGGAGGGAGGGAGGGAGGGAGGATGGGAGGGAGGAAGGGAAGAAGAGAGGAAGGAAGG	TATGTATGTATGTACGTATATATGTATGTATGTATGTAT	TAATAATAATAATAATAATAA	CATACCATACCATACGATACCATACCATACCATACCATACCACACCATACTATACCATAC	AAAAAAAAATTAAAAAAAAAATATATATAAATAAATAAATAAATAAATAAATATTCC	TTAAAATTATTATTATTATTTTATTATTATTAT	ATACATACATACATACATACATACATACATACATACATACATACATAC	#N/A	#N/A	#N/A	TTTATTTATTTATTTATTTATTTATTTATTTATTTATTTATTTA	CTATCTGCCTATCTATCTATCTATCTATCATCTATCTATCTATCTATCTATCTATCTATCTATCTATCTATCTGTCTGTCTATCTATCATCTGTCTATGTAT	ACAAAACAAAACAAAACAAAACAAAACAAACAAAACAAAACAAAACAAAA	AATAAAAAAATAATAATAAAATAAAATAAAATAAAATAAAATAAAA	TATCTTTATATATATATATATATATATATTTA	TTCTACCTACTAACCTACCTACCTACCTAGCTACCTACCCACCTACCTATTTATCTACATACTTACCTAACAATCCATCTACCTACTTGCCTACCTA	GGAAGGGAGGGAGGGAGGGA	TATATTTATTTATTTGTTTGTTTGTTTGTTTGTTTATTTAATTAGTTA	#N/A	CTCCCTCCCTCCCTCCCTCCCTCCCTCTCTCTCTTTCTTTCTTCCT	AAAAAACAAACAAACAAACAAAAAAAAACA	#N/A	AAATAAAATAAAATAAAATAAAA
SAMN20949838	P. hamadryas	TTATATTATATTATATTTTATTTATT	CATTTATTTATTTATTTATTTATTCATTCATTCATTCATTCATTCATTT	CTATCTCTCTCTCTCTCTCTCTCTATCTATCTACC	#N/A	TAAAATAAAATAAAATAAAGTAAAATAAAATAAAATAAAATAAAATAATAAAATAAAATAA	TATCTGTCTGTCTGTCTGTCTATCTATCTATCTATCTATCTATCTATCTATCTATCTAT	TTCCTTCCTTCCTTCCCTCCTTCCTTCCTTCCTTCTTCCTTCCTTCCTTCTTTCCTTCCTTCCTTCTTTCCTTCCTTCCTC	TTATTTATTTATTTGTTTATT	AAAAATAAAAATAAAAATAAAAATAAAAATAAAAATAAAATAAAA	AAAAAAATTAATAAATAAATAAA	ATATTATATTGTTATGTTATGTTATATTATATTATATTATATTATATTATATTATATTATATTATATTATATTATATTGTATTTATTATATT	ATATTATATTGTTATGTTATGTTATATTATATTATATTATATTATATTATATTATATTATATTATATTATATTATATTGTATTTATTATATT	TATTTATTTATTTATTTATTTATTTA	TATTTCAAACAAACAAACAAACAAACAAACAAACAAACAAACAATCAAACAAAAAAAT	#N/A	#N/A	AAAATAAAATAAAATAAAATAAAATAATAAAATAAAATAAAGTAAAATAAAATAAAATAAAATAAAA	ATTATTATTATTATTATTATTATTATTAT	TATCTATCTATCTATCTATCTATCTATCTATCTATCTATCTATCTATCAATCAC	ATCATCATCATCATCATCGTCGTCGTCGTCGTCATCATCATCATAATCATCAT	TATGTATGTATGTATGTATGTATGTATTATATGTGTATATAT	ATACATAGATAAATAGATGATAGATAGATAGATAGATAGATAGATAGATAGATAGATAGATAGATAGATAGATAGATAGATAGATATG	ATAAATACATACATACATACATACATATATACATACATACATAAATACATAAATA	AAATAAATAAATAAATAAATAAATAAATGAATAAATAAATAAATAAATGAATAAATAAATAAA	ATAGATAGATAAGATAGATAGATAGATGATAGATAGATAGATAGATAGATAGATAGATAGATAGATAGATA	#N/A	TATGTATGTATGTATGTATATATGTATGTATGTACGTAT	#N/A	CATACCATACCATACGATACCATACCATACCATACCATACCACACCATACTATACCATAC	#N/A	TTAAAATTATTATTATTATTTTATTATTATTAT	#N/A	TTTTTTTATTTATTTATTTATTTATTTATTTATTTATTTATTTATTG	TAGACGATAGATAGATAGATAGATAGATAGATAGATAGATAGATAGATAGATAGATAGATAAGAGATATAAAGATG	TAGTATACTCTAGTATACTCTAGTATAGTATAGTATAGTATAGTATAGTATAGTATAGTATAGTATAGTATAGTATAGTATAGTATA	TTTATTTATTTATTTATTTATTTATTTATTTATTTATTTATTTATTTATTTATTTT	CTATCTGCCTATCTATCTATCTATCTATCATCTATCTATCTATCTATCTATCTATCTATCTATCTATCTATCTATCTATCTGTCTATCTATCATCTGTCTATGTAT	ACAAAACAAAACAAAACAAAACAAAACAAACAAAACAAAACAAAACAAAA	#N/A	TATCTTTATTTATATATATATATATATTTA	TTCTACCTACTAACCTACCTACCTACCTAGCTACCTACCCACCTACCTATTTATCTACATACTTACCTAACAATCCATCTACCTACTTGCCTACCTA	GGAAGGGAGGGAGGGAGGGA	TATATTTATTTATTTGTTTGTTTGTTTGTTTGTTTAATTAGTTA	AAATAAATAAATAAATAAATAAATAAATAAATAAATAAATAAAT	#N/A	AAAAAACAAACAAACAAACAAAAAAAAACA	TATTTATTTATTTATTTATTTA	AAATAAAATAAAATAAAATAAAA
SAMN20949842	P. hamadryas	#N/A	CATTTATTTATTTATTTATTTATTCATTCATTCATTCATTCATTCATTT	CTATCTCTCTCTCTCTCTCTCTCTATCTATCTACC	TCCCTCCCTCCCTCCCTGCCTTCCTCCCTTCCTCCCTGCCTTCCTCCCTTCCTCCCTCCCCCTTTTTCCCTCCTTCTCCCTCCCACCTTCCCTCCC	TAAAATAAAATAAAATAAAGTAAAATAAAATAAAATAAAATAATAAAATAAAATAA	TATCTGTCTGTCTGTCTATCTATCTATCTATCTATCTATCTATCTATCTATCTATCTATCTAT	TTCCTTCCTTCCTTCCCTCCTTCCTTCCTTCCTTCTTCCTTCCTTCCTTCTTTCCTTCCTTCCTTCTTTCCTTCCTTCCTC	TTATTTATTTATTTGTTTATT	AAAAATAAAAATAAAAATAAAAATAAAAATAAAAATAAAAATAAAAATAAAATAAAA	AAAAAAATTAATAAATAAATAAA	ATATTATATTGTTATGTTATATTATATTATATTATATTATATTATATTATATTATATTATATTATATTGTATTTATTATATT	ATATTATATTGTTATGTTATATTATATTATATTATATTATATTATATTATATTATATTATATTATATTGTATTTATTATATT	#N/A	TATTTCAAACAAACAAACAAACAAACAAACAATCAAACAAAAAAAAT	TTGTTTCCTTCCTTCCTTCCTTCCTTCCTTCCTTCCTTCCTTCCTTCCTTCCTTCCTTCCTTCCTTCCTTCCTTCCTTCTTTCCTTCTTTCCTTCTTTC	TTTCTTTTCTTTTCTTTTCTTTTTTTTCTTTTCTTTCCTGTTCTTTTATTTTCCTCTC	AAAATAAAATAAAATAAAATAAAATAATAAAATAAAATAAAATAAAGTAAAATAAAATAAAATAAAATAAAA	ATTATTATTATTATTAT	TATCTATCTATCTATCTATCTATCTATCTATCTATCTATCTATCAATCAC	ATCATCATCATCATCATCGTCGTCGTCGTCGTCATCATCATCATAATCATCAT	TATGTATGTATGTATGTATGTATGTATTATATGTGTATATAT	ATACATAGATAAATAGATGATAGATAGATAGATAGATAGATAGATAGATAGATAGATAGATAGATAGATAGATAGATATG	ATAAATACATACATACATACATACATATATACATACATACATAAATACATAAATA	AAATAAATAAATAAATAAATAAATAAATAAATAAATAAATAAATAAATAAATGAATGAATGAATAAATAAATAAA	ATAGATAGATAAGATAGATAGATAGATGATAGATAGATAGATAGATAGATAGATAGATAGATAGATAGATAGATAGATA	AGGAAGGAAGGGAGGGAGGGAGGGAGGGAGGGAGGATGGGAGGGAGGAAGGGAAGAAGAGAGGAAGGAAGG	TATGTATGTATGTACGTATATATGTATGTATGTATGTAT	TAATAATAATAATAATAATAA	CATACCATACCATACGATACCATACCATACCATACCATACCACACCATACTATACCATAC	AAAAAAAAATTAAAAAAAAAATATATATAAATAAATAAATAAATAAATAAATATTCC	TTAAAATTATTATTATTATTTTATTATTATTAT	ATACATACATACATACATACATACATACATACATACATACATACATAC	TTTATTTATTTATTTATCTATTTATCTATTTATCTATTTATTTATTTATTTATTTATTTATTTATTTATTTATTG	TAGACGATAGATAGATAGATAGATAGATAGATAGATAGATAGATAGATAAGAGATATAAAGATG	TAGTATAGTATAGTATAGTATAGTATAGTATAGTATAGTATAGTATAGTATAGTATAGTATAGTATAGTATAGTATA	TTTATTTATTTATTTATTTATTTATTTATTTATTTATTTATTTA	CTATCTGCCTATCTATCTATCTATCTATCATCTATCTATCTATCTATCTATCTATCTATCTATCTATCTATCTGTCTGTCTATCTATCATCTGTCTATGTAT	ACAAAACAAAACAAAACAAAACAAAACAAACAAAACAAAACAAAACAAAA	AATAAAAAAATAATAATAAAATAAAATAAAATAAAATAAAATAAAA	TATCTTTATATATATATATATATATATATTTA	TTCTACCTACTAACCTACCTACCTACCTAGCTACCTACCCACCTACCTATTTATCTACATACTTACCTAACAATCCATCTACCTACTTGCCTACCTA	GGAAGGGAGGGAGGGAGGGA	TATATTTATTTATTTGTTTGTTTGTTTGTTTGTTTATTTAATTAGTTA	AAATAAATAAATAAATAAATAAATAAATAAATAAATAAATAAATAAATAAAT	CTCCCTCCCTCCCTCCCTCCCTCCCTCTCTCTCTTTCTTTCTTCCT	AAAAAACAAACAAACAAACAAAAAAAAACA	TATTTATTTATTTATTTATTTATTTATTTATTTATTTA	AAATAAAATAAAATAAAATAAAA
1X2304	P. cynocephalus	TTATATTATATTATATTTTATTTATT	CATTTATTTATTTATTTATTTATTCATTCATTCATTCATTCATTCATTT	CTATCTCTCTCTCTCTCTCTCTCTCTATCTATCTACC	TCCCTCCCTCCCTCCCTGCCTTCCTCCCTTCCTCCCTGCCTTCCTCCCTTCCTCCCTCCCCCTTTTTCCCTCCTTCTCCCTCCCACCTTCCCTCCC	TAAAATAAAATAAAATAAAGTAAAATAAAATAAAATAAAATAAAATAAAATAATAAAATAAAATAA	TATCTGTCTGTCTATCTGTCTGTCTATCTATCTATCTATCTATCTATCTATCTATCTATCTATCTATCTAT	#N/A	TTATTTATTTATTTGTTTATT	AAAAATAAAAATAAAAATAAAAATAAAAATAAAATAAAA	AAAAAAATTAATAAATAAATAAA	ATATTATATTGTTATGTTATATTATATTATATTATATTATATTATATTATATTATATTATATTATATTTATTATATT	ATATTATATTGTTATGTTATATTATATTATATTATATTATATTATATTATATTATATTATATTATATTTATTATATT	TATTTATTTATTTATTTATTTATTTA	TATTTCAAACAAACAAACAAACAAACAAACAATCAAACAAAAAAAT	TTGTTTCCTTCCTTCCTTCCTTCCTTCCTTCCTTCCTTCTTTCCTTCTTTCCTTCTTTC	#N/A	AAAATAAAATAAAATAAAATAAAATAATAAAATAAAATAAAGTAAAGTAAAATAAAATAAAATAAAA	ATTATTATTATTATTATTATTATTAT	TATCTATCTATCTATCTATCTATCTATCTATCTATCTATCTATCTATCAATCAC	ATCATCATCATCATCATCGTCGTCGTCGTCGTCATCATCATCATAATCATCAT	TATGTATGTATGCATGTATGTATGTATTATATGTGTATATAT	ATACATAGATAAATAGATGATAGATAGATAGATAGATAGATAGATAGATAGATAGATAGATAGATAGATAGATATG	ATAAATACATACATACATACATACATATATACATACATACATAAATACATAAATA	AAATAAATAAATAAATAAATAAATAAATAAATAAATAAATAAATAAATAAATAAATGAATAAATAAATAAA	ATAGATAGATAAGATAGATAGATAGATGATAGATAGATAGATAGATAGATAGATAGATAGATAGATAGATA	AGGAAGGAAGGGAGGGAGGGAGGGAGGGAGGGAGGATGGGAGGGAGGAAGGGAAGAAGAGAGGAAGGAAGG	TATGTATGTATGTACGTATATATGTATGTATGTATGTAT	TAATAATAATAATAATAATAA	CATACCATACCATACGATACCATACCATACCATACCATACCACACCATACTATACCATAC	AAAAAAAAATTAAAAAAAAAAAATATATAAATAAATAAATAAATAAATAAATAAATAAATATTCC	TTAAAATTATTATTATTATTTTATTATTATTAT	ATACATACATACATACATACATACATACATACATACATACATAC	TTTATTTATTTATTTATCTATTTATCTATTTATTTATTTATTTATTTATTTATTTATTTATTTATTTATTG	TAGACGATAGATAGATAGATAGATAGATAGATAGATAGATAGATAGATAGATAGATAAGAGATATAAAGATG	TAGTATAGTATAGTATAGTATAGTATAGTATAGTATAGTATAGTATAGTATAGTATAGTATAATATA	TTTATTTATTTATTTATTTATTTATTTATTTATTTATTTATTTATTTATTTATTTT	CTATCTGCCTATCTATCTATCTATCATCTATCTATCTATCTATCTATCTATCTATCTATCTATCTATCTATCTGTCTATCTATCATCTGTCTATGTAT	ACAAAACAAAACAAAACAAAACAAAACAAACAAAACAAAACAAAACAAAA	AATAAAAAAAAAATAATAAAATAAAATAAAATAAAATAAAATAAAATAAAATAAAATAAAATAAAA	TATCTTTATTTTTATATATATATATATATATATATATATATATATTTA	TTCTACCTACTAACCTACCTACCTACCTAGCTACCTACCCACCTACCTATTTATCTACATACTTACCTAACAATCCATCTACCTACTTGCCTACCTA	GGAAGGGAGGGAGGGAGGGA	TATATTTATTTATTTGTTTGTTTGTTTGTTTGTTTATTTAATTAGTTA	AAATAAATAAATAAATAAATAAATAAATAAAT	CTCCCTCCCTCCCTCCCTCCCTCCCTCTCTCTCTTTCTTTCTTCCT	AAAAAACAAACAAACAAACAAAAAAAAACA	#N/A	AAATAAAATAAAATAAAATAAAA
1X0102	P. cynocephalus	TTATATTATATTATATTTTATTTATT	CATTTATTTATTTATTTATTTATTCATTCATTCATTCATTCATTCATTT	CTATCTCTCTCTCTCTCTCTCTCTCTATCTATCTACC	TCCCTCCCTCCCTCCCTGCCTTCCTCCCTTCCTCCCTGCCTTCCTCCCTTCCTCCCTCCCCCTTTTTCCCTCCTTCTCCCTCCCACCTTCCCTCCC	TAAAATAAAATAAAATAAAGTAAAATAAAATAAAATAAAATAAAATAAAATAATAAAATAAAATAA	TATCTGTCTGTCTATCTGTCTGTCTATCTATCTATCTATCTATCTATCTATCTATCTATCTATCTATCTAT	TTCCTTCCTTCCTTCCCTCCTTCCTTCCTTCCTTCTTCCTTCCTTCCTTCTTTCCTTCCTTCCTTCTTTCCTTCCTTCCTC	TTATTTATTTATTTGTTTATT	AAAAATAAAAATAAAAATAAAAATAAAAATAAAATAAAA	AAAAAAATTAATAAATAAATAAA	ATATTATATTGTTATGTTATATTATATTATATTATATTATATTATATTATATTATATTATATTATATTATATTATATTTATTATATT	ATATTATATTGTTATGTTATATTATATTATATTATATTATATTATATTATATTATATTATATTATATTATATTATATTTATTATATT	TATTTATTTATTTATTTATTTATTTA	TATTTCAAACAAACAAACAAACAAACAAACAATCAAACAAAAAAAT	TTGTTTCCTTCCTTCCTTCCTTCCTTCCTTCCTTCCTTCTTTCCTTCTTTCCTTCTTTC	#N/A	AAAATAAAATAAAATAAAATAAAATAATAAAATAAAATAAAGTAAAGTAAAATAAAATAAAATAAAA	ATTATTATTATTATTATTATTATTATTAT	TATCTATCTATCTATCTATCTATCTATCTATCTATCTATCTATCTATCAATCAC	ATCATCATCATCATCATCGTCGTCGTCGTCGTCATCATCATCATAATCATCAT	TATGTATGTATGCATGTATGTATGTATTATATGTGTATATAT	ATACATAGATAAATAGATGATAGATAGATAGATAGATAGATAGATAGATAGATAGATAGATAGATAGATAGATAGATAGATAGATATG	ATAAATAAATACATACATACATACATATATACATACATACATAAATACATAAATA	AAATAAATAAATAAATAAATAAATAAATAAATAAATAAATAAATAAATAAATAAATGAATAAATAAATAAA	ATAGATAGATAAGATAGATAGATAGATGATAGATAGATAGATAGATAGATAGATAGATAGATAGATAGATAGATAGATAGATAGATAGATA	AGGAAGGAAGGGAGGGAGGGAGGGAGGGAGGGAGGATGGGAGGGAGGAAGGGAAGAAGAGAGGAAGGAAGG	TATGTATGTATGTACGTATATATGTATGTATGTATGTAT	TAATAATAATAATAATAATAA	CATACCATACCATACGATACCATACCATACCATACCATACCACACCATACTATACCATAC	AAAAAAAAATTAAAAAAAAAAAATATATAAATAAATAAATAAATAAATAAATAAATAAATATTCC	TTAAAATTATTATTATTATTTTATTATTATTAT	ATACATACATACATACATACATACATACATACATACATACATAC	TTTATTTATTTATTTATCTATTTATCTATTTATTTATTTATTTATTTATTTATTTATTTATTTATTG	TAGACGATAGATAGATAGATAGATAGATAGATAGATAGATAGATAGATAGATAGATAGATAAGAGATATAAAGATG	TAGTATAGTATAGTATAGTATAGTATAGTATAGTATAGTATAGTATAGTATAGTATAGTATAGTATAGTATAGTATAATATA	TTTATTTATTTATTTATTTATTTATTTATTTATTTATTTATTTATTTATTTT	CTATCTGCCTATCTATCTATCTATCATCTATCTATCTATCTATCTATCTATCTATCTATCTATCTATCTATCTGTCTATCTATCATCTGTCTATGTAT	ACAAAACAAAACAAAACAAAACAAAACAAACAAAACAAAACAAAACAAAA	AATAAAAAAAAAATAATAAAATAAAATAAAATAAAATAAAATAAAATAAAATAAAATAAAATAAAATAAAA	TATCTTTATTTTTATATATATATATATATATATATATATATATATTTA	TTCTACCTACTAACCTACCTACCTACCTAGCTACCTACCCACCTACCTATTTATCTACATACTTACCTAACAATCCATCTACCTACTTGCCTACCTA	GGAAGGGAGGGAGGGAGGGA	TATATTTATTTATTTGTTTGTTTGTTTGTTTGTTTATTTAATTAGTTA	AAATAAATAAATAAATAAATAAATAAATAAAT	#N/A	AAAAAACAAACAAACAAACAAAAAAAAACA	#N/A	AAATAAAATAAAATAAAATAAAA
10173	P. anubis	TTATATTATATTATATTTTATTTATT	CATTTATTTATTTATTTATTTATTCATTCATTCATTCATTCATTCATTT	CTATCTCTCTCTCTCTCTCTCTCTCTCTATCTATCTACC	TCCCTCCCTCCCTCCCTGCCTTCCTCCCTTCCTCCCTGCCTTCCTCCCTTCCTCCCTCCCCCTTTTTCCCTCCTTCTCCCTCCCACCTTCCCTCCC	TAAAATAAAATAAAATAAAGTAAAATAAAATAAAATAAAATAAAATAAAATAATAAAATAAAATAA	TATCTGTCTGTCTGTCTATCTATCTATCTATCTATCTATCTATCTATCTATCTATCTATCTATCTAT	TTCCTTCCTTCCTTCCCTCCTTCCTTCCTTCCTTCTTCCTTCCTTCCTTCTTTCCTTCCTTCCTTCTTTCCTTCCTTCCTC	TTATTTATTTATTTGTTTATT	AAAAATAAAAATAAAAATAAAAATAAAAATAAAAATAAAATAAAA	AAAAAAATTAATAAATAAATAAA	ATATTATATTGTTATGTTATGTTATATTATATTATATTATATTATATTATATTATATTATATTATATTGTATTTATTATATT	ATATTATATTGTTATGTTATGTTATATTATATTATATTATATTATATTATATTATATTATATTATATTGTATTTATTATATT	#N/A	TATTTCAAACAAACAAACAAACAAACAAACAAACAAACAAACAATCAAACAAAAAAAT	TTGTTTCCTTCCTTCCTTCCTTCCTTCCTTCCTTCCTTCCTTCCTTCCTTCCTTCCTTCCTTCCTTCCTTCCTTCCTTCTTTCCTTCTTTCCTTCTTTC	#N/A	AAAATAAAATAAAATAAAATAAAATAATAAAATAAAATAAAGTAAAATAAAATAAAATAAAATAAAA	ATTATTATTATTATTATTATTATTATTATTATTATTATTAT	TATCTATCTATCTATCTATCTATCTATCTATCTATCTATCTATCTATCAATCAC	ATCATCATCATCATCATCGTCGTCGTCGTCGTCATCATCATCATAATCATCAT	TATGTATGTATGTATGTATGTATGTATTATATGTGTATATAT	ATACATAGATAAATAGATGATAGATAGATAGATAGATAGATAGATAGATAGATAGATAGATAGATAGATAGATAGATATG	ATAAATACATACATACATACATACATATATACATACATACATAAATACATAAATA	AAATAAATAAATAAATAAATAAATAAATGAATAAATAAATAAATAAATGAATAAATAAATAAA	ATAGATAGATAAGATAGATAGATAGATGATAGATAGATAGATAGATAGATAGATAGATAGATAGATAGATAGATAGATA	AGGAAGGAAGGGAGGGAGGGAGGGAGGGAGGGAGGATGGGAGGGAGGAAGGGAAGAAGAGAGGAAGGAAGG	TATGTATGTATGTACGTATATATGTATGTATGTACGTAT	TAATAATAATAATAATAATAA	CATACCATACCATACGATACCATACCATACCATACCATACCACACCATACTATACCATAC	AAAAAAAAAATTAAAAAAAAAAAAAATAAATAAATAAATAAATAAATAAATAAATAAATAAATATTCC	TTAAAATTATTATTATTATTTTATTATTATTAT	ATACATACATACATACATACATACATACATACATACATACATACATACATACATAC	TTTATTTATTTATTTATCTATTTATTTATTTATTTATTTATTTATTTATTTATTTATTG	TAGACGATAGATAGATAGATAGATAGATAGATAGATAGATAGATAGATAGATAGATAAGAGATATAAAGATG	TAGTATACTCTAGTATACTCTAGTATAGTATAGTATAGTATAGTATAGTATAGTATAGTATAGTATAGTATAGTATAGTATAGTATA	TTTATTTATTTATTTATTTATTTATTTATTTATTTATTTATTTATTTATTTATTTT	CTATCTGCCTATCTATCTATCTATCTATCATCTATCTATCTATCTATCTATCTATCTATCTATCTATCTATCTATCTATCTGTCTATCTATCATCTGTCTATGTAT	ACAAAACAAAACAAAACAAAACAAAACAAAACAAACAAAACAAAACAAAACAAAA	AATAAAAAAATAATAATAAAATAAAATAAAATAAAATAAAATAAAATAAAATAAAATAAAA	TGTCTTTATTTATATATATATATATATTTA	TTCTACCTACTAACCTACCTACCTACCTAGCTACCTACCCACCTACCTATTTATCTACATACTTACCTAACAATCCATCTACCTACTTGCCTACCTA	GGAAGGGAGGGAGGGAGGGA	TATATTTATTTATTTGTTTGTTTGTTTGTTTGTTTGTTTAATTAGTTA	AAATAAATAAATAAATAAATAAATAAATAAATAAAT	#N/A	AAAAAACAAACAAACAAACAAAAAAAAACA	TATTTATTTATTTATTTATTTA	AAATAAAATAAAATAAAATAAAA
16517	P. anubis	TTATATTATATTATATTTTATTTATT	CATTTATTTATTTATTTATTTATTCATTCATTCATTCATTCATTCATTT	CTATCTCTCTCTCTCTCTCTCTCTCTCTATCTATCTACC	TCCCTCCCTCCCTCCCTGCCTTCCTCCCTTCCTCCCTGCCTTCCTCCCTTCCTCCCTCCCCCTTTTTCCCTCCTTCTCCCTCCCACCTTCCCTCCC	TAAAATAAAATAAAATAAAGTAAAATAAAATAAAATAAAATAAAATAAAATAATAAAATAAAATAA	TATCTGTCTGTCTGTCTATCTATCTATCTATCTATCTATCTATCTATCTATCTATCTATCTATCTAT	TTCCTTCCTTCCTTCCCTCCTTCCTTCCTTCCTTCTTCCTTCCTTCCTTCTTTCCTTCCTTCCTTCTTTCCTTCCTTCCTC	TTATTTATTTATTTGTTTATT	AAAAATAAAAATAAAAATAAAAATAAAAATAAAAATAAAATAAAA	AAAAAAATTAATAAATAAATAAA	ATATTATATTGTTATGTTATGTTATATTATATTATATTATATTATATTATATTATATTATATTATATTGTATTTATTATATT	ATATTATATTGTTATGTTATGTTATATTATATTATATTATATTATATTATATTATATTATATTATATTGTATTTATTATATT	#N/A	TATTTCAAACAAACAAACAAACAAACAAACAAACAAACAAACAATCAAACAAAAAAAT	TTGTTTCCTTCCTTCCTTCCTTCCTTCCTTCCTTCCTTCCTTCCTTCCTTCCTTCCTTCCTTCCTTCCTTCCTTCCTTCTTTCCTTCTTTCCTTCTTTC	#N/A	AAAATAAAATAAAATAAAATAAAATAATAAAATAAAATAAAGTAAAATAAAATAAAATAAAATAAAA	ATTATTATTATTATTATTATTATTATTATTATTATTATTAT	TATCTATCTATCTATCTATCTATCTATCTATCTATCTATCTATCTATCAATCAC	ATCATCATCATCATCATCGTCGTCGTCGTCGTCATCATCATCATAATCATCAT	TATGTATGTATGTATGTATGTATGTATTATATGTGTATATAT	ATACATAGATAAATAGATGATAGATAGATAGATAGATAGATAGATAGATAGATAGATAGATAGATAGATAGATAGATATG	ATAAATACATACATACATACATACATATATACATACATACATAAATACATAAATA	AAATAAATAAATAAATAAATAAATAAATGAATAAATAAATAAATAAATGAATAAATAAATAAA	ATAGATAGATAAGATAGATAGATAGATGATAGATAGATAGATAGATAGATAGATAGATAGATAGATAGATAGATAGATA	AGGAAGGAAGGGAGGGAGGGAGGGAGGGAGGGAGGATGGGAGGGAGGAAGGGAAGAAGAGAGGAAGGAAGG	TATGTATGTATGTACGTATATATGTATGTATGTACGTAT	TAATAATAATAATAATAATAA	CATACCATACCATACGATACCATACCATACCATACCATACCACACCATACTATACCATAC	AAAAAAAAAATTAAAAAAAAAAAAAATAAATAAATAAATAAATAAATAAATAAATAAATAAATATTCC	TTAAAATTATTATTATTATTTTATTATTATTAT	ATACATACATACATACATACATACATACATACATACATACATACATACATACATAC	TTTATTTATTTATTTATCTATTTATTTATTTATTTATTTATTTATTTATTTATTTATTG	TAGACGATAGATAGATAGATAGATAGATAGATAGATAGATAGATAGATAGATAGATAAGAGATATAAAGATG	TAGTATACTCTAGTATACTCTAGTATAGTATAGTATAGTATAGTATAGTATAGTATAGTATAGTATAGTATAGTATAGTATAGTATA	TTTATTTATTTATTTATTTATTTATTTATTTATTTATTTATTTATTTATTTATTTT	CTATCTGCCTATCTATCTATCTATCTATCATCTATCTATCTATCTATCTATCTATCTATCTATCTATCTATCTATCTATCTGTCTATCTATCATCTGTCTATGTAT	ACAAAACAAAACAAAACAAAACAAAACAAAACAAACAAAACAAAACAAAACAAAA	AATAAAAAAATAATAATAAAATAAAATAAAATAAAATAAAATAAAATAAAATAAAATAAAA	TGTCTTTATTTATATATATATATATATTTA	TTCTACCTACTAACCTACCTACCTACCTAGCTACCTACCCACCTACCTATTTATCTACATACTTACCTAACAATCCATCTACCTACTTGCCTACCTA	GGAAGGGAGGGAGGGAGGGA	TATATTTATTTATTTGTTTGTTTGTTTGTTTGTTTGTTTAATTAGTTA	AAATAAATAAATAAATAAATAAATAAATAAATAAAT	CTCCCTCCCTCCCTCCCTCCCTCCCTCCCTCTCTCTCTTTCTTTCTTCCT	AAAAAACAAACAAACAAACAAAAAAAAACA	TATTTATTTATTTATTTATTTA	AAATAAAATAAAATAAAATAAAA
1X1765	P. anubis	TTATATTATATTATATTTTATTTATT	CATTTATTTATTTATTTATTTATTCATTCATTCATTCATTCATTCATTT	#N/A	TCCCTCCCTCCCTCCCTGCCTTCCTCCCTTCCTCCCTGCCTTCCTCCCTTCCTCCCTCCCCCTTTTTCCCTCCTTCTCCCTCCCACCTTCCCTCCC	TAAAATAAAATAAAATAAAGTAAAATAAAATAAAATAAAATAAAATAAAATAATAAAATAAAATAA	TATCTGTCTGTCTGTCTATCTATCTATCTATCTATCTATCTATCTATCTATCTATCTATCTATCTAT	#N/A	TTATTTATTTATTTGTTTATT	AAAAATAAAAATAAAAATAAAAATAAAAATAAAAATAAAATAAAA	AAAAAAATTAATAAATAAATAAA	ATATTATATTGTTATGTTATGTTATATTATATTATATTATATTATATTATATTATATTATATTATATTGTATTTATTATATT	ATATTATATTGTTATGTTATGTTATATTATATTATATTATATTATATTATATTATATTATATTATATTGTATTTATTATATT	#N/A	TATTTCAAACAAACAAACAAACAAACAAACAAACAAACAAACAATCAAACAAAAAAAT	TTGTTTCCTTCCTTCCTTCCTTCCTTCCTTCCTTCCTTCCTTCCTTCCTTCCTTCCTTCCTTCCTTCCTTCCTTCCTTCTTTCCTTCTTTCCTTCTTTC	#N/A	AAAATAAAATAAAATAAAATAAAATAATAAAATAAAATAAAGTAAAATAAAATAAAATAAAATAAAA	ATTATTATTATTATTATTATTATTATTATTATTATTATTAT	TATCTATCTATCTATCTATCTATCTATCTATCTATCTATCTATCTATCAATCAC	ATCATCATCATCATCATCGTCGTCGTCGTCGTCATCATCATCATAATCATCAT	TATGTATGTATGTATGTATGTATGTATTATATGTGTATATAT	ATACATAGATAAATAGATGATAGATAGATAGATAGATAGATAGATAGATAGATAGATAGATAGATAGATAGATAGATATG	ATAAATACATACATACATACATACATATATACATACATACATAAATACATAAATA	AAATAAATAAATAAATAAATAAATAAATGAATAAATAAATAAATAAATGAATAAATAAATAAA	ATAGATAGATAAGATAGATAGATAGATGATAGATAGATAGATAGATAGATAGATAGATAGATAGATAGATAGATAGATA	AGGAAGGAAGGGAGGGAGGGAGGGAGGGAGGGAGGATGGGAGGGAGGAAGGGAAGAAGAGAGGAAGGAAGG	TATGTATGTATGTACGTATATATGTATGTATGTACGTAT	TAATAATAATAATAATAATAA	CATACCATACCATACGATACCATACCATACCATACCATACCACACCATACTATACCATAC	AAAAAAAAAATTAAAAAAAAAAAAAATAAATAAATAAATAAATAAATAAATAAATAAATAAATATTCC	TTAAAATTATTATTATTATTTTATTATTATTAT	ATACATACATACATACATACATACATACATACATACATACATACATACATACATAC	TTTATTTATTTATTTATCTATTTATTTATTTATTTATTTATTTATTTATTTATTTATTG	TAGACGATAGATAGATAGATAGATAGATAGATAGATAGATAGATAGATAGATAGATAAGAGATATAAAGATG	TAGTATACTCTAGTATACTCTAGTATAGTATAGTATAGTATAGTATAGTATAGTATAGTATAGTATAGTATAGTATAGTATAGTATA	TTTATTTATTTATTTATTTATTTATTTATTTATTTATTTATTTATTTATTTATTTT	CTATCTGCCTATCTATCTATCTATCTATCATCTATCTATCTATCTATCTATCTATCTATCTATCTATCTATCTATCTATCTGTCTATCTATCATCTGTCTATGTAT	ACAAAACAAAACAAAACAAAACAAAACAAAACAAACAAAACAAAACAAAACAAAA	AATAAAAAAATAATAATAAAATAAAATAAAATAAAATAAAATAAAATAAAATAAAATAAAA	TGTCTTTATTTATATATATATATATATTTA	TTCTACCTACTAACCTACCTACCTACCTAGCTACCTACCCACCTACCTATTTATCTACATACTTACCTAACAATCCATCTACCTACTTGCCTACCTA	GGAAGGGAGGGAGGGAGGGA	TATATTTATTTATTTGTTTGTTTGTTTGTTTGTTTGTTTAATTAGTTA	AAATAAATAAATAAATAAATAAATAAATAAATAAAT	CTCCCTCCCTCCCTCCCTCCCTCCCTCCCTCTCTCTCTTTCTTTCTTCCT	AAAAAACAAACAAACAAACAAAAAAAAACA	TATTTATTTATTTATTTATTTA	AAATAAAATAAAATAAAATAAAA
28246	P. anubis	TTATATTATATTATATTTTATTTATT	CATTTATTTATTTATTTATTTATTCATTCATTCATTCATTCATTCATTT	CTATCTCTCTCTCTCTCTCTCTCTCTCTATCTATCTACC	TCCCTCCCTCCCTCCCTGCCTTCCTCCCTTCCTCCCTGCCTTCCTCCCTTCCTCCCTCCCCCTTTTTCCCTCCTTCTCCCTCCCACCTTCCCTCCC	TAAAATAAAATAAAATAAAGTAAAATAAAATAAAATAAAATAAAATAAAATAATAAAATAAAATAA	TATCTGTCTGTCTGTCTATCTATCTATCTATCTATCTATCTATCTATCTATCTATCTATCTATCTAT	TTCCTTCCTTCCTTCCCTCCTTCCTTCCTTCCTTCTTCCTTCCTTCCTTCTTTCCTTCCTTCCTTCTTTCCTTCCTTCCTC	TTATTTATTTATTTGTTTATT	AAAAATAAAAATAAAAATAAAAATAAAAATAAAAATAAAATAAAA	AAAAAAATTAATAAATAAATAAA	ATATTATATTGTTATGTTATGTTATATTATATTATATTATATTATATTATATTATATTATATTATATTGTATTTATTATATT	ATATTATATTGTTATGTTATGTTATATTATATTATATTATATTATATTATATTATATTATATTATATTGTATTTATTATATT	#N/A	TATTTCAAACAAACAAACAAACAAACAAACAAACAAACAAACAATCAAACAAAAAAAT	TTGTTTCCTTCCTTCCTTCCTTCCTTCCTTCCTTCCTTCCTTCCTTCCTTCCTTCCTTCCTTCCTTCCTTCCTTCCTTCTTTCCTTCTTTCCTTCTTTC	#N/A	AAAATAAAATAAAATAAAATAAAATAATAAAATAAAATAAAGTAAAATAAAATAAAATAAAATAAAA	ATTATTATTATTATTATTATTATTATTATTATTATTATTAT	TATCTATCTATCTATCTATCTATCTATCTATCTATCTATCTATCTATCAATCAC	ATCATCATCATCATCATCGTCGTCGTCGTCGTCATCATCATCATAATCATCAT	TATGTATGTATGTATGTATGTATGTATTATATGTGTATATAT	ATACATAGATAAATAGATGATAGATAGATAGATAGATAGATAGATAGATAGATAGATAGATAGATAGATAGATAGATATG	ATAAATACATACATACATACATACATATATACATACATACATAAATACATAAATA	AAATAAATAAATAAATAAATAAATAAATGAATAAATAAATAAATAAATGAATAAATAAATAAA	ATAGATAGATAAGATAGATAGATAGATGATAGATAGATAGATAGATAGATAGATAGATAGATAGATAGATAGATAGATA	AGGAAGGAAGGGAGGGAGGGAGGGAGGGAGGGAGGATGGGAGGGAGGAAGGGAAGAAGAGAGGAAGGAAGG	TATGTATGTATGTACGTATATATGTATGTATGTACGTAT	TAATAATAATAATAATAATAA	CATACCATACCATACGATACCATACCATACCATACCATACCACACCATACTATACCATAC	AAAAAAAAAATTAAAAAAAAAAAAAATAAATAAATAAATAAATAAATAAATAAATAAATAAATATTCC	TTAAAATTATTATTATTATTTTATTATTATTAT	ATACATACATACATACATACATACATACATACATACATACATACATACATACATAC	TTTATTTATTTATTTATCTATTTATTTATTTATTTATTTATTTATTTATTTATTTATTG	TAGACGATAGATAGATAGATAGATAGATAGATAGATAGATAGATAGATAGATAGATAAGAGATATAAAGATG	TAGTATACTCTAGTATACTCTAGTATAGTATAGTATAGTATAGTATAGTATAGTATAGTATAGTATAGTATAGTATAGTATAGTATA	TTTATTTATTTATTTATTTATTTATTTATTTATTTATTTATTTATTTATTTATTTT	CTATCTGCCTATCTATCTATCTATCTATCATCTATCTATCTATCTATCTATCTATCTATCTATCTATCTATCTATCTATCTGTCTATCTATCATCTGTCTATGTAT	ACAAAACAAAACAAAACAAAACAAAACAAAACAAACAAAACAAAACAAAACAAAA	AATAAAAAAATAATAATAAAATAAAATAAAATAAAATAAAATAAAATAAAATAAAATAAAA	TGTCTTTATTTATATATATATATATATTTA	TTCTACCTACTAACCTACCTACCTACCTAGCTACCTACCCACCTACCTATTTATCTACATACTTACCTAACAATCCATCTACCTACTTGCCTACCTA	GGAAGGGAGGGAGGGAGGGA	TATATTTATTTATTTGTTTGTTTGTTTGTTTGTTTGTTTAATTAGTTA	AAATAAATAAATAAATAAATAAATAAATAAATAAAT	CTCCCTCCCTCCCTCCCTCCCTCCCTCCCTCTCTCTCTTTCTTTCTTCCT	AAAAAACAAACAAACAAACAAAAAAAAACA	TATTTATTTATTTATTTATTTA	AAATAAAATAAAATAAAATAAAA
30877	P. anubis	TTATATTATATTATATTTTATTTATT	CATTTATTTATTTATTTATTTATTCATTCATTCATTCATTCATTCATTT	CTATCTCTCTCTCTCTCTCTCTCTATCTATCTACC	#N/A	TAAAATAAAATAAAATAAAGTAAAATAAAATAAAATAAAATAATAAAATAAAATAA	#N/A	TTCCTTCCTTCCTTCCCTCCTTCCTTCCTTCCTTCTTCCTTCCTTCCTTCTTTCCTTCCTTCCTTCTTTCCTTCCTTCCTC	TTATTTATTTATTTGTTTATT	#N/A	AAAAAAATTAATAAATAAATAAA	ATATTATATTGTTATGTTATGTTATATTATATTATATTATATTATATTATATTATATTATATTATATTGTATTTATTATATT	ATATTATATTGTTATGTTATGTTATATTATATTATATTATATTATATTATATTATATTATATTATATTGTATTTATTATATT	TATTTATTTATTTATTTATTTATTTA	TATTTCAAACAAACAAACAAACAAACAAACAAACAAACAAACAAACAATCAAACAAAAAAAT	TTGTTTCCTTCCTTCCTTCCTTCCTTCCTTCCTTCCTTCCTTCCTTCCTTCCTTCCTTCCTTCCTTCCTTCCTTCCTTCTTTCCTTCTTTCCTTCTTTC	#N/A	AAAATAAAATAAAATAAAATAAAATAATAAAATAAAATAAAGTAAAATAAAATAAAATAAAATAAAA	ATTATTATTATTATTATTATTATTATTATTATTATTATTATTAT	TATCTATCTATCTATCTATCTATCTATCTATCTATCTATCTATCAATCAC	ATCATCATCATCATCATCGTCGTCGTCGTCGTCATCATCATCATAATCATCAT	TATGTATGTATGTATGTATGTATGTATTATATGTGTATATAT	ATACATAGATAAATAGATGATAGATAGATAGATAGATAGATAGATAGATAGATAGATAGATAGATAGATAGATAGATAGATAGATATG	ATAAATACATACATACATACATACATATATACATACATACATAAATACATAAATA	AAATAAATAAATAAATAAATAAATAAATGAATAAATAAATAAATAAATGAATAAATAAATAAA	#N/A	AGGAAGGAAGGGAGGGAGGGAGGGAGGGAGGGAGGATGGGAGGGAGGAAGGGAAGAAGAGAGGAAGGAAGG	TATGTATGTATGTACGTATATATGTATGTATGTACGTAT	#N/A	CATACCATACCATACGATACCATACCATACCATACCATACCACACCATACTATACCATAC	AAAAAAAAAATTAAAAAAAAAAAAAATAAATAAATAAATAAATAAATAAATAAATAAATAAATATTCC	TTAAAATTATTATTATTATTTTATTATTATTAT	ATACATACATACATACATACATACATACATACATACATACATACATACATACATAC	TTTATTTATTTATTTATCTATTTATTTATTTATTTATTTATTTATTTATTTATTTATTG	TAGACGATAGATAGATAGATAGATAGATAGATAGATAGATAGATAGATAGATAAGAGATATAAAGATG	#N/A	#N/A	CTATCTGCCTATCTATCTATCTATCTATCATCTATCTATCTATCTATCTATCTATCTATCTATCTATCTATCTATCTATCTGTCTATCTATCATCTGTCTATGTAT	ACAAAACAAAACAAAACAAAACAAAACAAACAAAACAAAACAAAACAAAA	#N/A	#N/A	TTCTACCTACTAACCTACCTACCTACCTAGCTACCTACCCACCTACCTATTTATCTACATACTTACCTAACAATCCATCTACCTACTTGCCTACCTA	GGAAGGGAGGGAGGGAGGGA	TATATTTATTTATTTGTTTGTTTGTTTGTTTGTTTGTTTAATTAGTTA	AAATAAATAAATAAATAAATAAATAAATAAATAAATAAATAAATAAATAAAT	CTCCCTCCCTCCCTCCCTCCCTCCCTCCCTCTCTCTCTTTCTTTCTTCCT	AAAAAACAAACAAACAAACAAAAAAAAACA	TATTTATTTATTTATTTATTTA	AAATAAAATAAAATAAAATAAAA
L142	P. anubis	#N/A	CATTTATTTATTTATTTATTTATTCATTCATTCATTCATTCATTCATTT	CTATCTCTCTCTCTCTCTCTCTCTCTCTATCTATCTACC	TCCCTCCCTCCCTCCCTGCCTTCCTCCCTTCCTCCCTGCCTTCCTCCCTTCCTCCCTCCCCCTTTTTCCCTCCTTCTCCCTCCCACCTTCCCTCCC	TAAAATAAAATAAAATAAAGTAAAATAAAATAAAATAAAATAAAATAATAAAATAAAATAA	TATCTGTCTGTCTGTCTGTCTATCTATCTATCTATCTATCTATCTATCTATCTATCTATCTAT	TTCCTTCCTTCCTTCCCTCCTTCCTTCCTTCCTTCTTCCTTCCTTCCTTCTTTCCTTCCTTCCTTCTTTCCTTCCTTCCTC	TTATTTATTTATTTGTTTATT	#N/A	AAAAAAATTAATAAATAAATAAA	#N/A	#N/A	#N/A	#N/A	#N/A	TTTCTTTTTTTTTCTTTTCTTTTTTTTCTTTTCTTTCCTGTTCTTTTATTTTCCTCTC	AAAATAAAATAAAATAAAATAAAATAATAAAATAAAATAAAGTAAAATAAAATAAAATAAAATAAAA	#N/A	TATCTATCTATCTATCTATCTATCTATCTATCTATCTATCTATCTATCAATCAC	ATCATCATCATCATCATCGTCGTCGTCGTCGTCATCATCATCATAATCATCAT	TATGTATGTATGTATGTATGTATGTATTATATGTGTATATAT	#N/A	ATAAATACATACATACATACATACATATATACATACATACATAAATACGTAAATA	AAATAAATAAATAAATAAATAAATAAATGAATAAATAAATAAATAAATGAATAAATAAATAAA	#N/A	AGGAAGGAAGGGAGGGAGGGAGGGAGGGAGGGAGGATGGGAGGGAGGAAGGGAAGAAGAGAGGAAGGAAGG	TATGTATGTATGTACGTATATATGTATGTATGTACGTAT	TAATAATAATAATAATAATAA	CATACCATACCATACGATACCATACCATACCATACCATACCACACCATACTATACCATAC	#N/A	TTAAAATTATTATTATTATTTTATTATTATTAT	ATACATACATACATACATACATACATACATACATACATACATACATACATACATAC	#N/A	TAGACGATAGATAGATAGATAGATAGATAGATAGATAGATAGATAGATAGATAGATAGATAAGAGATATAAAGATG	TAGTATACTCTAGTATACTCTAGTATAGTATAGTATAGTATAGTATAGTATAGTATAGTATAGTATAGTATAGTATAGTATAGTATA	TTTATTTATTTATTTATTTATTTATTTATTTATTTATTTATTTATTTATTTATTTT	CTATCTGCCTATCTATCTATCTATCTATCATCTATCTATCTATCTATCTATCTATCTATCTATCTATCTATCTATCTATCTGTCTATCTATCATCTGTCTATGTAT	ACAAAACAAAACAAAACAAAACAAAACAAACAAAACAAAACAAAACAAAA	#N/A	TGTCTTTATTTATATATATATATATATTTA	TTCTACCTACTAACCTACCTACCTACCTAGCTACCTACCCACCTACCTATTTATCTACATACTTACCTAACAATCCATCTACCTACTTGCCTACCTA	GGAAGGGAGGGAGGGAGGGA	TATATTTATTTATTTGTTTGTTTGTTTGTTTGTTTGTTTAATTAGTTA	AAATAAATAAATAAATAAATAAATAAATAAATAAAT	CTCCCTCCCTCCCTCCCTCCCTCCCTCCCTCTCTCTCTTTCTTTCTTCCT	AAAAAACAAACAAACAAACAAAAAAAAACA	#N/A	AAATAAAATAAAATAAAATAAAA
Reference	P. anubis	TTATATTATATTATATTATATTATATTATATTATATTATATTTTATTTATT	CATTCATTCATTCATTCATTCATTCATTCATTCATTCATTCATTCATTC	CTATCTCTCTCTCTCTCTCTCTCTCTCTCTATCTATCTATCTATCTATCTATCTATCTATCTATCTATCTA	TCCCTCCCTCCCTCCCTGCCTTCCTCCCTTCCTCCCTGCCTTCCTCCCTTCCTCCCTCCCCCTTTTTCCCTCCCTCTCCCTCCCACCTTCCCTCCC	TAAAATAAAATAAAATAAAGTAAAATAAAATAAAATAATAAAATAAAATAA	TCTGTCTGTCTATCTATCTATCTATCTATCTATCTATCTATCTATCTATCTATCTATCTAT	TTCCTTCCTTCCTTCCCTCCTTCCTTCCTTCCTTCTTCCTTCCTTCCATCTTTCCTTCTTTCCTTCCTTCCTTCCT	TTATTTATTTATTTATTTATTTATTTATTTATTTATTTATTTATTTATTTATTTATT	AAAAATAAAAATAAAAATAAAAATAAAAATAAAAATAAAAATAAAATAAAA	AAATAAATAAATAAATAAATAAATAAATAAATAAATAAATAAATAAA	ATATTATATTGTTTATTATATTATATTATATTATATTATATTATATTTATTATATT	ATATTATATTGTTTATTATATTATATTATATTATATTATATTATATTTATTATATT	TATTTATTTATTTATTTATTTATTTATTTATTTATTTATTTATTTA	CAAACAAACAAACAAACAAACAAACAAACAAACAAACAAAAAAAC	TTCCTTCCTTCCTTCCTTCCTTCCTTCCTTCCTTCCTTCCTTCCTTCCTTCCTTCCTTCTTTCCTTCCTTCCTTCTTTCCTTCTTTC	TTTCTTTTCTTTTTTTTCTTTTCTTTTATTTTCTTTTCTTTCCTGTTCTTTTCTTTTC	AAAATAAAATAAAATAAAATAAAATAAAGTAAAATAAAATAAAATAAAATAAAA	ATTATTATTATTATTATTATTATTATTATTATTATTATTATTATTATTAT	TATCTATCTATCTATCTATCTATCTATCTATCTATCTATCTATCTATCTATC	ATCATCATCATCATCATCATCATCATCATCGTCGTCGTCATCATCATCATCATAATCATCAT	TATGTACGTATGTATGTATGTATGTATGTATGTATGTATGTATTATATGTGTATATAT	ATACATAGATAGATAGATGACAGACAGATAGATAGATAGATAGATAGATAGATAGATAGATAGATAGATAGATAGATAGATAGATAGATA	ATAAATACATACATACATACATACATACATACATACATACATACATACATACATACATAAATA	AAATAAATAAATAAATAAATAAATAAATAAATAAATAAATAAATAAATAAATAAA	ATAGATAGATAGATAAGATAGATAGATAGATAGATGATAGATAGATAGATAGATAGATA	AGGAAGGAAGGAAGGGAGGGACAGAGGGAGGGAGGGAGGAAGGGAGAGAGGGAGGGAGGGAGGGTGGGAGGGAGGAAGGGAAGAAGAGAGGAAGGGAGG	TATGTATGTATGTACGTATGTATGTATGTATGTATGTATGTATGTATGTATGTAT	TAATAATAATAATAATAATAATAATAATAATAATAATAATAA	CATACCATACCATACGATACCATACCATACCATACCATACCACACCATACTATACCATAC	AAATAAATAAATAAATAAATAAATAAATAAATAAATAAATAAATAAATAAATA	TTATTATTATTATTATTATTATTATTATTATTATATTATTATTAT	ATACATACATACATACATACATACATACATACATACATACATACATACATA	TTTATTTATTTATTTATTTATTTATTTATTTATTTATTTATTTATTT	TAGATGATAGATAGATAGATAGATAGATAGATAGATAGATAGATAGATAGATAGATAAGAGATATAAAGATA	TAGTATAGTATAGTATAGTATAGTATAGTATAGTATAGTATAGTATAGTATAGTATAGTATAGTATAGTATAATATA	TTTATTTATTTATTTATTTATTTATTTATTTATTTATTTATTTATTT	CTATCTGCCTATCTATCTATCTATCTATCTATCTATCTATCTATCTATCTATCTATCTATCATCTATGTAT	ACAAAACAAAACAAAACAAAACAAAACAAAACAAAACAAAACAAAACAAAA	AATAAAATAAATAAATAAATAAAAAATAAAATAAGATAAAATAAAATAAAATAAAATAAAATAAATAAAATAAAA	TTTATTTATTTATTTATTTATTTATTTATTTATTTATTTA	CTACCTACTAACCTACCTACCTACCTAGCTACCTACCCACCTACCTATTTATCTACATACTTACCTACCATCTACCTACTTGCCTACCTA	AGGGAGGGAGGGAGGGAGGGAGGGAGGGAGGGAGGGAGGGA	TTATTTATTTATTTATTTATTTAGTTAGTTAGTTAGTTAGTTAGTTAGTTAGTTAGTTAGTTAGTTA	AAATAAATAAATAAATAAATAAATAAATAAATAAATAAATAAATAAAT	CTCCCTCCCTCCCTCCCTCTCTCTCTCTCTCTCTCTCTCTCTCTCTCTCTCTCTCTCTCTCTCTCTCTCTCTCTCTTTCTTTCT	AAACAAAAACAAAAACAAAAACAAAAACAAAAACAAAAACA	TTTATTTATTTATTTATTTATTTATTTATTTATTTATTTATTTA	AAATAAAATAAAATAAAATAAAATAAAATAAAATAAAATAAAATAAAA
[truncated: 15 more columns]

## Sheet: Tab_S3F
Sample	Species	MmuY1	MmuY6	DYS391	PpaY7	PpaY9	PpaY11	PpaY13	MmuY15	PpaY15	MmuY19	PpaY18	PpaY16	MmuY21	PpaY17	PpaY19	MmuY25	PpaY23	PpaY25	PpaY28	MmuY39	MmuY40	MmuY41	DYS565	PpaY31	PpaY32	MmuY47	MmuY48	MmuY49	PpaY33	MmuY51	MmuY52	PpaY39	PpaY40	PpaY41	PpaY42	MmuY59	MmuY60	MmuY62	PpaY45	MmuY67	MmuY68	MmuY70	MmuY71	MmuY73	PpaY68	MmuY78	MmuY79	MmuY82
SAMN20949868	T. gelada Northern	26	65	#N/A	96	61	59	82	21	33	23	57	57	30	46	55	53	#N/A	20	54	65	42	#N/A	55	43	#N/A	#N/A	39	#N/A	55	51	33	48	55	60	#N/A	39	98	40	81	48	97	20	52	24	#N/A	38	46	#N/A
SAMN20949869	T. gelada Northern	#N/A	65	#N/A	96	61	59	82	21	33	23	57	57	30	46	55	53	#N/A	20	#N/A	65	42	#N/A	55	43	99	71	39	#N/A	#N/A	51	33	48	55	60	#N/A	39	98	40	#N/A	48	97	20	52	24	#N/A	38	46	#N/A
SAMN20949878	T. gelada Northern	26	65	#N/A	96	61	59	82	21	33	23	57	57	30	46	51	53	#N/A	20	54	65	42	#N/A	55	39	99	#N/A	39	#N/A	55	51	33	48	55	60	#N/A	39	94	40	81	48	97	20	52	24	46	38	42	#N/A
SAMN20949914	T. gelada Northern	26	65	#N/A	96	61	59	#N/A	21	33	23	57	57	30	46	51	53	#N/A	20	62	65	42	#N/A	55	39	99	#N/A	39	#N/A	55	51	33	48	55	60	#N/A	39	98	40	81	48	97	20	52	24	46	#N/A	42	#N/A
SAMN20949863	T. gelada Central	26	65	#N/A	96	61	63	82	21	33	23	57	57	30	46	51	53	#N/A	20	62	65	42	#N/A	55	#N/A	99	71	39	#N/A	55	51	33	48	59	56	#N/A	39	98	40	#N/A	48	97	20	52	24	#N/A	38	38	#N/A
SAMN20949864	T. gelada Central	26	65	#N/A	96	61	63	82	21	33	23	57	57	30	46	51	53	#N/A	20	62	#N/A	42	#N/A	55	39	99	71	39	#N/A	55	51	33	48	59	56	#N/A	39	98	40	91	48	97	20	52	24	#N/A	38	38	#N/A
SAMN20949865	T. gelada Central	26	65	#N/A	#N/A	61	63	82	21	33	23	57	57	30	50	51	53	#N/A	20	62	65	42	#N/A	55	39	99	71	39	#N/A	55	51	33	48	55	56	#N/A	39	98	40	81	48	97	20	52	24	46	38	38	#N/A
NE712562	P. ursinus	26	57	35	96	61	67	81	21	51	23	72	72	30	42	83	#N/A	67	#N/A	#N/A	#N/A	#N/A	#N/A	55	51	83	71	39	30	60	57	33	56	#N/A	68	77	32	90	50	86	#N/A	97	20	48	52	46	30	34	23
30388	P. papio	26	49	35	96	61	63	#N/A	21	51	23	#N/A	#N/A	26	50	99	58	67	26	62	53	42	76	55	#N/A	#N/A	71	39	21	60	68	33	52	67	64	#N/A	56	106	50	61	30	97	20	48	#N/A	46	30	30	23
T14	P. papio	26	49	35	96	61	63	81	21	51	23	92	92	26	50	#N/A	58	67	26	62	53	42	76	55	63	79	71	39	21	60	68	33	52	67	64	67	56	106	50	61	#N/A	97	20	48	48	46	30	30	23
34472	P. kindae	26	49	35	76	61	55	81	21	45	#N/A	82	82	30	46	99	#N/A	67	#N/A	54	53	42	80	#N/A	#N/A	91	75	39	21	#N/A	58	#N/A	64	67	72	62	#N/A	102	50	#N/A	32	97	20	48	52	46	30	42	#N/A
97124	P. hamadryas	#N/A	49	35	96	56	67	81	21	57	23	#N/A	#N/A	#N/A	47	99	#N/A	#N/A	17	50	53	42	#N/A	55	75	83	71	39	21	60	57	33	48	#N/A	#N/A	#N/A	44	102	50	46	32	97	20	48	#N/A	46	30	#N/A	23
SAMN20949838	P. hamadryas	26	49	35	#N/A	61	59	81	21	45	23	92	92	26	58	#N/A	#N/A	67	29	54	53	42	88	55	63	71	#N/A	39	#N/A	60	#N/A	33	#N/A	47	76	87	56	106	50	#N/A	30	97	20	44	44	#N/A	30	22	23
SAMN20949842	P. hamadryas	#N/A	49	35	96	56	63	81	21	57	23	82	82	#N/A	47	99	58	72	17	50	53	42	80	55	75	79	71	39	21	60	57	33	48	75	64	77	44	102	50	46	32	97	20	48	52	46	30	38	23
1X2304	P. cynocephalus	26	49	37	96	66	71	#N/A	21	39	23	77	77	26	46	59	#N/A	67	26	54	53	42	76	55	71	71	71	39	21	60	65	33	44	71	72	67	56	98	50	66	48	97	20	48	32	46	30	#N/A	23
1X0102	P. cynocephalus	26	49	37	96	66	71	81	21	39	23	87	87	26	46	59	#N/A	67	29	54	53	42	88	55	71	91	71	39	21	60	65	33	44	67	76	82	52	98	50	71	48	97	20	48	32	#N/A	30	#N/A	23
10173	P. anubis	26	49	39	96	66	67	81	21	45	23	82	82	#N/A	58	99	#N/A	67	41	54	53	42	80	55	63	79	71	39	21	60	68	33	56	59	72	87	56	106	55	61	30	97	20	48	36	#N/A	30	22	23
16517	P. anubis	26	49	39	96	66	67	81	21	45	23	82	82	#N/A	58	99	#N/A	67	41	54	53	42	80	55	63	79	71	39	21	60	68	33	56	59	72	87	56	106	55	61	30	97	20	48	36	50	30	22	23
1X1765	P. anubis	26	49	#N/A	96	66	67	#N/A	21	45	23	82	82	#N/A	58	99	#N/A	67	41	54	53	42	80	55	63	79	71	39	21	60	68	33	56	59	72	87	56	106	55	61	30	97	20	48	36	50	30	22	23
28246	P. anubis	26	49	39	96	66	67	81	21	45	23	82	82	#N/A	58	99	#N/A	67	41	54	53	42	80	55	63	79	71	39	21	60	68	33	56	59	72	87	56	106	55	61	30	97	20	48	36	50	30	22	23
30877	P. anubis	26	49	35	#N/A	56	#N/A	81	21	#N/A	23	82	82	26	62	99	#N/A	67	44	50	53	42	88	55	63	#N/A	71	39	#N/A	60	68	33	56	59	68	#N/A	#N/A	106	50	#N/A	#N/A	97	20	48	52	50	30	22	23
L142	P. anubis	#N/A	49	39	96	61	63	81	21	#N/A	23	#N/A	#N/A	#N/A	#N/A	#N/A	58	67	#N/A	54	53	42	#N/A	55	63	#N/A	71	39	21	60	#N/A	33	56	#N/A	76	87	56	106	50	#N/A	30	97	20	48	36	50	30	#N/A	23
[truncated: 15 more columns]

## Sheet: Tab_S3G
Sample	Species	PpaY1	PpaY2	PpaY3	PpaY4	PpaY5	PpaY6	PpaY7	PpaY8	PpaY9	PpaY11	DYS495	PpaY13	PpaY15	PpaY17	PpaY19	PpaY21	PpaY22	PpaY24	PpaY25	PpaY26	PpaY28	PpaY29	DYS565	PpaY31	PpaY32	PpaY33	PpaY34	PpaY37	PpaY38	PpaY39	PpaY40	PpaY41	PpaY44	PpaY45	PpaY47	PpaY48	PpaY51	PpaY53	PpaY59	PpaY60	PpaY61	PpaY66	PpaY67	PpaY70	PpaY71	PpaY72	PpaY74	PpaY75
MIK_014	P. cynocephalus	TATGTATGTATGTATTTATGTATTTATGTATGTATGTATGTATGTATTTATTTATTTAT	AAACAAACAAACAAACAAACAAAAAAACAACCAAAAACAAACAGACAAAAAACAAAAACCAAAAAAAC	AGAGAGAGAGAGAGACAGAGAAAGAGAGAGAGAAAGAGGGAGTCAGAGAGAGAGAGAGAAAGTCAAAGAGAGAAAGAGACAGATAGA	AACAACAACAACAACAACGACAACAACAACAACAACAACAACAA	#N/A	ATTTATTTATTTATTTATTTATTTATTTATTTATTTATT	TCCCTCCCTCCCTCCCTGCCTTCCTCCCTTCCTCCCTGCCTTCCTCCCTTCCTCCCTCCCCCTTTTTCCCTCCTTCTCCCTCCCACCTTCCCTCCC	GAAAGAAAGAAGGAAAGAAGGAAAGAAGGAAGGAAGGAAGGAAGGAGGGAAGGAATGAAGGAAGAAAGGAAGGAAGGAAG	TAAAATAAAATAAAATAAAGTAAAATAAAATAAAATAAAATAAAATAAAATAATAAAATAAAATAA	#N/A	#N/A	TTCCTTCCTTCCTTCCCTCCTTCCTTCCTTCCTTCTTCCTTCCTTCCTTCTTTCCTTCCTTCCTTCTTTCCTTCCTTCCT	AAAAATAAAAATAAAAATAAAAATAAAAATAAAATAAAA	TTTTTTTGTTTGATTGTTTGTTTGTTTGTTTGTTTGTTTG	TTCCTTCCTTCCTTCCTTCCTTCCTTCCTTCCTTCTTTCCTTCTTTCCTTCTTTC	AAAATAAAATAAAATAAAATAAAATAAAATAAAATAAAATAAAATAAAATAAAATGAAGTAAAATAAAATAAAATAAAATAAA	AAAGGAAGAAATGAAAAGAAAGAAAGAAGAAAGAAAGAGAAAGAAGGAAAGAAAGAAGAAAGAAAGAAAGAGGAGAAAGAGAGAGAGA	GTCTAAAATAAATAAATAAATAAATAAATAAATAAATAAATAAATAAATAAATAAA	ATTATTATTATTATTATTATTATTAT	AATAATAATAATAATAATAATAATAATAATAATAAATAATAATAATAAT	TATCTATCTATCTATCTATCTATCTATCTATCTATCTATCTATCTATCAATC	TCCATCCAACCATCCATCCATACATACATCCATCTATCCATCCATCCATTTATCCATCCATCCA	ATAAATACATACATACATACATACATATATACATACATACATAAATACATAAATA	AAATAAATAAATAAATAAATAAATAAATAAATAAATAAATAAATAAATAAATGAATAAATAAATAAA	#N/A	CATACCATACCATACGATACCATACCATACCATACCATACCACACCATACTATACCATAC	#N/A	TAAATAAAATAAATAAATAAATAAATAAATAAATAAATAAATAAATAAATA	GAGGGAGGCAGAGAGGGAGAGAGAGAGAAAGAGAGAGAGAGAGAGAAAGAGAGAGAGAGAGAGAGAGAGAGAGAGA	#N/A	TTTATTTATTTATTTATCTATTTATCTATTTATTTATTTATTTATTTATTTATTTATTTATTTATT	GATAGATAGATAGATAGATAGATAGATAGATAGATAGATAGATAGATAGATAGATA	GATAGATAGATAGATAGATAGATAGATCGATCGATCGATAGATAGATACATACATACATACATAGATACATAGGTAGATAGA	AAAAAAATAATAAAATAAAATAAAATAAAATAAAATAAAATAAAATAAAATAAAATAAAA	TTTTGTTTTGCTTTGTTTTGTTTTGTTTTGTTTTGTTTTGTTTT	AAATAAATAAATAAATAAATAAATAAATAAATAAATAAATAAATAAATAAATAAATAAAG	AAAAATAAAAATAAAAATAAAAATAAAAATAAAAATAAAAATAAAAATAAAAATAAA	TAAATAAATAAATAAATAAATAAATAAACAAACAAACAAACAAACAAATAAATAAATAAATAAATAAAT	AAAACAAAACAAAACAAAACAAAACAAAACAAAATAAAATAAAATAAAATAAAA	AGATAGATAGATAGATAGATAGATAGATAGATAGATAGATAGA	TTTATTTTTATTTATTTATTTATATTTTTATTTTTATTTTTATTTTTATTTTTATTTTT	AAATAAATAAATAAATAAATAAATAAATAAATAAATAATGCATAAATAAA	TTGTTTTTTTGTTTTTGTTTTTGTTTGTTTGTTTGTTTGTTTGTTTGTTT	ACAATACAATACAATACAATACAACACAACACAATAACAATACAATACAATACAATACAATACAATACAATACAA	TTTATTATTTTATTTATTTATTTATTTATTTATTTA	AATAAATGAATGAATGAATGAATGAATGAATGAATGAATGAATGAATGAATGAATGA	AAATAAATAAATAAATAAATAAATAAATAAATAAATAAAAAATAAA	#N/A
MIK_012	P. cynocephalus	TATGTATGTATGTATTTATGTATTTATGTATGTATGTATGTATGTATTTATTTATTTAT	AAACAAACAAACAAACAAACAAAAAAACAACCAAAAACAAACAGACAAAAAACAAAAACCAAAAAAAC	AGAGAGAGAGAGAGACAGAGAAAGAGAGAGAGAAAGAGGGAGTCAGAGAGAGAGAGAGAAAGTCAAAGAGAGAAAGAGACAGATAGA	AACAACAACAACAACAACGACAACAACAACAACAACAACAACAA	ACAAACAAACAAACAAACAAACAAACAAACAAA	ATTTATTTATTTATTTATTTATTTATTTATTTATTTATTTATT	TCCCTCCCTCCCTCCCTGCCTTCCTCCCTTCCTCCCTGCCTTCCTCCCTTCCTCCCTCCCCCTTTTTCCCTCCTTCTCCCTCCCACCTTCCCTCCC	GAAAGAAAGAAGGAAAGAAGGAAAGAAGGAAGGAAGGAAGGAAGGAGGGAAGGAATGAAGGAAGAAAGGAAGGAAGGAAG	TAAAATAAAATAAAATAAAGTAAAATAAAATAAAATAAAATAAAATAAAATAATAAAATAAAATAA	TATCTGTCTGTCTATCTGTCTGTCTATCTATCTATCTATCTATCTATCTATCTATCTATCTATCTATCTAT	AATAATAATAATAATAATAATAATAATAATAATAATAACAACAACAACAATAATAATAATAATAAT	TTCCTTCCTTCCTTCCCTCCTTCCTTCCTTCCTTCTTCCTTCCTTCCTTCTTTCCTTCCTTCCTTCTTTCCTTCCTTCCT	AAAAATAAAAATAAAAATAAAAATAAAAATAAAATAAAA	TTTTTTTGTTTGATTGTTTGTTTGTTTGTTTGTTTGTTTG	TTCCTTCCTTCCTTCCTTCCTTCCTTCCTTCCTTCTTTCCTTCTTTCCTTCTTTC	AAAATAAAATAAAATAAAATAAAATAAAATAAAATAAAATAAAATAAAATAAAATGAAGTAAAATAAAATAAAATAAAATAAA	AAAGGAAGAAATGAAAAGAAAGAAAGAAGAAAGAAAGAGAAAGAAGGAAAGAAAGAAGAAAGAAAGAAAGAGGAGAAAGAGAGAGAGA	GTCTAAAATAAATAAATAAATAAATAAATAAATAAATAAATAAATAAATAAATAAATAAA	ATTATTATTATTATTATTATTATTATTAT	AATAATAATAATAATAATAATAATAATAAATAATAATAATAAT	TATCTATCTATCTATCTATCTATCTATCTATCTATCTATCTATCTATCAATC	TCCATCCAACCATCCATCCATACATACATCCATCTATCCATCCATCCATTTATCCATCCATCCA	ATAAATAAATACATACATACATACATATATACATACATACATAAATACATAAATA	AAATAAATAAATAAATAAATAAATAAATAAATAAATAAATAAATAAATAAATAAATGAATAAATAAATAAA	ATAGATAGATAAGATAGATAGATAGATGATAGATAGATAGATAGATAGATAGATAGATAGATAGATAGATAGATAGATA	CATACCATACCATACGATACCATACCATACCATACCATACCACACCATACTATACCATAC	TATCTATCTATCTATCTATCTATCTATCTATCTATCTATCTATCTATCT	TAAATAAAATAAATAAATAAATAAATAAATAAATAAATAAATAAATAAATA	GAGGGAGGCAGAGAGGGAGAGAGAGAGAAAGAGAGAGAGAGAGAGAAAGAGAGAGAGAGAGAGAGAGAGAGAGAGA	ATACATACATACATACATACATACATACATACATACATACATAC	TTTATTTATTTATTTATCTATTTATCTATTTATTTATTTATTTATTTATTTATTTATTTATTTATT	GATAGATAGATAGATAGATAGATAGATAGATAGATAGATAGATAGATAGATAGATA	GATAGATAGATAGATAGATAGATCGATCGATCGATCGATAGATAGATACATACATACATACATAGATACATAGGTAGATAGA	AAAAAAATAATAAAATAAAATAAAATAAAATAAAATAAAATAAAATAAAATAAAATAAAATAAAA	TTTTGTTTTGCTTTGTTTTGTTTTGTTTTGTTTTGTTTTGTTTT	AAATAAATAAATAAATAAATAAATAAATAAATAAATAAATAAATAAATAAATAAATAAAG	#N/A	TAAATAAATAAATAAATAAATAAATAAACAAACAAACAAACAAATAAATAAATAAATAAATAAATAAATAATT	AAAACAAAACAAAACAAAACAAAACAAAACAAAATAAAATAAAATAAAATAAAATAAAA	AGATAGATAGATAGATAGATAGATAGATAGATAGATAGATAGATAGA	TTTATTTTTATTTATTTATTTATATTTTTATTTTTATTTTTATTTTTATTTTTATTTTT	AAATAAATAAATAAATAAATAAATAAATAAATAAATAATGCATAAATAAA	TTGTTTTTTTGTTTTTGTTTTTGTTTGTTTGTTTGTTTGTTTGTTTGTTT	ACAATACAATACAATACAATACAACACAACACAATAACAATACAATACAATACAATACAATACAATACAATACAA	TTTATTATTTTATTTATTTATTTATTTATTTATTTA	AATAAATGAATGAATGAATGAATGAATGAATGAATGAATGAATGAATGAATGAATGAATGA	AAATAAATAAATAAATAAATAAATAAATAAATAAATAAAAAATAAA	ATAAAATAAAATAAGATAAGATAAGATAAGATAAGATAAGATAAGATAAGATAAGATAAAATAA
MIK_010	P. cynocephalus	TATGTATGTATGTATTTATGTATTTATGTATGTATGTATGTATGTATTTATTTATTTAT	AAACAAACAAACAAACAAACAAAAAAACAACCAAAAACAAACAGACAAAAAACAAAAACCAAAAAAAC	AGAGAGAGAGAGAGACAGAGAAAGAGAGAGAGAAAGAGGGAGTCAGAGAGAGAGAGAGAAAGTCAAAGAGAGAAAGAGACAGATAGA	#N/A	ACAAACAAACAAACAAACAAACAAACAAACAAA	#N/A	TCCCTCCCTCCCTCCCTGCCTTCCTCCCTTCCTCCCTGCCTTCCTCCCTTCCTCCCTCCCCCTTTTTCCCTCCTTCTCCCTCCCACCTTCCCTCCC	GAAAGAAAGAAGGAAAGAAGGAAAGAAGGAAGGAAGGAAGGAAGGAAGGAGGGAAGGAATGAAGGAAGAAAGGAAGGAAGGAAG	TAAAATAAAATAAAATAAAGTAAAATAAAATAAAATAAAATAAAATAATAAAATAAAATAA	TATCTGTCTGTCTATCTGTCTGTCTATCTATCTATCTATCTATCTATCTATCTATCTATCTATCTATCTATCTAT	AATAATAATAATAATAATAATAATGATAATAATAATAATAATAATAATAACAACAACAACAACAATAATAATAATAATAAT	TTCCTTCCTTCCTTCCCTCCTTCCTTCCTTCCTTCTTCCTTCCTTCCTTCTTTCCTTCCTTCCTTCTTTCCTTCCTTCCT	AAAAATAAAAATAAAAATAAAAATAAAAATAAAATAAAA	TTTTTTTGTTTGATTGTTTGTTTGTTTGTTTGTTTGTTTG	TTCCTTCCTTCCTTCCTTCCTTCCTTCCTTCCTTCTTTCCTTCTTTCCTTCTTTC	AAAATAAAATAAAATAAAATAAAATAAAATAAAATAAAATAAAATAAAATAAAATAAAATGAAGTAAAATAAAATAAAATAAAATAAA	AAAGGAAGAAATGAAAAGAAAGAAAGAAGAAAGAAAGAGAAAGAAGGAAAGAAAGAAGAAAGAAAGAAAGAGGAGAAAGAGAGAGAGA	GTCTAAAATAAATAAATAAATAAATAAATAAATAAATAAATAAATAAATAAA	ATTATTATTATTATTATTATTATTAT	AATAATAATAATAATAATAATAATAATAATAATAATAATAAATAATAATAATAATAAT	TATCTATCTATCTATCTATCTATCTATCTATCTATCTATCTATCTATCAATC	TCCATCCAACCATCCATCCATACATACATCCATCTATCCATCCATCCATTTATCCATCCATCCA	ATAAATACATACATACATACATACATATATACATACATACATAAATACATAAATA	AAATAAATAAATAAATAAATAAATAAATAAATAAATAAATAAATAAATGAATAAATAAATAAA	ATAGATAGATAAGATAGATAGATAGATGATAGATAGATAGATAGATAGATAGATAGATAGATAGATAGATAGATAGATA	CATACCATACCATACGATACCATACCATACCATACCATACCACACCATACTATACCATAC	TATCTATCTATCTATCTATCTATCTATCTATCTATCTATCTATCTATCTATCTATCTATCTATCT	TAAATAAAATAAATAAATAAATAAATAAATAAATAAATAAATAAATAAATAAATA	GAGGGAGGCAGAGAGGGAGAGAGAGAGAAAGAGAGAGAGAGAGAGAAAGAGAGAGAGAGAGAGAGAGAGAGAGAGA	ATACATACATACATACATACATACATACATACATACATACATAC	TTTATTTATTTATTTATCTATTTATCTATTTATTTATTTATTTATTTATTTATTTATTTATTTATT	GATAGATAGATAGATAGATAGATAGATAGATAGATAGATAGATA	#N/A	AAAAAAATAATAAAATAAAATAAAATAAAATAAAATAAAATAAAATAAAATAAAATAAAATAAAATAAAATAAAA	TTTTGTTTTGCTTTGTTTTGTTTTGTTTTGTTTTGTTTTGTTTT	AAATAAATAAATAAATAAATAAATAAATAAATAAAT	AAAAATAAAAATAAAAATAAAAATAAAAATAAAAATAAAAATAAAAATAAA	TAAATAAATAAATAAATAAATAAATAAACAAACAAACAAACAAACAAATAAATAAATAAATAAAT	AAAACAAAACAAAACAAAACAAAACAAAACAAAATAAAATAAAATAAAATAAAA	AGATAGATAGATAGATAGATAGATAGATAGATAGATAGATAGATAGA	TTTATTTTTATTTATTTATTTCTATTTTTATTTTTATTTTTATTTTTATTTTTATTTTT	#N/A	TTGTTTTTTTGTTTTTGTTTTTGTTTGTTTGTTTGTTTGTTTGTTTGTTT	ACAATACAATACAATACAATACAACACAACACAATAACAATACAATACAATACAATACAA	TTTATTATTTTATTTATTTATTTATTTATTTATTTA	AATAAATGAATGAATGAATGAATGAATGAATGAATGAATGAATGA	AAATAAATAAATAAATAAATAAATAAATAAATAAATAAAAAATAAA	#N/A
MIK_009	P. cynocephalus	TATGTATGTATGTATTTATGTATTTATGTATGTATGTATGTATGTATTTATTTATTTAT	AAACAAACAAACAAACAAACAAAAAAACAACCAAAAACAAACAGACAAAAAACAAAAACCAAAAAAAC	AGAGAGAGAGAGAGACAGAGAAAGAGAGAGAGAAAGAGGGAGTCAGAGAGAGAGAGAGAAAGTCAAAGAGAGAAAGAGACAGATAGA	AACAACAACAACAACAACGACAACAACAACAACAACAACAACAA	ACAAACAAACAAACAAACAAACAAACAAACAAA	ATTTATTTATTTATTTATTTATTTATTTATTTATTTATTTATTTATT	TCCCTCCCTCCCTCCCTGCCTTCCTCCCTTCCTCCCTGCCTTCCTCCCTTCCTCCCTCCCCCTTTTTCCCTCCTTCTCCCTCCCACCTTCCCTCCC	#N/A	TAAAATAAAATAAAATAAAGTAAAATAAAATAAAATAAAATAAAATAAAATAATAAAATAAAATAA	TATCTGTCTGTCTATCTGTCTGTCTATCTATCTATCTATCTATCTATCTATCTATCTATCTATCTATCTATCTAT	AATAATAATAATAATAATAATAATAATAATAACAACAACAACAATAATAATAATAATAAT	TTCCTTCCTTCCTTCCCTCCTTCCTTCCTTCCTTCTTCCTTCCTTCCTTCTTTCCTTCCTTCCTTCTTTCCTTCCTTCCT	AAAAATAAAAATAAAAATAAAAATAAAAATAAAATAAAA	TTTTTTTGTTTGATTGTTTGTTTGTTTGTTTGTTTGTTTG	TTCCTTCCTTCCTTCCTTCCTTCCTTCCTTCCTTCTTTCCTTCTTTCCTTCTTTC	AAAATAAAATAAAATAAAATAAAATAAAATAAAATAAAATAAAATAAAATAAAATGAAGTAAAATAAAATAAAATAAAATAAA	AAAGGAAGAAATGAAAAGAAAGAAAGAAGAAAGAAAGAGAAAGAAGGAAAGAAAGAAGAAAGAAAGAAAGAGGAGAAAGAGAGAGAGA	GTCTAAAATAAATAAATAAATAAATAAATAAATAAATAAATAAATAAATAAATAAATAAATAAA	ATTATTATTATTATTATTATTATTAT	#N/A	TATCTATCTATCTATCTATCTATCTATCTATCTATCTATCTATCTATCAATC	TCCATCCAACCATCCATCCATACATACATCCATCTATCCATCCATCCATTTATCCATCCATCCA	ATAAATACATACATACATACATACATATATACATACATACATAAATACATAAATA	AAATAAATAAATAAATAAATAAATAAATAAATAAATAAATAAATAAATGAATAAATAAATAAA	ATAGATAGATAAGATAGATAGATAGATGATAGATAGATAGATAGATAGATAGATAGATAGATAGATAGATAGATAGATAGATA	CATACCATACCATACGATACCATACCATACCATACCATACCACACCATACTATACCATAC	#N/A	TAAATAAAATAAATAAATAAATAAATAAATAAATAAATAAATAAATAAATA	GAGGGAGGCAGAGAGGGAGAGAGAGAGAAAGAGAGAGAGAGAGAGAAAGAGAGAGAGAGAGAGAGAGAGAGAGAGA	ATACATACATACATACATACATACATACATACATACATACATAC	TTTATTTATTTATTTATCTATTTATCTATTTATTTATTTATTTATTTATTTATTTATTTATTTATT	GATAGATAGATAGATAGATAGATAGATAGATAGATAGATAGATAGATAGATA	GATAGATAGATAGATAGATAGATCGATCGATCGATCGATAGATAGATACATACATACATACATAGATACATAGGTAGATAGA	AAAAAAATAATAAAATAAAATAAAATAAAATAAAATAAAATAAAATAAAATAAAA	TTTTGTTTTGCTTTGTTTTGTTTTGTTTTGTTTTGTTTTGTTTT	AAATAAATAAATAAATAAATAAATAAATAAATAAATAAATAAATAAATAAATAAAG	#N/A	TAAATAAATAAATAAATAAATAAATAAACAAACAAACAAACAAACAAATAAATAAATAAATAAATAAATAATT	AAAACAAAACAAAACAAAACAAAACAAAACAAAATAAAATAAAATAAAATAAAA	#N/A	TTTATTTTTATTTATTTATTTATATTTTTATTTTTATTTTTATTTTTATTTTTATTTTT	AAATAAATAAATAAATAAATAAATAAATAAATAAATAAATAATGCATAAATAAA	TTGTTTTTTTGTTTTTGTTTTTGTTTGTTTGTTTGTTTGTTTGTTTGTTT	ACAATACAATACAATACAATACAACACAACACAATAACAATACAATACAATACAATACAATACAATACAATACAA	TTTATTATTTTATTTATTTATTTATTTATTTATTTA	AATAAATGAATGAATGAATGAATGAATGAATGAATGAATGAATGAATGAATGAATGA	#N/A	ATAAAATAAAATAAGATAAGATAAGATAAGATAAGATAAGATAAGATAAGATAAAATAA
MIK_006	P. cynocephalus	#N/A	AAACAAACAAACAAACAAACAAAAAAACAACCAAAAACAAACAGACAAAAAACAAAAACCAAAAAAAC	AGAGAGAGAGAGAGACAGAGAAAGAGAGAGAGAAAGAGGGAGTCAGAGAGAGAGAGAGAAAGTCAAAGAGAGAAAGAGACAGATAGA	AACAACAACAACAACAACGACAACAACAACAACAACAACAACAA	ACAAACAAACAAACAAACAAACAAACAAACAAA	#N/A	TCCCTCCCTCCCTCCCTGCCTTCCTCCCTTCCTCCCTGCCTTCCTCCCTTCCTCCCTCCCCCTTTTTCCCTCCTTCTCCCTCCCACCTTCCCTCCC	GAAAGAAAGAAGGAAAGAAGGAAAGAAGGAAGGAAGGAAGGAAGGAGGGAAGGAATGAAGGAAGAAAGGAAGGAAGGAAG	TAAAATAAAATAAAATAAAGTAAAATAAAATAAAATAAAATAAAATAAAATAATAAAATAAAATAA	TATCTGTCTGTCTATCTGTCTGTCTATCTATCTATCTATCTATCTATCTATCTATCTATCTATCTAT	AATAATAATAATAATAATAATAATAATAATAATAATAACAACAACAACAATAATAATAATAATAAT	TTCCTTCCTTCCTTCCCTCCTTCCTTCCTTCCTTCTTCCTTCCTTCCTTCTTTCCTTCCTTCCTTCTTTCCTTCCTTCCT	AAAAATAAAAATAAAAATAAAAATAAAAATAAAATAAAA	TTTTTTTGTTTGATTGTTTGTTTGTTTGTTTGTTTGTTTG	TTCCTTCCTTCCTTCCTTCCTTCCTTCCTTCCTTCTTTCCTTCTTTCCTTCTTTC	AAAATAAAATAAAATAAAATAAAATAAAATAAAATAAAATAAAATAAAATAAAATGAAGTAAAATAAAATAAAATAAAATAAA	AAAGGAAGAAATGAAAAGAAAGAAAGAAGAAAGAAAGAGAAAGAAGGAAAGAAAGAAGAAAGAAAGAAAGAGGAGAAAGAGAGAGAGA	GTCTAAAATAAATAAATAAATAAATAAATAAATAAATAAATAAATAAATAAATAAA	ATTATTATTATTATTATTATTATTAT	AATAATAATAATAATAATAATAATAATAATAATAAATAATAATAATAAT	TATCTATCTATCTATCTATCTATCTATCTATCTATCTATCTATCAATC	TCCATCCAACCATCCATCCATACATACATCCATCTATCCATCCATCCATTTATCCATCCATCCA	ATAAATAAATACATACATACATACATATATACATACATACATAAATACATAAATA	AAATAAATAAATAAATAAATAAATAAATAAATAAATAAATAAATAAATAAATGAATAAATAAATAAA	ATAGATAGATAAGATAGATAGATAGATGATAGATAGATAGATAGATAGATAGATAGATAGATAGATAGATAGATAGATAGATA	CATACCATACCATACGATACCATACCATACCATACCATACCACACCATACTATACCATAC	TATCTATCTATCTATCTATCTATCTATCTATCTATCTATCTATCTATCTATCT	TAAATAAAATAAATAAATAAATAAATAAATAAATAAATAAATAAATAAATA	GAGGGAGGCAGAGAGGGAGAGAGAGAGAAAGAGAGAGAGAGAGAGAAAGAGAGAGAGAGAGAGAGAGAGAGAGAGA	ATACATACATACATACATACATACATACATACATACATACATAC	TTTATTTATTTATTTATCTATTTATCTATTTATTTATTTATTTATTTATTTATTTATTTATTTATT	GATAGATAGATAGATAGATAGATAGATAGATAGATAGATAGATAGATAGATAGATAGATA	GATAGATAGATAGATAGATAGATCGATCGATCGATCGATAGATAGATACATACATACATACATAGATACATAGGTAGATAGA	AAAAAAATAATAAAATAAAATAAAATAAAATAAAATAAAATAAAATAAAATAAAATAAAATAAAA	TTTTGTTTTGCTTTGTTTTGTTTTGTTTTGTTTTGTTTTGTTTT	AAATAAATAAATAAATAAATAAATAAATAAATAAATAAATAAATAAATAAATAAATAAAG	AAAAATAAAAATAAAAATAAAAATAAAAATAAAAATAAAAATAAAAATAAA	TAAATAAATAAATAAATAAATAAATAAACAAACAAACAAACAAATAAATAAATAAATAAATAAATAAATAATT	AAAACAAAACAAAACAAAACAAAACAAAACAAAATAAAATAAAATAAAATAAAATAAAA	AGATAGATAGATAGATAGATAGATAGATAGATAGATAGATAGATAGA	TTTATTTTTATTTATTTATTTATATTTTTATTTTTATTTTTATTTTTATTTTTATTTTT	AAATAAATAAATAAATAAATAAATAAATAAATAAATAATGCATAAATAAA	TTGTTTTTTTGTTTTTGTTTTTGTTTGTTTGTTTGTTTGTTTGTTTGTTT	ACAATACAATACAATACAATACAACACAACACAATAACAATACAATACAATACAATACAATACAATACAATACAA	TTTATTATTTTATTTATTTATTTATTTATTTATTTA	AATAAATGAATGAATGAATGAATGAATGAATGAATGAATGAATGAATGAATGAATGAATGAATGA	AAATAAATAAATAAATAAATAAATAAATAAATAAATAAAAAATAAA	ATAAAATAAAATAAGATAAGATAAGATAAGATAAGATAAGATAAGATAAGATAAGATAAAATAA
MIK_005	P. cynocephalus	TATGTATGTATGTATTTATGTATTTATGTATGTATGTATGTATGTATGTATTTATTTAT	AAACAAACAAACAAACAAACAAAAAAACAACCAAAAACAAACAGACAAAAAACAAAAACCAAAAAAAC	AGAGAGAGAGAGAGACAGAGAAAGAGAGAGAGAAAGAGGGAGTCAGAGAGAGAGAGAGAAAGTCAAAGAGAGAAAGAGACAGATAGA	AACAACAACAACAACAACGACAACAACAACAACAACAACAACAA	#N/A	#N/A	TCCCTCCCTCCCTCCCTGCCTTCCTCCCTTCCTCCCTGCCTTCCTCCCTTCCTCCCTCCCCCTTTTTCCCTCCTTCTCCCTCCCACCTTCCCTCCC	GAAAGAAAGAAGGAAAGAAGGAAAGAAGGAAGGAAGGAAGGAAGGAGGGAAGGAATGAAGGAAGAAAGGAAGGAAGGAAG	TAAAATAAAATAAAATAAAGTAAAATAAAATAAAATAAAATAAAATAATAAAATAAAATAA	TATCTGTCTGTCTATCTATCTATCTATCTATCTATCTATCTATCTATCTATCTATCTATCTATCTATCTATCTAT	AATAATAATAATAATAATAATAATAATAATAATAATAACAACAACAACAATAATAATAATAATAAT	#N/A	AAAAATAAAAATAAAAATAAAAATAAAAATAAAATAAAA	TTTTTTTGTTTGATTGTTTGTTTGTTTGTTTGTTTGTTTG	TTCCTTCCTTCCTTCCTTCCTTCCTTCCTTCCTTCCTTCTTTCCTTCTTTCCTTCTTTC	AAAATAAAATAAAATAAAATAAAATAAAATAAAATAAAATAAAATAAAATGAAGTAAAATAAAATAAAATAAAATAAA	AAAGGAAGAAATGAAAAGAAAGAAAGAAGAAAGAAAGAGAAAGAAGGAAAGAAAGAAGAAAGAAAGAAAGAGGAGAAAGAGAGAGAGA	GTCTAAAATAAATAAATAAATAAATAAATAAATAAATAAATAAATAAATAAATAAA	ATTATTATTATTATTATTATTATTAT	AATAATAATAATAATAATAATAATAATAATAATAATAATAAATAATAATAATAATAAT	TATCTATCTATCTATCTATCTATCTATCTATCTATCTATCTATCAATC	TCCATCCAACCATCCATCCATACATACATCCATCTATCCATCCATCCATTTATCCATCCATCCA	ATAAATACATACATACATACATACATATATACATACATACATAAATACATAAATA	AAATAAATAAATAAATAAATAAATAAATAAATAAATAAATAAATAAATAAATGAATAAATAAATAAA	ATAGATAGATAAGATAGATAGATAGATGATAGATAGATAGATAGATAGATAGATAGATAGATAGATAGATAGATAGATA	CATACCATACCATACGATACCATACCATACCATACCATACCACACCATACTATACCATAC	TATCTATCTATCTATCTATCTATCTATCTATCTATCTATCTATCTATCT	TAAATAAAATAAATAAATAAATAAATAAATAAATAAATAAATAAATAAATAAATA	GAGGGAGGCAGAGAGGGAGAGAGAGAGAAAGAGAGAGAGAGAGAGAAAGAGAGAGAGAGAGAGAGAGAGAGAGAGA	ATACATACATACATACATACATACATACATAC	TTTATTTATTTATTTATCTATTTATCTATCTATTTATTTATTTATTTATTTATTTATTTATTTATT	GATAGATAGATAGATAGATAGATAGATAGATAGATAGATAGATAGATA	GATAGATAGATAGATAGATCGATCGATCGATCGATCGATAGATAGATACATACATACATACATAGATACATAGGTAGATAGA	AAAAAAATAATAAAATAAAATAAAATAAAATAAAATAAAATAAAATAAAA	TTTTGTTTTGCTTTGTTTTGTTTTGTTTTGTTTTGTTTT	AAATAAATAAATAAATAAATAAATAAATAAATAAATAAATAAATAAAG	#N/A	TAAATAAATAAATAAATAAATAAATAAACAAACAAACAAACAAACAAACAAATAAATAAATAAATAATT	AAAACAAAACAAAACAAAACAAAACAAAACAAAATAAAATAAAATAAAATAAAA	AGATAGATAGATAGATAGATAGATAGATAGATAGATAGATAGATAGATAGA	TTTATTTTTATTTATTTATTTATATTTTTATTTTTATTTTTATTTTTATTTTTATTTTT	AAATAAATAAATAAATAAATAAATAAATAAATAAATAAATAATGCATAAATAAA	TTGTTTTTTTGTTTTTGTTTTTGTTTGTTTGTTTGTTTGTTTGTTTGTTT	ACAATACAATACAATACAATACAACACAACACAATAACAATACAATACAATACAATACAATACAATACAA	TTTATTATTTTATTTATTTATTTATTTATTTATTTA	AATAAATGAATGAATGAATGAATGAATGAATGAATGAATGAATGAATGAATGAATGAATGAATGA	AAATAAATAAATAAATAAATAAATAAATAAATAAATAAATAAATAAAAAATAAA	ATAAAATAAAATAAGATAAGATAAGATAAGATAAGATAAGATAAGATAAGATAAAATAA
MIK_004	P. cynocephalus	TATGTATGTATGTATTTATGTATTTATGTATGTATGTATGTATGTATTTATTTATTTAT	AAACAAACAAACAAACAAACAAAAAAACAACCAAAAACAAACAGACAAAAAACAAAAACCAAAAAAAC	AGAGAGAGAGAGAGACAGAGAAAGAGAGAGAGAAAGAGGGAGTCAGAGAGAGAGAGAGAAAGTCAAAGAGAGAAAGAGACAGATAGA	AACAACAACAACAACAACGACAACAACAACAACAACAACAACAA	ACAAACAAACAAACAAACAAACAAACAAACAAA	ATTTATTTATTTATTTATTTATTTATTTATTTATTTATTTATTTATT	TCCCTCCCTCCCTCCCTGCCTTCCTCCCTTCCTCCCTGCCTTCCTCCCTTCCTCCCTCCCCCTTTTTCCCTCCTTCTCCCTCCCACCTTCCCTCCC	GAAAGAAAGAAGGAAAGAAGGAAAGAAGGAAGGAAGGAAGGAAGGAAGGAGGGAAGGAATGAAGGAAGAAAGGAAGGAAGGAAG	TAAAATAAAATAAAATAAAGTAAAATAAAATAAAATAAAATAAAATAATAAAATAAAATAA	TATCTGTCTGTCTATCTGTCTGTCTATCTATCTATCTATCTATCTATCTATCTATCTATCTATCTATCTATCTAT	AATAATAATAATAATAATAATAATGATAATAATAATAATAATAATAATAACAACAACAACAACAATAATAATAATAATAAT	#N/A	AAAAATAAAAATAAAAATAAAAATAAAAATAAAATAAAA	TTTTTTTGTTTGATTGTTTGTTTGTTTGTTTGTTTGTTTG	#N/A	AAAATAAAATAAAATAAAATAAAATAAAATAAAATAAAATAAAATAAAATAAAATAAAATGAAGTAAAATAAAATAAAATAAAATAAA	AAAGGAAGAAATGAAAAGAAAGAAAGAAGAAAGAAAGAGAAAGAAGGAAAGAAAGAAGAAAGAAAGAAAGAGGAGAAAGAGAGAGAGA	GTCTAAAATAAATAAATAAATAAATAAATAAATAAATAAATAAATAAATAAA	ATTATTATTATTATTATTATTATTAT	AATAATAATAATAATAATAATAATAATAATAATAATAATAAATAATAATAATAATAAT	TATCTATCTATCTATCTATCTATCTATCTATCTATCTATCTATCTATCAATC	TCCATCCAACCATCCATCCATACATACATCCATCTATCCATCCATCCATTTATCCATCCATCCA	ATAAATACATACATACATACATACATATATACATACATACATAAATACATAAATA	AAATAAATAAATAAATAAATAAATAAATAAATAAATAAATAAATAAATGAATAAATAAATAAA	ATAGATAGATAAGATAGATAGATAGATGATAGATAGATAGATAGATAGATAGATAGATAGATAGATAGATAGATAGATA	CATACCATACCATACGATACCATACCATACCATACCATACCACACCATACTATACCATAC	TATCTATCTATCTATCTATCTATCTATCTATCTATCTATCTATCTATCTATCTATCTATCTATCT	TAAATAAAATAAATAAATAAATAAATAAATAAATAAATAAATAAATAAATAAATA	GAGGGAGGCAGAGAGGGAGAGAGAGAGAAAGAGAGAGAGAGAGAGAAAGAGAGAGAGAGAGAGAGAGAGAGAGAGA	ATACATACATACATACATACATACATACATACATACATACATAC	TTTATTTATTTATTTATCTATTTATCTATTTATTTATTTATTTATTTATTTATTTATTTATTTATT	GATAGATAGATAGATAGATAGATAGATAGATAGATAGATAGATA	#N/A	AAAAAAATAATAAAATAAAATAAAATAAAATAAAATAAAATAAAATAAAATAAAATAAAATAAAATAAAATAAAA	#N/A	#N/A	AAAAATAAAAATAAAAATAAAAATAAAAATAAAAATAAAAATAAAAATAAA	TAAATAAATAAATAAATAAATAAATAAACAAACAAACAAACAAACAAATAAATAAATAAATAAAT	AAAACAAAACAAAACAAAACAAAACAAAACAAAATAAAATAAAATAAAATAAAA	AGATAGATAGATAGATAGATAGATAGATAGATAGATAGATAGATAGA	TTTATTTTTATTTATTTATTTCTATTTTTATTTTTATTTTTATTTTTATTTTTATTTTT	AAATAAATAAATAAATAAATAAATAAATAAATAAATAAATAATGCATAAATAAA	TTGTTTTTTTGTTTTTGTTTTTGTTTGTTTGTTTGTTTGTTTGTTTGTTT	ACAATACAATACAATACAATACAACACAACACAATAACAATACAATACAATACAATACAA	TTTATTATTTTATTTATTTATTTATTTATTTATTTA	#N/A	AAATAAATAAATAAATAAATAAATAAATAAATAAATAAAAAATAAA	ATAAAATAAAATAAGATAAGATAAGATAAGATAAGATAAGATAAGATAAGATAAGATAAAATAA
HAP	P. cynocephalus	TATGTATGTATGTATTTATGTATTTATGTATGTATGTATGTATGTATTTATTTATTTAT	AAACAAACAAACAAACAAACAAAAAAACAACCAAAAACAAACAGACAAAAAACAAAAACCAAAAAAAC	AGAGAGAGAGAGAGACAGAGAAAGAGAGAGAGAAAGAGGGAGTCAGAGAGAGAGAGAGAAAGTCAAAGAGAGAAAGAGACAGATAGA	AACAACAACAACAACAACGACAACAACAACAACAACAACAACAA	ACAAACAAACAAACAAACAAACAAACAAACAAA	ATTTATTTATTTATTTATTTATTTATTTATTTATTTATTTATTTATTTATT	TCCCTCCCTCCCTCCCTGCCTTCCTCCCTTCCTCCCTGCCTTCCTCCCTTCCTCCCTCCCCCTTTTTCCCTCCTTCTCCCTCCCACCTTCCCTCCC	GAAAGAAAGAAGGAAAGAAGGAAAGAAGGAAGGAAGGAAGGAAGGAGGGAAGGAATGAAGGAAGAAAGGAAGGAAGGAAG	TAAAATAAAATAAAATAAAGTAAAATAAAATAAAATAAAATAAAATAAAATAATAAAATAAAATAA	TATCTGTCTGTCTATCTGTCTGTCTATCTATCTATCTATCTATCTATCTATCTATCTATCTATCTAT	AATAATAATAATAATAATAATAATAATAATAATAATAATAACAACAACAACAATAATAATAATAATAAT	TTCCTTCCTTCCTTCCCTCCTTCCTTCCTTCCTTCTTCCTTCCTTCCTTCTTTCCTTCCTTCCTTCTTTCCTTCCTTCCT	AAAAATAAAAATAAAAATAAAAATAAAAATAAAATAAAA	TTTTTTTGTTTGATTGTTTGTTTGTTTGTTTGTTTGTTTG	TTCCTTCCTTCCTTCCTTCCTTCCTTCCTTCCTTCTTTCCTTCTTTCCTTCTTTC	AAAATAAAATAAAATAAAATAAAATAAAATAAAATAAAATAAAATAAAATAAAATGAAGTAAAATAAAATAAAATAAAATAAA	AAAGGAAGAAATGAAAAGAAAGAAAGAAGAAAGAAAGAGAAAGAAGGAAAGAAAGAAGAAAGAAAGAAAGAGGAGAAAGAGAGAGAGA	GTCTAAAATAAATAAATAAATAAATAAATAAATAAATAAATAAATAAA	ATTATTATTATTATTATTATTATTAT	#N/A	TATCTATCTATCTATCTATCTATCTATCTATCTATCTATCTATCTATCAATC	TCCATCCAACCATCCATCCATACATACATCCATCTATCCATCCATCCATTTATCCATCCATCCA	ATAAATACATACATACATACATACATATATACATACATACATAAATACATAAATA	AAATAAATAAATAAATAAATAAATAAATAAATAAATAAATAAATAAATGAATAAATAAATAAA	ATAGATAGATAAGATAGATAGATAGATGATAGATAGATAGATAGATAGATAGATAGATAGATAGATAGATAGATAGATA	CATACCATACCATACGATACCATACCATACCATACCATACCACACCATACTATACCATAC	TATCTATCTATCTATCTATCTATCTATCTATCTATCTATCTATCT	TAAATAAAATAAATAAATAAATAAATAAATAAATAAATAAATAAATAAATAAATA	GAGGGAGGCAGAGAGGGAGAGAGAGAGAAAGAGAGAGAGAGAGAGAAAGAGAGAGAGAGAGAGAGAGAGAGAGAGA	ATACATACATACATACATACATACATACATACATACATACATAC	TTTATTTATTTATTTATCTATTTATCTATCTATTTATTTATTTATTTATTTATTTATTTATTTATT	GATAGATAGATAGATAGATAGATAGATAGATAGATAGATAGATAGATAGATAGATA	GATAGATAGATAGATAGATAGATCGATCGATCGATCGATAGATAGATACATACATACATACATAGATACATAGGTAGATAGA	AAAAAAATAATAAAATAAAATAAAATAAAATAAAATAAAATAAAATAAAATAAAATAAAA	TTTTGTTTTGCTTTGTTTTGTTTTGTTTTGTTTTGTTTTGTTTT	#N/A	AAAAATAAAAATAAAAATAAAAATAAAAATAAAAATAAAAATAAAAATAAA	TAAATAAATAAATAAATAAATAAATAAACAAACAAACAAACAAACAAATAAATAAATAAATAAATAAATAATT	AAAACAAAACAAAACAAAACAAAACAAAACAAAATAAAATAAAATAAAATAAAA	AGATAGATAGATAGATAGATAGATAGATAGATAGATAGATAGATAGA	TTTATTTTTATTTATTTATTTATATTTTTATTTTTATTTTTATTTTTATTTTTATTTTT	AAATAAATAAATAAATAAATAAATAAATAAATAAATAATGCATAAATAAA	TTGTTTTTTTGTTTTTGTTTTTGTTTGTTTGTTTGTTTGTTTGTTTGTTT	ACAATACAATACAATACAATACAACACAACACAATAACAATACAATACAATACAATACAATACAATACAATACAA	TTTATTATTTTATTTATTTATTTATTTATTTATTTA	AATAAATGAATGAATGAATGAATGAATGAATGAATGAATGAATGAATGAATGAATGAATGAATGAATGA	AAATAAATAAATAAATAAATAAATAAATAAATAAATAAAAAATAAA	ATAAAATAAAATAAGATAAGATAAGATAAGATAAGATAAGATAAGATAAGATAAAATAA
90473_Mikumi	P. cynocephalus	#N/A	#N/A	AGAGAGAGAGAGAGACAGAGAAAGAGAGAGAGAAAGAGGGAGTCAGAGAGAGAGAGAGAAAGTCAAAGAGAGAAAGAGACAGATAGA	#N/A	#N/A	#N/A	#N/A	#N/A	#N/A	#N/A	#N/A	#N/A	AAAAATAAAAATAAAAATAAAAATAAAAATAAAATAAAA	TTTTTTTGTTTGATTGTTTGTTTGTTTGTTTGTTTGTTTG	#N/A	#N/A	#N/A	#N/A	#N/A	#N/A	#N/A	TCCATCCAACCATCCATCCATACATACATCCATCTATCCATCCATCCATTTATCCATCCATCCA	#N/A	#N/A	ATAGATAGATAAGATAGATAGATAGATGATAGATAGATAGATAGATAGATAGATAGATAGATAGATAGATAGATAGATA	#N/A	TATCTATCTATCTATCTATCTATCTATCTATCTATCTATCTATCTATCTATCTATCTATCTATCT	#N/A	#N/A	#N/A	#N/A	#N/A	#N/A	#N/A	TTTTGTTTTGCTTTGTTTTGTTTTGTTTTGTTTTGTTTTGTTTT	#N/A	AAAAATAAAAATAAAAATAAAAATAAAAATAAAAATAAAAATAAAAATAAA	TAAATAAATAAATAAATAAATAAATAAACAAACAAACAAACAAACAAATAAATAAATAAATAAAT	#N/A	#N/A	TTTATTTTTATTTATTTATTTCTATTTTTATTTTTATTTTTATTTTTATTTTTATTTTT	#N/A	#N/A	ACAATACAATACAATACAATACAACACAACACAATAACAATACAATACAATACAATACAA	TTTATTATTTTATTTATTTATTTATTTATTTATTTA	#N/A	#N/A	#N/A
90477_Mikumi	P. cynocephalus	TATGTATGTATGTATTTATGTATTTATGTATGTATGTATGTATGTATGTATTTATTTAT	#N/A	AGAGAGAGAGAGAGACAGAGAAAGAGAGAGAGAAAGAGGGAGTCAGAGAGAGAGAGAGAAAGTCAAAGAGAGAAAGAGACAGATAGA	AACAACAACAACAACAACGACAACAACAACAACAACAACAACAA	#N/A	#N/A	#N/A	#N/A	#N/A	#N/A	#N/A	TTCCTTCCTTCCTTCCCTCCTTCCTTCCTTCCTTCTTCCTTCCTTCCTTCTTTCCTTCCTTCCTTCTTTCCTTCCTTCCT	#N/A	#N/A	#N/A	#N/A	AAAGGAAGAAATGAAAAGAAAGAAAGAAGAAAGAAAGAGAAAGAAGGAAAGAAAGAAGAAAGAAAGAAAGAGGAGAAAGAGAGAGAGA	#N/A	#N/A	#N/A	TATCTATCTATCTATCTATCTATCTATCTATCTATCTATCTATCAATC	TCCATCCAACCATCCATCCATACATACATCCATCTATCCATCCATCCATTTATCCATCCATCCA	ATAAATACATACATACATACATACATATATACATACATACATAAATACATAAATA	#N/A	#N/A	#N/A	#N/A	#N/A	GAGGGAGGCAGAGAGGGAGAGAGAGAGAAAGAGAGAGAGAGAGAGAAAGAGAGAGAGAGAGAGAGAGAGAGAGAGA	ATACATACATACATACATACATACATACATAC	TTTATTTATTTATTTATCTATTTATCTATCTATTTATTTATTTATTTATTTATTTATTTATTTATT	#N/A	#N/A	#N/A	#N/A	#N/A	#N/A	#N/A	AAAACAAAACAAAACAAAACAAAACAAAACAAAATAAAATAAAATAAAATAAAA	#N/A	#N/A	AAATAAATAAATAAATAAATAAATAAATAAATAAATAAATAATGCATAAATAAA	#N/A	#N/A	#N/A	#N/A	AAATAAATAAATAAATAAATAAATAAATAAATAAATAAATAAATAAAAAATAAA	ATAAAATAAAATAAGATAAGATAAGATAAGATAAGATAAGATAAGATAAGATAAAATAA
90478_Mikumi	P. cynocephalus	#N/A	#N/A	AGAGAGAGAGAGAGACAGAGAAAGAGAGAGAGAAAGAGGGAGTCAGAGAGAGAGAGAGAAAGTCAAAGAGAGAAAGAGACAGATAGA	#N/A	#N/A	#N/A	TCCCTCCCTCCCTCCCTGCCTTCCTCCCTTCCTCCCTGCCTTCCTCCCTTCCTCCCTCCCCCTTTTTCCCTCCTTCTCCCTCCCACCTTCCCTCCC	GAAAGAAAGAAGGAAAGAAGGAAAGAAGGAAGGAAGGAAGGAAGGAGGGAAGGAATGAAGGAAGAAAGGAAGGAAGGAAG	TAAAATAAAATAAAATAAAGTAAAATAAAATAAAATAAAATAAAATAAAATAATAAAATAAAATAA	#N/A	AATAATAATAATAATAATAATAATAATAATAATAATAACAACAACAACAATAATAATAATAATAAT	TTCCTTCCTTCCTTCCCTCCTTCCTTCCTTCCTTCTTCCTTCCTTCCTTCTTTCCTTCCTTCCTTCTTTCCTTCCTTCCT	AAAAATAAAAATAAAAATAAAAATAAAAATAAAATAAAA	#N/A	#N/A	#N/A	#N/A	GTCTAAAATAAATAAATAAATAAATAAATAAATAAATAAATAAATAAATAAATAAA	#N/A	#N/A	TATCTATCTATCTATCTATCTATCTATCTATCTATCTATCTATCAATC	#N/A	ATAAATAAATACATACATACATACATATATACATACATACATAAATACATAAATA	#N/A	#N/A	#N/A	#N/A	#N/A	#N/A	ATACATACATACATACATACATACATACATACATACATACATAC	#N/A	#N/A	GATAGATAGATAGATAGATAGATCGATCGATCGATCGATAGATAGATACATACATACATACATAGATACATAGGTAGATAGA	#N/A	#N/A	#N/A	#N/A	TAAATAAATAAATAAATAAATAAATAAACAAACAAACAAACAAATAAATAAATAAATAAATAAATAAATAATT	#N/A	#N/A	TTTATTTTTATTTATTTATTTATATTTTTATTTTTATTTTTATTTTTATTTTTATTTTT	#N/A	#N/A	ACAATACAATACAATACAATACAACACAACACAATAACAATACAATACAATACAATACAATACAATACAATACAA	#N/A	#N/A	#N/A	#N/A
90483_Mikumi	P. cynocephalus	#N/A	AAACAAACAAACAAACAAACAAAAAAACAACCAAAAACAAACAGACAAAAAACAAAAACCAAAAAAAC	AGAGAGAGAGAGAGACAGAGAAAGAGAGAGAGAAAGAGGGAGTCAGAGAGAGAGAGAGAAAGTCAAAGAGAGAAAGAGACAGATAGA	#N/A	#N/A	#N/A	#N/A	#N/A	TAAAATAAAATAAAATAAAGTAAAATAAAATAAAATAAAATAAAATAAAATAATAAAATAAAATAA	#N/A	#N/A	#N/A	AAAAATAAAAATAAAAATAAAAATAAAAATAAAATAAAA	#N/A	#N/A	#N/A	#N/A	#N/A	ATTATTATTATTATTATTATTATTAT	#N/A	#N/A	TCCATCCAACCATCCATCCATACATACATCCATCTATCCATCCATCCATTTATCCATCCATCCA	#N/A	#N/A	ATAGATAGATAAGATAGATAGATAGATGATAGATAGATAGATAGATAGATAGATAGATAGATAGATAGATAGATAGATAGATA	#N/A	#N/A	#N/A	#N/A	#N/A	#N/A	#N/A	#N/A	#N/A	#N/A	#N/A	#N/A	#N/A	#N/A	#N/A	#N/A	AAATAAATAAATAAATAAATAAATAAATAAATAAATAAATAATGCATAAATAAA	TTGTTTTTTTGTTTTTGTTTTTGTTTGTTTGTTTGTTTGTTTGTTTGTTT	#N/A	#N/A	#N/A	#N/A	#N/A
1X2304	P. cynocephalus	TATGTATGTATGTATTTATGTATTTATGTATGTATGTATGTATTTATTTATTTATTTAT	AAACAAACAAACAAACAAACAAAAAAACAACCAAAAACAAACAGACAAAAAACAAAAACCAAAAAAAC	AGAGAGAGAGAGAGACAGAGAAAGAGAGAGAGAAAGAGGGAGTCAGAGAGAGAGAGAGAAAGTCAAAGAGAGAAAGAGACAGATAGA	AACAACAACAACAACAACGACAACAACAACAACAACAACAACAA	ACAAACAAACAAACAAACAAACAAACAAACAAA	ATTTATTTATTTATTTATTTATTTATTTATTTATTTATT	TCCCTCCCTCCCTCCCTGCCTTCCTCCCTTCCTCCCTGCCTTCCTCCCTTCCTCCCTCCCCCTTTTTCCCTCCTTCTCCCTCCCACCTTCCCTCCC	GAAAGAAAGAAGGAAAGAAGGAAAGAAGGAAGGAAGGAAGGAAGGAGGGAAGGAATGAAGGAAGAAAGGAAGGAAGGAAG	TAAAATAAAATAAAATAAAGTAAAATAAAATAAAATAAAATAAAATAAAATAATAAAATAAAATAA	TATCTGTCTGTCTATCTGTCTGTCTATCTATCTATCTATCTATCTATCTATCTATCTATCTATCTATCTAT	AATAATAATAATAATAATAATAATAATAATAATAATAACAACAACAACAATAATAATAATAATAAT	TTCCTTCCTTCCTTCCCTCCTTCCTTCCTTCCTTCTTTCCTTCCTTCCTTCTTTCCTTCCTTCCT	AAAAATAAAAATAAAAATAAAAATAAAAATAAAATAAAA	TTTTTTTGTTTGATTGTTTGTTTGTTTGTTTGTTTGTTTG	TTCCTTCCTTCCTTCCTTCCTTCCTTCCTTCCTTCTTTCCTTCTTTCCTTCTTTC	AAAATAAAATAAAATAAAATAAAATAAAATAAAATAAAATAAAATAAAATAAAATGAAGTAAAATAAAATAAAATAAAATAAA	AAAGGAAGAAATGAAAAGAAAGAAAGAAGAAAGAAAGAGAAAGAAGGAAAGAAAGAAGAAAGAAAGAAAGAGGAGAAAGAGAGAGAGA	GTCTAAAATAAATAAATAAATAAATAAATAAATAAATAAATAAATAAATAAATAAA	ATTATTATTATTATTATTATTATTAT	AATAATAATAATAATAATAATAATAATAATAATAAATAATAATAATAAT	TATCTATCTATCTATCTATCTATCTATCTATCTATCTATCTATCTATCAATC	TCCATCCAACCATCCATCCATACATACATCCATCTATCCATCCATCCATTTATCCATCCATCCA	ATAAATACATACATACATACATACATATATACATACATACATAAATACATAAATA	AAATAAATAAATAAATAAATAAATAAATAAATAAATAAATAAATAAATAAATAAATAAATGAATAAATAAATAAA	ATAGATAGATAAGATAGATAGATAGATGATAGATAGATAGATAGATAGATAGATAGATAGATAGATAGATA	CATACCATACCATACGATACCATACCATACCATACCATACCACACCATACTATACCATAC	TATCTATCTATCTATCTATCTATCTATCTATCTATCTATCTATCTATCT	TAAATAAAATAAATAAATAAATAAATAAATAAATAAATAAATAAATAAATAAATA	#N/A	ATACATACATACATACATACATACATACATACATACATACATAC	TTTATTTATTTATTTATCTATTTATCTATTTATTTATTTATTTATTTATTTATTTATTTATTTATTTATT	GATAGATAGATAGATAGATAGATAGATAGATAGATAGATAGATAGATAGATA	GATAGATAGATAGATAGATAGATCGATCGATCGATCGATAGATAGATACATACATACATACATAGATACATAGGTAGATAGA	AAAAAAATAATAAAATAAAATAAAATAAAATAAAATAAAATAAAATAAAATAAAATAAAA	TTTTGTTTTGCTTTGTTTTGTTTTGTTTTGTTTTGTTTTGTTTT	AAATAAATAAATAAATAAATAAATAAATAAATAAATAAATAAATAAATAAATAAAG	AAAAATAAAAATAAAAATAAAAATAAAAATAAAAATAAAAATAAAAATAAA	TAAATAAATAAATAAATAAATAAATAAACAAACAAACAAACAAACAAATAAATAAATAAATAAATAAATAATT	AAAACAAAACAAAACAAAACAAAACAAAACAAAATAAAATAAAATAAAATAAAA	AGATAGATAGATAGATAGATAGATAGATAGATAGATAGATAGATAGATAGATAGATAGATAGA	TTTATTTTTATTTATTTATTTATATTTTTATTTTTATTTTTATTTTTATTTTTATTTTT	AAATAAATAAATAAATAAATAAATAAATAAATAAATAATGCATAAATAAA	TTGTTTTTTTGTTTTTGTTTTTGTTTGTTTGTTTGTTTGTTTGTTTGTTT	ACAATACAATACAATACAATACAACACAACACAATAACAATACAATACAATACAATACAATACAATACAATACAA	TTTATTATTTTATTTATTTATTTATTTATTTATTTA	AATAAATGAATGAATGAATGAATGAATGAATGAATGAATGAATGAATGAATGAATGAATGA	AAATAAATAAATAAATAAATAAATAAATAAATAAATAAATAAAAAATAAA	ATAAAATAAAATAAGATAAGATAAGATAAGATAAGATAAGATAAGATAAGATAAGATAAAATAA
1X0102	P. cynocephalus	TATGTATGTATGTATTTATGTATTTATGTATGTATGTATGTATGTATTTATTTATTTAT	AAACAAACAAACAAACAAACAAAAAAACAACCAAAAACAAACAGACAAAAAACAAAAACCAAAAAAAC	AGAGAGAGAGAGAGACAGAGAAAGAGAGAGAGAAAGAGGGAGTCAGAGAGAGAGAGAGAAAGTCAAAGAGAGAAAGAGACAGATAGA	AACAACAACAACAACAACGACAACAACAACAACAACAACAACAA	ACAAACAAACAAACAAACAAACAAACAAACAAA	ATTTATTTATTTATTTATTTATTTATTTATTTATTTATT	TCCCTCCCTCCCTCCCTGCCTTCCTCCCTTCCTCCCTGCCTTCCTCCCTTCCTCCCTCCCCCTTTTTCCCTCCTTCTCCCTCCCACCTTCCCTCCC	GAAAGAAAGAAGGAAAGAAGGAAAGAAGGAAGGAAGGAAGGAAGGAGGGAAGGAATGAAGGAAGAAAGGAAGGAAGGAAG	TAAAATAAAATAAAATAAAGTAAAATAAAATAAAATAAAATAAAATAAAATAATAAAATAAAATAA	TATCTGTCTGTCTATCTGTCTGTCTATCTATCTATCTATCTATCTATCTATCTATCTATCTATCTATCTAT	AATAATAATAATAATAATAATAATAATAATAATAATAACAACAACAACAATAATAATAATAATAAT	TTCCTTCCTTCCTTCCCTCCTTCCTTCCTTCCTTCTTCCTTCCTTCCTTCTTTCCTTCCTTCCTTCTTTCCTTCCTTCCT	AAAAATAAAAATAAAAATAAAAATAAAAATAAAATAAAA	TTTTTTTGTTTGATTGTTTGTTTGTTTGTTTGTTTGTTTG	TTCCTTCCTTCCTTCCTTCCTTCCTTCCTTCCTTCTTTCCTTCTTTCCTTCTTTC	AAAATAAAATAAAATAAAATAAAATAAAATAAAATAAAATAAAATAAAATAAAATGAAGTAAAATAAAATAAAATAAAATAAA	AAAGGAAGAAATGAAAAGAAAGAAAGAAGAAAGAAAGAGAAAGAAGGAAAGAAAGAAGAAAGAAAGAAAGAGGAGAAAGAGAGAGAGA	GTCTAAAATAAATAAATAAATAAATAAATAAATAAATAAATAAATAAATAAATAAATAAA	ATTATTATTATTATTATTATTATTATTAT	AATAATAATAATAATAATAATAATAATAAATAATAATAATAAT	TATCTATCTATCTATCTATCTATCTATCTATCTATCTATCTATCTATCAATC	TCCATCCAACCATCCATCCATACATACATCCATCTATCCATCCATCCATTTATCCATCCATCCA	ATAAATAAATACATACATACATACATATATACATACATACATAAATACATAAATA	AAATAAATAAATAAATAAATAAATAAATAAATAAATAAATAAATAAATAAATAAATGAATAAATAAATAAA	ATAGATAGATAAGATAGATAGATAGATGATAGATAGATAGATAGATAGATAGATAGATAGATAGATAGATAGATAGATAGATAGATAGATA	CATACCATACCATACGATACCATACCATACCATACCATACCACACCATACTATACCATAC	TATCTATCTATCTATCTATCTATCTATCTATCTATCTATCTATCTATCT	TAAATAAAATAAATAAATAAATAAATAAATAAATAAATAAATAAATAAATA	#N/A	ATACATACATACATACATACATACATACATACATACATACATAC	TTTATTTATTTATTTATCTATTTATCTATTTATTTATTTATTTATTTATTTATTTATTTATTTATT	GATAGATAGATAGATAGATAGATAGATAGATAGATAGATAGATAGATAGATAGATA	GATAGATAGATAGATAGATAGATCGATCGATCGATCGATAGATAGATACATACATACATACATAGATACATAGGTAGATAGA	AAAAAAATAATAAAATAAAATAAAATAAAATAAAATAAAATAAAATAAAATAAAATAAAATAAAA	TTTTGTTTTGCTTTGTTTTGTTTTGTTTTGTTTTGTTTTGTTTT	AAATAAATAAATAAATAAATAAATAAATAAATAAATAAATAAATAAATAAATAAAG	AAAAATAAAAATAAAAATAAAAATAAAAATAAAAATAAAAATAAAAATAAA	TAAATAAATAAATAAATAAATAAATAAACAAACAAACAAACAAATAAATAAATAAATAAATAAATAAATAATT	AAAACAAAACAAAACAAAACAAAACAAAACAAAATAAAATAAAATAAAATAAAATAAAA	AGATAGATAGATAGATAGATAGATAGATAGATAGATAGATAGATAGA	TTTATTTTTATTTATTTATTTATATTTTTATTTTTATTTTTATTTTTATTTTTATTTTT	AAATAAATAAATAAATAAATAAATAAATAAATAAATAATGCATAAATAAA	TTGTTTTTTTGTTTTTGTTTTTGTTTGTTTGTTTGTTTGTTTGTTTGTTT	ACAATACAATACAATACAATACAACACAACACAATAACAATACAATACAATACAATACAATACAATACAATACAA	TTTATTATTTTATTTATTTATTTATTTATTTATTTA	AATAAATGAATGAATGAATGAATGAATGAATGAATGAATGAATGAATGAATGAATGA	AAATAAATAAATAAATAAATAAATAAATAAATAAATAAAAAATAAA	ATAAAATAAAATAAGATAAGATAAGATAAGATAAGATAAGATAAGATAAAATAA
1X4384	P. cynocephalus	TATGTATGTATGTATTTATGTATTTATGTATGTATGTATGTATGTATTTATTTATTTAT	AAACAAACAAACAAACAAACAAAAAAACAACCAAAAACAAACAGACAAAAAACAAAAACCAAAAAAAC	AGAGAGAGAGAGAGACAGAGAAAGAGAGAGAGAAAGAGGGAGTCAGAGAGAGAGAGAGAAAGTCAAAGAGAGAAAGAGACAGATAGA	AACAACAACAACAACAACGACAACAACAACAACAACAACAACAA	ACAAACAAACAAACAAACAAACAAACAAACAAA	ATTTATTTATTTATTTATTTATTTATTTATTTATTTATTTATTTATT	TCCCTCCCTCCCTCCCTGCCTTCCTCCCTTCCTCCCTGCCTTCCTCCCTTCCTCCCTCCCCCTTTTTCCCTCCTTCTCCCTCCCACCTTCCCTCCC	GAAAGAAAGAAGGAAAGAAGGAAAGAAGGAAGGAAGGAAGGAAGGAGGGAAGGAATGAAGGAAGAAAGGAAGGAAGGAAG	TAAAATAAAATAAAATAAAGTAAAATAAAATAAAATAAAATAAAATAAAATAATAAAATAAAATAA	TATCTGTCTGTCTATCTGTCTGTCTATCTATCTATCTATCTATCTATCTATCTATCTATCTATCTATCTATCTAT	AATAATAATAATAATAATAATAATAATAATAATAATAACAACAACAACAATAATAATAATAATAAT	TTCCTTCCTTCCTTCCCTCCTTCCTTCCTTCCTTCTTCCTTCCTTCCTTCTTTCCTTCCTTCCTTCTTTCCTTCCTTCCT	AAAAATAAAAATAAAAATAAAAATAAAAATAAAATAAAA	TTTTTTTGTTTGATTGTTTGTTTGTTTGTTTGTTTGTTTG	TTCCTTCCTTCCTTCCTTCCTTCCTTCCTTCCTTCTTTCCTTCTTTCCTTCTTTC	AAAATAAAATAAAATAAAATAAAATAAAATAAAATAAAATAAAATAAAATAAAATAAAATGAAGTAAAATAAAATAAAATAAAATAAA	AAAGGAAGAAATGAAAAGAAAGAAAGAAGAAAGAAAGAGAAAGAAGGAAAGAAAGAAGAAAGAAAGAAAGAGGAGAAAGAGAGAGAGA	GTCTAAAATAAATAAATAAATAAATAAATAAATAAATAAATAAATAAATAAATAAATAAATAAA	ATTATTATTATTATTATTATTATTAT	AATAATAATAATAATAATAATAATAATAATAATAAATAATAATAATAAT	TATCTATCTATCTATCTATCTATCTATCTATCTATCTATCTATCAATC	TCCATCCAACCATCCATCCATACATACATCCATCTATCCATCCATCCATTTATCCATCCATCCA	ATAAATACATACATACATACATACATATATACATACATACATAAATACATAAATA	AAATAAATAAATAAATAAATAAATAAATAAATAAATAAATAAATAAATAAATGAATAAATAAATAAA	ATAGATAGATAAGATAGATAGATAGATGATAGATAGATAGATAGATAGATAGATAGATAGATAGATAGATAGATAGATAGATA	CATACCATACCATACGATACCATACCATACCATACCATACCACACCATACTATACCATAC	TATCTATCTATCTATCTATCTATCTATCTATCTATCTATCTATCTATCTATCTATCT	TAAATAAAATAAATAAATAAATAAATAAATAAATAAATAAATAAATAAATA	GAGGGAGGCAGAGAGGGAGAGAGAGAGAAAGAGAGAGAGAGAGAGAAAGAGAGAGAGAGAGAGAGAGAGAGAGAGA	ATACATACATACATACATACATACATACATACATACATACATAC	TTTATTTATTTATTTATCTATTTATCTATTTATTTATTTATTTATTTATTTATTTATTTATTTATTTATT	GATAGATAGATAGATAGATAGATAGATAGATAGATAGATAGATAGATAGATAGATA	GATAGATAGATAGATAGATAGATCGATCGATCGATCGATAGATAGATACATACATACATACATAGATACATAGGTAGATAGA	AAAAAAATAATAAAATAAAATAAAATAAAATAAAATAAAATAAAATAAAA	TTTTGTTTTGCTTTGTTTTGTTTTGTTTTGTTTTGTTTTGTTTT	AAATAAATAAATAAATAAATAAATAAATAAATAAATAAATAAATAAATAAATAAATAAATAAATAAAG	AAAAATAAAAATAAAAATAAAAATAAAAATAAAAATAAAAATAAAAATAAA	TAAATAAATAAATAAATAAATAAATAAACAAACAAACAAACAAACAAATAAATAAATAAATAAATAAATAATT	AAAACAAAACAAAACAAAACAAAACAAAACAAAATAAAATAAAATAAAATAAAA	AGATAGATAGATAGATAGATAGATAGATAGATAGATAGATAGA	TTTATTTTTATTTATTTATTTATATTTTTATTTTTATTTTTATTTTTATTTTTATTTTT	AAATAAATAAATAAATAAATAAATAAATAAATAAATAATGCATAAATAAA	TTGTTTTTTTGTTTTTGTTTTTGTTTGTTTGTTTGTTTGTTTGTTTGTTT	ACAATACAATACAATACAATACAACACAACACAATAACAATACAATACAATACAATACAATACAATACAATACAA	TTTATTATTTTATTTATTTATTTATTTATTTATTTA	AATAAATGAATGAATGAATGAATGAATGAATGAATGAATGAATGAATGAATGAATGAATGA	AAATAAATAAATAAATAAATAAATAAATAAATAAATAAATAAATAAAAAATAAA	ATAAAATAAAATAAGATAAGATAAGATAAGATAAGATAAGATAAGATAAGATAAGATAAAATAA
AMB_200	P. anubis x P. cynocephalus	#N/A	AAACAAACAAACAAACAAACAAAAAAACAACCAAAAACAAACAGACAAAAAACAAAAACCAAAAAAAC	#N/A	AACAACAACAACAACAACGACAACAACAACAACAACAACAACAA	#N/A	#N/A	#N/A	#N/A	#N/A	#N/A	#N/A	TTCCTTCCTTCCTTCCCTCCTTCCTTCCTTCCTTCTTCCTTCCTTCCTTCTTTCCTTCCTTCCTTCTTTCCTTCCTTCCT	#N/A	TTTTTTTGTTTGATTGTTTGTTTGTTTGTTTGTTTGTTTG	TTCCTTCCTTCCTTCCTTCCTTCCTTCCTTCCTTCTTTCCTTCTTTCCTTCTTTC	#N/A	#N/A	GTCTAAAATAAATAAATAAATAAATAAATAAATAAATAAATAAATAAA	#N/A	AATAATAATAATAATAATAATAATAATAATAAAAAATAATAATAATAAT	#N/A	#N/A	ATAAATACATACATACATACATACATATATACATACATACATAAATACATAAATA	#N/A	#N/A	#N/A	TATCTATCTATCTATCTATCTATCTATCTATCTATCTATCTATCTATCT	TAAATAAAATAAATAAATAAATAAATAAATAAATAAATAAATAAATAAATA	#N/A	#N/A	#N/A	#N/A	#N/A	#N/A	#N/A	#N/A	#N/A	#N/A	#N/A	#N/A	#N/A	#N/A	#N/A	#N/A	#N/A	#N/A	AAATAAATAAATAAATAAATAAATAAATAAATAAATAAAAAATAAA	#N/A
AMB_142	P. anubis x P. cynocephalus	#N/A	#N/A	AGAGAGAGAGAGAGACAGAGAAAGAGAGAGAGAAAGAGGGAGTCAGAGAGAGAGAGAGAAAGTCAAAGAGAGAAAGAGACAGATAGA	AACAACAACAACAACAACGACAACAACAACAACAACAACAACAA	#N/A	#N/A	#N/A	GAAAGAAAGAAGGAAAGAAGGAAAGAAGGAAGGAAGGAAGGAAGGAGGGAAGGAATGAAGGAAGAAAGGAAGGAAGGAAG	#N/A	#N/A	#N/A	#N/A	#N/A	#N/A	#N/A	#N/A	AAAGGAAGAAATGAAAAGAAAGAAAGAAGAAAGAAAGAGAAAGAAGGAAAGAAAGAAGAAAGAAAGAAAGAGGAGAAAGAGAGAGAGA	#N/A	ATTATTATTATTATTATTATTATTAT	#N/A	#N/A	#N/A	#N/A	AAATAAATAAATAAATAAATAAATAAATAAATAAATAAATAAATAAATGAATAAATAAATAAA	#N/A	#N/A	#N/A	#N/A	GAGGGAGGCAGAGAGGGAGAGAGAGAGAAAGAGAGAGAGAGAGAGAAAGAGAGAGAGAGAGAGAGAGAGAGAGAGA	#N/A	#N/A	#N/A	#N/A	#N/A	TTTTGTTTTGCTTTGTTTTGTTTTGTTTTGTTTTGTTTTGTTTT	#N/A	#N/A	TAAATAAATAAATAAATAAATAAATAAACAAACAAACAAACAAACAAATAAATAAATAAATAAATAAATAATT	#N/A	#N/A	#N/A	#N/A	#N/A	#N/A	TTTATTATTTTATTTATTTATTTATTTATTTATTTA	#N/A	#N/A	#N/A
AMB_119	P. anubis x P. cynocephalus	#N/A	#N/A	#N/A	#N/A	ACAAACAAACAAACAAACAAACAAACAAACAAA	#N/A	#N/A	#N/A	TAAAATAAAATAAAATAAAGTAAAATAAAATAAAATAAAATAAAATAAAATAATAAAATAAAATAA	TATCTGTCTGTCTATCTGTCTGTCTATCTATCTATCTATCTATCTATCTATCTATCTATCTATCTATCTAT	#N/A	#N/A	#N/A	#N/A	#N/A	#N/A	#N/A	GTCTAAAATAAATAAATAAATAAATAAATAAATAAATAAATAAATAAA	#N/A	AATAATAATAATAATAATAATAATAATAATAAAAAATAATAATAATAAT	#N/A	#N/A	#N/A	AAATAAATAAATAAATAAATAAATAAATAAATAAATAAATAAATAAATGAATAAATAAATAAA	#N/A	#N/A	TATCTATCTATCTATCTATCTATCTATCTATCTATCTATCTATCTATCT	#N/A	#N/A	ATACATACATACATACATACATACATACATACATACATACATAC	#N/A	#N/A	#N/A	#N/A	#N/A	AAATAAATAAATAAATAAATAAATAAATAAATAAATAAATAAATAAATAAATAAAG	#N/A	TAAATAAATAAATAAATAAATAAATAAACAAACAAACAAACAAACAAATAAATAAATAAATAAATAAATAATT	#N/A	#N/A	#N/A	#N/A	TTGTTTTTTTGTTTTTGTTTTTGTTTGTTTGTTTGTTTGTTTGTTTGTTT	#N/A	#N/A	#N/A	#N/A	ATAAAATAAAATAAGATAAGATAAGATAAGATAAGATAAGATAAGATAAGATAAAATAA
AMB_199	P. anubis x P. cynocephalus	TATGTATGTATGTATTTATGTATTTATGTATGTATGTATGTATGTATTTATTTATTTAT	AAACAAACAAACAAACAAACAAAAAAACAACCAAAAACAAACAGACAAAAAACAAAAACCAAAAAAAC	#N/A	#N/A	ACAAACAAACAAACAAACAAACAAACAAACAAA	#N/A	TCCCTCCCTCCCTCCCTGCCTTCCTCCCTTCCTCCCTGCCTTCCTCCCTTCCTCCCTCCCCCTTTTTCCCTCCTTCTCCCTCCCACCTTCCCTCCC	#N/A	#N/A	#N/A	#N/A	#N/A	#N/A	#N/A	#N/A	AAAATAAAATAAAATAAAATAAAATAAAATAAAATAAAATAAAATAAAATGAAGTAAAATAAAATAAAATAAAATAAA	#N/A	GTCTAAAATAAATAAATAAATAAATAAATAAATAAATAAATAAATAAA	ATTATTATTATTATTATTATTATTAT	#N/A	TATCTATCTATCTATCTATCTATCTATCTATCTATCTATCTATCAATC	TCCATCCAACCATCCATCCATACATACATCCATCTATCCATCCATCCATTTATCCATCCATCCA	#N/A	#N/A	ATAGATAGATAAGATAGATAGATAGATGATAGATAGATAGATAGATAGATAGATAGATAGATAGATAGATAGATAGATAGATAGATAGATA	CATACCATACCATACGATACCATACCATACCATACCATACCACACCATACTATACCATAC	TATCTATCTATCTATCTATCTATCTATCTATCTATCTATCTATCTATCT	TAAATAAAATAAATAAATAAATAAATAAATAAATAAATAAATAAATAAATA	GAGGGAGGCAGAGAGGGAGAGAGAGAGAAAGAGAGAGAGAGAGAGAAAGAGAGAGAGAGAGAGAGAGAGAGAGAGA	#N/A	#N/A	#N/A	#N/A	#N/A	#N/A	#N/A	AAAAATAAAAATAAAAATAAAAATAAAAATAAAAATAAAAATAAAAATAAA	#N/A	#N/A	#N/A	#N/A	#N/A	#N/A	#N/A	#N/A	AATAAATGAATGAATGAATGAATGAATGAATGAATGAATGAATGAATGAATGA	#N/A	ATAAAATAAAATAAGATAAGATAAGATAAGATAAGATAAGATAAGATAAGATAAAATAA
AMB_006	P. anubis x P. cynocephalus	TATGTATGTATGTATTTATGTATTTATGTATGTATGTATGTATGTATTTATTTATTTAT	#N/A	AGAGAGAGAGAGAGACAGAGAAAGAGAGAGAGAAAGAGGGAGTCAGAGAGAGAGAGAGAAAGTCAAAGAGAGAAAGAGACAGATAGA	#N/A	#N/A	#N/A	TCCCTCCCTCCCTCCCTGCCTTCCTCCCTTCCTCCCTGCCTTCCTCCCTTCCTCCCTCCCCCTTTTTCCCTCCTTCTCCCTCCCACCTTCCCTCCC	#N/A	#N/A	#N/A	#N/A	#N/A	#N/A	#N/A	#N/A	#N/A	#N/A	#N/A	#N/A	AATAATAATAATAATAATAATAATAATAATAAAAAATAATAATAATAAT	#N/A	#N/A	#N/A	AAATAAATAAATAAATAAATAAATAAATAAATAAATAAATAAATAAATGAATAAATAAATAAA	#N/A	CATACCATACCATACGATACCATACCATACCATACCATACCACACCATACTATACCATAC	#N/A	#N/A	#N/A	#N/A	#N/A	GATAGATAGATAGATAGATAGATAGATAGATAGATAGATAGATAGATAGATAGATA	#N/A	#N/A	TTTTGTTTTGCTTTGTTTTGTTTTGTTTTGTTTTGTTTTGTTTT	#N/A	#N/A	#N/A	#N/A	#N/A	#N/A	#N/A	#N/A	#N/A	#N/A	#N/A	#N/A	#N/A
AMB_082	P. anubis x P. cynocephalus	#N/A	#N/A	AGAGAGAGAGAGAGACAGAGAAAGAGAGAGAGAAAGAGGGAGTCAGAGAGAGAGAGAGAAAGTCAAAGAGAGAAAGAGACAGATAGA	#N/A	#N/A	#N/A	#N/A	GAAAGAAAGAAGGAAAGAAGGAAAGAAGGAAGGAAGGAAGGAAGGAGGGAAGGAATGAAGGAAGAAAGGAAGGAAGGAAG	#N/A	TATCTGTCTGTCTATCTGTCTGTCTATCTATCTATCTATCTATCTATCTATCTATCTATCTATCTATCTAT	#N/A	TTCCTTCCTTCCTTCCCTCCTTCCTTCCTTCCTTCTTCCTTCCTTCCTTCTTTCCTTCCTTCCTTCTTTCCTTCCTTCCT	#N/A	TTTTTTTGTTTGATTGTTTGTTTGTTTGTTTGTTTGTTTG	#N/A	#N/A	AAAGGAAGAAATGAAAAGAAAGAAAGAAGAAAGAAAGAGAAAGAAGGAAAGAAAGAAGAAAGAAAGAAAGAGGAGAAAGAGAGAGAGA	#N/A	#N/A	#N/A	#N/A	#N/A	#N/A	#N/A	#N/A	#N/A	TATCTATCTATCTATCTATCTATCTATCTATCTATCTATCTATCTATCT	TAAATAAAATAAATAAATAAATAAATAAATAAATAAATAAATAAATAAATA	GAGGGAGGCAGAGAGGGAGAGAGAGAGAAAGAGAGAGAGAGAGAGAAAGAGAGAGAGAGAGAGAGAGAGAGAGAGA	#N/A	#N/A	#N/A	#N/A	#N/A	TTTTGTTTTGCTTTGTTTTGTTTTGTTTTGTTTTGTTTTGTTTT	#N/A	AAAAATAAAAATAAAAATAAAAATAAAAATAAAAATAAAAATAAAAATAAA	#N/A	AAAACAAAACAAAACAAAACAAAACAAAACAAAATAAAATAAAATAAAATAAAA	#N/A	TTTATTTTTATTTATTTATTTATATTTTTATTTTTATTTTTATTTTTATTTTTATTTTT	AAATAAATAAATAAATAAATAAATAAATAATGCATAAATAAA	#N/A	ACAATACAATACAATACAATACAACACAACACAATAACAATACAATACAATACAATACAATACAATACAATACAA	#N/A	#N/A	AAATAAATAAATAAATAAATAAATAAATAAATAAATAAAAAATAAA	ATAAAATAAAATAAGATAAGATAAGATAAGATAAGATAAGATAAGATAAGATAAGATAAAATAA
AMB_146	P. anubis x P. cynocephalus	#N/A	#N/A	#N/A	#N/A	ACAAACAAACAAACAAACAAACAAACAAACAAA	#N/A	TCCCTCCCTCCCTCCCTGCCTTCCTCCCTTCCTCCCTGCCTTCCTCCCTTCCTCCCTCCCCCTTTTTCCCTCCTTCTCCCTCCCACCTTCCCTCCC	#N/A	#N/A	#N/A	#N/A	#N/A	#N/A	TTTTTTTGTTTGATTGTTTGTTTGTTTGTTTGTTTGTTTG	#N/A	#N/A	#N/A	#N/A	#N/A	#N/A	#N/A	#N/A	#N/A	#N/A	#N/A	#N/A	#N/A	#N/A	#N/A	#N/A	#N/A	#N/A	#N/A	#N/A	#N/A	#N/A	AAAAATAAAAATAAAAATAAAAATAAAAATAAAAATAAA	TAAATAAATAAATAAATAAATAAATAAACAAACAAACAAACAAACAAATAAATAAATAAATAAATAAATAATT	#N/A	#N/A	#N/A	#N/A	#N/A	#N/A	#N/A	#N/A	#N/A	#N/A
AMB_012	P. anubis x P. cynocephalus	#N/A	AAACAAACAAACAAACAAACAAAAAAACAACCAAAAACAAACAGACAAAAAACAAAAACCAAAAAAAC	#N/A	#N/A	ACAAACAAACAAACAAACAAACAAACAAACAAA	#N/A	#N/A	GAAAGAAAGAAGGAAAGAAGGAAAGAAGGAAGGAAGGAAGGAAGGAGGGAAGGAATGAAGGAAGAAAGGAAGGAAGGAAG	#N/A	#N/A	AATAATAATAATAATAATAATAATAATAATAATAATAACAACAACAACAATAATAATAATAATAAT	TTCCTTCCTTCCTTCCCTCCTTCCTTCCTTCCTTCTTCCTTCCTTCCTTCTTTCCTTCCTTCCTTCTTTCCTTCCTTCCT	#N/A	#N/A	#N/A	AAAATAAAATAAAATAAAATAAAATAAAATAAAATAAAATAAAATAAAATAAAATGAAGTAAAATAAAATAAAATAAAATAAA	#N/A	#N/A	#N/A	#N/A	#N/A	TCCATCCAACCATCCATCCATACATACATCCATCTATCCATCCATCCATTTATCCATCCATCCA	#N/A	#N/A	#N/A	#N/A	#N/A	TAAATAAAATAAATAAATAAATAAATAAATAAATAAATAAATAAATAAATA	GAGGGAGGCAGAGAGGGAGAGAGAGAGAAAGAGAGAGAGAGAGAGAAAGAGAGAGAGAGAGAGAGAGAGAGAGAGA	ATACATACATACATACATACATACATACATACATACATACATAC	#N/A	GATAGATAGATAGATAGATAGATAGATAGATAGATAGATAGATAGATAGATAGATA	GATAGATAGATAGATAGATAGATCGATCGATCGATCGATAGATAGATACATACATACATACATAGATACATAGGTAGATAGA	AAAAAAATAATAAAATAAAATAAAATAAAATAAAATAAAATAAAATAAAATAAAATAAAATAAAA	#N/A	#N/A	AAAAATAAAAATAAAAATAAAAATAAAAATAAAAATAAAAATAAAAATAAA	#N/A	AAAACAAAACAAAACAAAACAAAACAAAACAAAATAAAATAAAATAAAATAAAATAAAA	#N/A	#N/A	AAATAAATAAATAAATAAATAAATAAATAAATAAATAATGCATAAATAAA	#N/A	#N/A	#N/A	#N/A	#N/A	#N/A
AMB_223	P. anubis x P. cynocephalus	#N/A	#N/A	#N/A	#N/A	#N/A	#N/A	TCCCTCCCTCCCTCCCTGCCTTCCTCCCTTCCTCCCTGCCTTCCTCCCTTCCTCCCTCCCCCTTTTTCCCTCCTTCTCCCTCCCACCTTCCCTCCC	#N/A	#N/A	#N/A	#N/A	TTCCTTCCTTCCTTCCCTCCTTCCTTCCTTCCTTCTTCCTTCCTTCCTTCTTTCCTTCCTTCCTTCTTTCCTTCCTTCCT	#N/A	TTTTTTTGTTTGATTGTTTGTTTGTTTGTTTGTTTGTTTGTTTGTTTGTTTG	#N/A	AAAATAAAATAAAATAAAATAAAATAAAATAAAATAAAATAAAATGAAGTAAAATAAAATAAAATAAAATAAA	AAAGGAAGAAATGAAAAGAAAGAAAGAAGAAAGAAAGAGAAAGAAGGAAAGAAAGAAGAAAGAAAGAAAGAGGAGAAAGAGAGAGAGA	#N/A	#N/A	AATAATAATAATAATAATAATAATAATAATAAATAATAATAATAATAATAAA	#N/A	TCCATCCAACCATCCATCCATACATACATCCATCTATCCATCCATCCATTTATCCATCCATCCA	ATAAATACATACATACATACATACATATATACATACATACATAAATACGTAAATA	#N/A	#N/A	#N/A	#N/A	#N/A	#N/A	#N/A	#N/A	#N/A	#N/A	AAAATAATAATAAAATAAAATAAAATAAAATAAAATAAAATAAAATAAAATAAAATAAAA	TTTTGTTTTGCTTTGTTTTGTTTTGTTTTGTTTTGTTTTGTTTT	AAATAAATAAATAAATAAATAAATAAATAAATAGATAAATAAATAAATAAAG	AAAAATAAAAATAAAAATAAAAATAAAAATAAAAATAAAAATAAA	#N/A	#N/A	AGATAGATAGATAGATAGATAGATAGATAGATAGATAGATAGATAGA	TTTATTTTTATTTATTTATTTTTATTTTTATTTTTATTTTTATTTTTATTTTT	#N/A	#N/A	#N/A	#N/A	#N/A	#N/A	ATAAAATAAGATAAGATAAGATAAGATAAGATAAGATAAGATAAGATAAGATAAGATAAGATAA
AMB_281	P. anubis x P. cynocephalus	TATGTATGTATGTATTTATGTATGTATGTATGTATGTATGTATTTATTTAT	#N/A	#N/A	#N/A	#N/A	ATTTATTTATTTATTTATTTATTTATTTATTTATTTATTTATTTATTTATT	#N/A	GAAAGAAAGAAGGAAAGAAGGAAAGAAGGAAGGAAGGAAGGAAGGAGGGAAGGAAGGAAGGAAGAAAGGAAGGAAGGAAG	#N/A	#N/A	#N/A	#N/A	AAAAATAAAAATAAAAATAAAAATAAAAATAAAAATAAAATAAAA	TTTTTTTGTTTGATTGTTTGTTTGTTTGTTTGTTTGTTTGTTTGTTTGTTTG	#N/A	#N/A	#N/A	#N/A	#N/A	#N/A	#N/A	#N/A	#N/A	AAATAAATAAATAAATAAATAAATAAATGAATAAATAAATAAATAAATGAATAAATAAATAAA	#N/A	#N/A	TATCTATCTATCTATCTATCTATCTATCTATCTATCTATCTATCTATCTATCTATCTATCT	#N/A	#N/A	#N/A	#N/A	#N/A	#N/A	AAAATAATAATAAAATAAAATAAAATAAAATAAAATAAAATAAAATAAAATAAAA	TTTTGTTTTGCTTTGTTTTGTTTTGTTTTGTTTTGTTTTGTTTTGTTTT	#N/A	#N/A	#N/A	#N/A	#N/A	TTTATTTTTATTTATTTATTTTTATTTTTATTTTTATTTTTATTTTTATTTTT	AAATAAATAAATAAATAAATAAATAAATAAATAAATAAATAATGCATAAATAAA	TTGTTTTTTTGTTTTTGTTTTTGTTTGTTTGTTTGTTTGTTTGTTTGTTTGTTT	ACAATACAATACAATACAATACAACACAACACAATAACAATACAATACAATACAATACAATACAATACAATACAATACAATACAATACAATACAATACAATACAATACAA	#N/A	#N/A	#N/A	ATAAAATAAGATAAGATAAGATAAGATAAGATAAGATAAGATAAGATAAGATAAGATAAGATAA
AMB_123	P. anubis x P. cynocephalus	TATGTATGTATGTATTTATGTATTTATGTATGTATGTATGTATTTATTTATTTATTTAT	#N/A	AGAGAGAGAGAGAGACAGAGAAAGAGAGAGAGAAAGAGGGAGTCAGAGAGAGAGAGAGAAAGTCAAAGAGAGAAAGAGACAGATAGA	#N/A	#N/A	ATTTATTTATTTATTTATTTATTTATTTATTTATT	TCCCTCCCTCCCTCCCTGCCTTCCTCCCTTCCTCCCTGCCTTCCTCCCTTCCTCCCTCCCCCTTTTTCCCTCCTTCTCCCTCCCACCTTCCCTCCC	#N/A	#N/A	TATCTGTCTGTCTATCTGTCTGTCTATCTATCTATCTATCTATCTATCTATCTATCTATCTATCTATCTAT	#N/A	#N/A	#N/A	#N/A	#N/A	#N/A	#N/A	#N/A	#N/A	AATAATAATAATAATAATAATAATAATAATAATAAATAATAATAATAAT	TATCTATCTATCTATCTATCTATCTATCTATCTATCTATCTATCAATC	#N/A	#N/A	AAATAAATAAATAAATAAATAAATAAATAAATAAATAAATAAATAAATAAATGAATAAATAAATAAA	#N/A	#N/A	#N/A	#N/A	#N/A	#N/A	#N/A	#N/A	#N/A	AAAAAAATAATAAAATAAAATAAAATAAAATAAAATAAAATAAAATAAAATAAAATAAAA	#N/A	AAATAAATAAATAAATAAATAAATAAATAAATAAATAAATAAATAAATAAAG	#N/A	#N/A	AAAACAAAACAAAACAAAACAAAACAAAACAAAATAAAATAAAATAAAATAAAA	#N/A	TTTATTTTTATTTATTTATTTATATTTTTATTTTTATTTTTATTTTTATTTTTATTTTT	AAATAAATAAATAAATAAATAAATAAATAAATAAATAATGCATAAATAAA	#N/A	ACAATACAATACAATACAATACAACACAACACAATAACAATACAATACAATACAATACAATACAATACAATACAA	#N/A	#N/A	AAATAAATAAATAAATAAATAAATAAATAAATAAATAAAAAATAAA	#N/A
AMB_208	P. anubis x P. cynocephalus	TATGTATGTATGTATTTATGTATTTATGTATGTATGTATGTATGTATTTATTTATTTAT	#N/A	#N/A	#N/A	#N/A	#N/A	#N/A	GAAAGAAAGAAGGAAAGAAGGAAAGAAGGAAGGAAGGAAGGAAGGAGGGAAGGAATGAAGGAAGAAAGGAAGGAAGGAAG	#N/A	#N/A	#N/A	TTCCTTCCTTCCTTCCCTCCTTCCTTCCTTCCTTCTTCCTTCCTTCCTTCTTTCCTTCCTTCCTTCTTTCCTTCCTTCCT	AAAAATAAAAATAAAAATAAAAATAAAAATAAAATAAAA	#N/A	#N/A	#N/A	AAAGGAAGAAATGAAAAGAAAGAAAGAAGAAAGAAAGAGAAAGAAGGAAAGAAAGAAGAAAGAAAGAAAGAGGAGAAAGAGAGAGAGA	#N/A	ATTATTATTATTATTATTATTATTAT	AATAATAATAATAATAATAATAATAATAATAAAAAATAATAATAATAAT	#N/A	TCCATCCAACCATCCATCCATACATACATCCATCTATCCATCCATCCATTTATCCATCCATCCA	#N/A	#N/A	#N/A	#N/A	TATCTATCTATCTATCTATCTATCTATCTATCTATCTATCTATCTATCTATCT	#N/A	#N/A	#N/A	#N/A	#N/A	GATAGATAGATAGATAGATAGATCGATCGATCGATCGATAGATAGATACATACATACATACATAGATACATAGGTAGATAGA	AAAAAAATAATAAAATAAAATAAAATAAAATAAAATAAAATAAAATAAAATAAAATAAAATAAAA	#N/A	#N/A	#N/A	#N/A	#N/A	#N/A	#N/A	#N/A	#N/A	ACAATACAATACAATACAATACAACACAACACAATAACAATACAATACAATACAATACAATACAATACAATACAATACAATACAA	#N/A	#N/A	AAATAAATAAATAAATAAATAAATAAATAAATAAATAAAAAATAAA	#N/A
AMB_107	P. anubis x P. cynocephalus	TATGTATGTATGTATTTATGTATTTATGTATGTATGTATGTATGTATTTATTTATTTAT	AAACAAACAAACAAACAAACAAAAAAACAACCAAAAACAAACAGACAAAAAACAAAAACCAAAAAAAC	AGAGAGAGAGAGAGACAGAGAAAGAGAGAGAGAAAGAGGGAGTCAGAGAGAGAGAGAGAAAGTCAAAGAGAGAAAGAGACAGATAGA	AACAACAACAACAACAACGACAACAACAACAACAACAACAACAA	#N/A	ATTTATTTATTTATTTATTTATTTATTTATTTATTTATTTATTTATTTATT	#N/A	#N/A	#N/A	#N/A	#N/A	TTCCTTCCTTCCTTCCCTCCTTCCTTCCTTCCTTCTTCCTTCCTTCCTTCTTTCCTTCCTTCCTTCTTTCCTTCCTTCCT	#N/A	TTTTTTTGTTTGATTGTTTGTTTGTTTGTTTGTTTGTTTG	#N/A	#N/A	#N/A	GTCTAAAATAAATAAATAAATAAATAAATAAATAAATAAATAAATAAA	#N/A	#N/A	#N/A	#N/A	ATAAATACATACATACATACATACATATATACATACATACATAAATACATAAATA	#N/A	ATAGATAGATAAGATAGATAGATAGATGATAGATAGATAGATAGATAGATAGATAGATAGATAGATAGATAGATAGATA	#N/A	#N/A	#N/A	#N/A	#N/A	#N/A	GATAGATAGATAGATAGATAGATAGATAGATAGATAGATAGATAGATAGATAGATA	GATAGATAGATAGATAGATAGATCGATCGATCGATCGATAGATAGATACATACATACATACATAGATACATAGGTAGATAGA	AAAAAAATAATAAAATAAAATAAAATAAAATAAAATAAAATAAAATAAAATAAAATAAAA	#N/A	#N/A	#N/A	TAAATAAATAAATAAATAAATAAATAAACAAACAAACAAACAAACAAATAAATAAATAAATAAATAAATAATT	#N/A	#N/A	#N/A	#N/A	#N/A	#N/A	TTTATTATTTTATTTATTTATTTATTTATTTATTTA	#N/A	#N/A	#N/A
AMB_168	P. anubis x P. cynocephalus	#N/A	AAACAAACAAACAAACAAACAAAAAAACAACCAAAAACAAACAGACAAAAAACAAAAACCAAAAAAAC	#N/A	#N/A	#N/A	#N/A	#N/A	#N/A	#N/A	#N/A	#N/A	#N/A	#N/A	#N/A	#N/A	#N/A	AAAGGAAGAAATGAAAAGAAAGAAAGAAGAAAGAAAGAGAAAGAAGGAAAGAAAGAAGAAAGAAAGAAAGAGGAGAAAGAGAGAGAGA	#N/A	#N/A	#N/A	#N/A	#N/A	ATAAATACATACATACATACATACATATATACATACATACATAAATACATAAATA	AAATAAATAAATAAATAAATAAATAAATAAATAAATAAATAAATAAATAAATGAATAAATAAATAAA	#N/A	#N/A	TATCTATCTATCTATCTATCTATCTATCTATCTATCTATCTATCTATCTATCTATCT	#N/A	#N/A	#N/A	#N/A	#N/A	#N/A	AAAAAAATAATAAAATAAAATAAAATAAAATAAAATAAAATAAAATAAAATAAAATAAAA	#N/A	AAATAAATAAATAAATAAATAAATAAATAAATAAATAAATAAATAAATAAAG	#N/A	#N/A	AAAACAAAACAAAACAAAACAAAACAAAACAAAATAAAATAAAATAAAATAAAA	AGATAGATAGATAGATAGATAGATAGATAGATAGATAGATAGATAGA	#N/A	#N/A	TTGTTTTTTTGTTTTTGTTTTTGTTTGTTTGTTTGTTTGTTTGTTTGTTT	#N/A	#N/A	#N/A	#N/A	#N/A
AMB_124	P. anubis x P. cynocephalus	#N/A	AAACAAACAAACAAACAAACAAAAAAACAACCAAAAACAAACAGACAAAAAACAAAAACCAAAAAAAC	#N/A	AACAACAACAACAACAACGACAACAACAACAACAACAACAACAA	ACAAACAAACAAACAAACAAACAAACAAACAAA	#N/A	#N/A	#N/A	#N/A	#N/A	#N/A	#N/A	#N/A	#N/A	#N/A	#N/A	#N/A	GTCTAAAATAAATAAATAAATAAATAAATAAATAAATAAATAAATAAATAAA	ATTATTATTATTATTATTATTATTAT	AATAATAATAATAATAATAATAATAATAATAAAAAATAATAATAATAAT	#N/A	TCCATCCAACCATCCATCCATACATACATCCATCTATCCATCCATCCATTTATCCATCCATCCA	#N/A	AAATAAATAAATAAATAAATAAATAAATAAATAAATAAATAAATAAATAAATGAATAAATAAATAAA	#N/A	#N/A	#N/A	#N/A	#N/A	#N/A	#N/A	#N/A	#N/A	#N/A	#N/A	#N/A	#N/A	#N/A	#N/A	#N/A	#N/A	#N/A	#N/A	#N/A	#N/A	#N/A	#N/A	#N/A
AMB_079	P. anubis x P. cynocephalus	#N/A	#N/A	#N/A	#N/A	#N/A	#N/A	#N/A	#N/A	#N/A	#N/A	#N/A	#N/A	#N/A	#N/A	#N/A	#N/A	#N/A	#N/A	#N/A	#N/A	#N/A	#N/A	#N/A	#N/A	#N/A	CATACCATACCATACGATACCATACCATACCATACCATACCACACCATACTATACCATAC	TATCTATCTATCTATCTATCTATCTATCTATCTATCTATCTATCTATCTATCTATCT	#N/A	#N/A	#N/A	#N/A	GATAGATAGATAGATAGATAGATAGATAGATAGATAGATAGATAGATAGATAGATA	#N/A	#N/A	#N/A	AAATAAATAAATAAATAAATAAATAAATAAATAGATAAATAAATAAATAAAG	AAAAATAAAAATAAAAATAAAAATAAAAATAAAAATAAAAATAAA	#N/A	#N/A	#N/A	#N/A	#N/A	#N/A	#N/A	TTTATTATTTTATTTATTTATTTATTTATTTATTTATTTA	#N/A	AAATAAATAAATAAATAAATAAATAAATAAATAAATAAATAAATAAATAAAAAATAAA	#N/A
AMB_195	P. anubis x P. cynocephalus	#N/A	#N/A	AGAGAGAGAGAGAGACAGAGAAAGAGAGAGAGAAAGAGGGAGTCAGAGAGAGAGAGAGAAAGTCAAAGAGAGAAAGAGACAGATAGA	#N/A	#N/A	#N/A	TCCCTCCCTCCCTCCCTGCCTTCCTCCCTTCCTCCCTGCCTTCCTCCCTTCCTCCCTCCCCCTTTTTCCCTCCTTCTCCCTCCCACCTTCCCTCCC	#N/A	TAAAATAAAATAAAATAAAGTAAAATAAAATAAAATAAAATAAAATAAAATAATAAAATAAAATAA	TATCTGTCTGTCTATCTGTCTGTCTATCTATCTATCTATCTATCTATCTATCTATCTATCTATCTAT	#N/A	#N/A	AAAAATAAAAATAAAAATAAAAATAAAAATAAAATAAAA	#N/A	TTCCTTCCTTCCTTCCTTCCTTCCTTCCTTCCTTCTTTCCTTCTTTCCTTCTTTC	#N/A	AAAGGAAGAAATGAAAAGAAAGAAAGAAGAAAGAAAGAGAAAGAAGGAAAGAAAGAAGAAAGAAAGAAAGAGGAGAAAGAGAGAGAGA	#N/A	#N/A	#N/A	TATCTATCTATCTATCTATCTATCTATCTATCTATCTATCTATCTATCAATC	TCCATCCAACCATCCATCCATACATACATCCATCTATCCATCCATCCATTTATCCATCCATCCA	#N/A	#N/A	#N/A	CATACCATACCATACGATACCATACCATACCATACCATACCACACCATACTATACCATAC	#N/A	TAAATAAAATAAATAAATAAATAAATAAATAAATAAATAAATAAATAAATA	#N/A	ATACATACATACATACATACATACATACATACATACATACATAC	#N/A	#N/A	GATAGATAGATAGATAGATAGATAGATCGATCGATCGATAGATAGATACATACATACATACATAGATACATAGGTAGATAGA	#N/A	#N/A	#N/A	#N/A	#N/A	AAAACAAAACAAAACAAAACAAAACAAAACAAAATAAAATAAAATAAAATAAAA	#N/A	TTTATTTTTATTTATTTATTTATATTTTTATTTTTATTTTTATTTTTATTTTTATTTTT	#N/A	#N/A	#N/A	#N/A	#N/A	AAATAAATAAATAAATAAATAAATAAATAAATAAATAAATAAAAAATAAA	#N/A
AMB_075	P. anubis x P. cynocephalus	#N/A	#N/A	#N/A	#N/A	ACAAACAAACAAACAAACAAACAAACAAACAAA	#N/A	#N/A	#N/A	#N/A	#N/A	#N/A	TTCCTTCCTTCCTTCCCTCCTTCCTTCCTTCCTTCTTCCTTCCTTCCTTCTTTCCTTCCTTCCTTCTTTCCTTCCTTCCT	#N/A	#N/A	#N/A	#N/A	#N/A	#N/A	#N/A	#N/A	#N/A	#N/A	#N/A	#N/A	#N/A	#N/A	#N/A	#N/A	#N/A	#N/A	#N/A	#N/A	GATAGATAGATAGATAGATAGATCGATCGATCGATCGATAGATAGATACATACATACATACATAGATACATAGGTAGATAGA	AAAAAAATAATAAAATAAAATAAAATAAAATAAAATAAAATAAAATAAAATAAAATAAAATAAAA	#N/A	#N/A	#N/A	TAAATAAATAAATAAATAAATAAATAAACAAACAAACAAACAAACAAATAAATAAATAAATAAATAAATAATT	AAAACAAAACAAAACAAAACAAAACAAAACAAAATAAAATAAAATAAAATAAAA	#N/A	TTTATTTTTATTTATTTATTTATATTTTTATTTTTATTTTTATTTTTATTTTTATTTTT	#N/A	#N/A	#N/A	#N/A	#N/A	#N/A	#N/A
AMB_104	P. anubis x P. cynocephalus	TATGTATGTATGTATTTATGTATTTATGTATGTATGTATGTATGTATTTATTTATTTAT	#N/A	#N/A	AACAACAACAACAACAACGACAACAACAACAACAACAACAACAA	#N/A	#N/A	TCCCTCCCTCCCTCCCTGCCTTCCTCCCTTCCTCCCTGCCTTCCTCCCTTCCTCCCTCCCCCTTTTTCCCTCCTTCTCCCTCCCACCTTCCCTCCC	#N/A	#N/A	#N/A	#N/A	#N/A	AAAAATAAAAATAAAAATAAAAATAAAAATAAAATAAAA	TTTTTTTGTTTGATTGTTTGTTTGTTTGTTTGTTTGTTTG	#N/A	#N/A	AAAGGAAGAAATGAAAAGAAAGAAAGAAGAAAGAAAGAGAAAGAAGGAAAGAAAGAAGAAAGAAAGAAAGAGGAGAAAGAGAGAGAGA	#N/A	#N/A	#N/A	#N/A	TCCATCCAACCATCCATCCATACATACATCCATCTATCCATCCATCCATTTATCCATCCATCCA	ATAAATACATACATACATACATACATATATACATACATACATAAATACATAAATA	AAATAAATAAATAAATAAATAAATAAATAAATAAATAAATAAATAAATAAATAAATGAATAAATAAATAAA	ATAGATAGATAAGATAGATAGATAGATGATAGATAGATAGATAGATAGATAGATAGATAGATAGATAGATAGATAGATA	CATACCATACCATACGATACCATACCATACCATACCATACCACACCATACTATACCATAC	#N/A	#N/A	#N/A	#N/A	#N/A	#N/A	GATAGATAGATAGATAGATAGATAGATCGATCGATCGATAGATAGATACATACATACATACATAGATACATAGGTAGATAGA	#N/A	#N/A	AAATAAATAAATAAATAAATAAATAAATAAATAAATAAATAAATAAATAAATAAAG	#N/A	#N/A	#N/A	#N/A	#N/A	AAATAAATAAATAAATAAATAAATAAATAAATAAATAATGCATAAATAAA	#N/A	#N/A	#N/A	#N/A	#N/A	#N/A
AMB_064	P. anubis x P. cynocephalus	#N/A	#N/A	#N/A	#N/A	#N/A	#N/A	#N/A	#N/A	#N/A	#N/A	#N/A	#N/A	AAAAATAAAAATAAAAATAAAAATAAAAATAAAATAAAA	#N/A	#N/A	#N/A	#N/A	#N/A	#N/A	#N/A	TATCTATCTATCTATCTATCTATCTATCTATCTATCTATCTATCAATC	#N/A	#N/A	#N/A	#N/A	#N/A	#N/A	#N/A	#N/A	ATACATACATACATACATACATACATACATACATACATACATAC	#N/A	#N/A	#N/A	#N/A	#N/A	#N/A	#N/A	#N/A	#N/A	#N/A	#N/A	#N/A	#N/A	#N/A	#N/A	AATAAATGAATGAATGAATGAATGAATGAATGAATGAATGAATGAATGAATGA	AAATAAATAAATAAATAAATAAATAAATAAATAAATAAAAAATAAA	#N/A
AMB_164	P. anubis x P. cynocephalus	#N/A	#N/A	#N/A	AACAACAACAACAACAACGACAACAACAACAACAACAACAACAA	#N/A	ATTTATTTATTTATTTATTTATTTATTTATTTATTTATTTATTTATTTATTTATT	TCCCTCCCTCCCTCCCTGCCTTCCTCCCTTCCTCCCTGCCTTCCTCCCTTCCTCCCTCCCCCTTTTTCCCTCCTTCTCCCTCCCACCTTCCCTCCC	#N/A	#N/A	#N/A	AATAATAATAATAATAATAATAATAACAACAACAACAATAATAATAATAATAAT	#N/A	#N/A	#N/A	#N/A	#N/A	#N/A	#N/A	#N/A	#N/A	TATCTATCTATCTATCTATCTATCTATCTATCTATCTATCTATCTATCAATC	#N/A	#N/A	#N/A	#N/A	#N/A	#N/A	#N/A	#N/A	#N/A	#N/A	#N/A	#N/A	#N/A	#N/A	#N/A	#N/A	#N/A	#N/A	AGATAGATAGATAGATAGATAGATAGATAGATAGATAGATAGATAGA	#N/A	#N/A	#N/A	#N/A	TTTATTATTTTATTTATTTATTTATTTATTTATTTATTTA	AATAAATGAATGAATGAATGAATGAATGAATGAATGAATGAATGAATGAATGAATGAATGAATGAATGA	#N/A	#N/A
AMB_030	P. anubis x P. cynocephalus	#N/A	AAACAAACAAACAAACAAACAAAAAAACAACCAAAAACAAACAGACAAAAAACAAAAACCAAAAAAAC	AGAGAGAGAGAGAGACAGAGAAAGAGAGAGAGAAAGAGGGAGTCAGAGAGAGAGAGAGAAAGTCAAAGAGAGAAAGAGACAGATAGA	#N/A	#N/A	#N/A	#N/A	#N/A	#N/A	#N/A	#N/A	#N/A	#N/A	#N/A	#N/A	#N/A	AAAGGAAGAAATGAAAAGAAAGAAAGAAGAAAGAAAGAGAAAGAAGGAAAGAAAGAAGAAAGAAAGAAAGAGGAGAAAGAGAGAGAGA	GTCTAAAATAAATAAATAAATAAATAAATAAATAAATAAATAAATAAA	#N/A	#N/A	#N/A	TCCATCCAACCATCCATCCATACATACATCCATCTATCCATCCATCCATTTATCCATCCATCCA	#N/A	AAATAAATAAATAAATAAATAAATAAATAAATAAATAAATAAATAAATGAATAAATAAATAAA	#N/A	CATACCATACCATACGATACCATACCATACCATACCATACCACACCATACTATACCATAC	TATCTATCTATCTATCTATCTATCTATCTATCTATCTATCTATCTATCT	#N/A	GAGGGAGGCAGAGAGGGAGAGAGAGAGAAAGAGAGAGAGAGAGAGAAAGAGAGAGAGAGAGAGAGAGAGAGAGAGA	ATACATACATACATACATACATACATACATACATACATACATAC	TTTATTTATTTATTTATCTATTTATCTATCTATTTATTTATTTATTTATTTATTTATTTATTTATT	GATAGATAGATAGATAGATAGATAGATAGATAGATAGATAGATAGATAGATAGATAGATA	GATAGATAGATAGATAGATAGATCGATCGATCGATCGATAGATAGATACATACATACATACATAGATACATAGGTAGATAGA	#N/A	#N/A	AAATAAATAAATAAATAAATAAATAAATAAATAAATAAATAAATAAATAAATAAAG	#N/A	#N/A	#N/A	AGATAGATAGATAGATAGATAGATAGATAGATAGATAGATAGATAGA	TTTATTTTTATTTATTTATTTATATTTTTATTTTTATTTTTATTTTTATTTTTATTTTT	#N/A	TTGTTTTTTTGTTTTTGTTTTTGTTTGTTTGTTTGTTTGTTTGTTTGTTT	#N/A	#N/A	#N/A	AAATAAATAAATAAATAAATAAATAAATAAATAAATAAAAAATAAA	ATAAAATAAAATAAGATAAGATAAGATAAGATAAGATAAGATAAGATAAGATAAAATAA
AMB_065	P. anubis x P. cynocephalus	TATGTATGTATGTATTTATGTATGTATGTATGTATGTATGTATTTATTTAT	#N/A	AGAGAGAGAGAGAGACAGAGAAAGAGAGAGAGAAAGAGGGAGTCAGAGAGAGAGAGAGAAAGTCAAAGAGAGAAAGAGACAGATAGA	#N/A	#N/A	ATTTATTTATTTATTTATTTATTTATTTATTTATTTATTTATTTATTTATT	#N/A	#N/A	TAAAATAAAATAAAATAAAGTAAAATAAAATAAAATAAAATAATAAAATAAAATAA	#N/A	#N/A	TTCCTTCCTTCCTTCCCTCCTTCCTTCCTTCCTTCTTCCTTCCTTCCTTCTTTCCTTCCTTCCTTCTTTCCTTCCTTCCT	#N/A	#N/A	#N/A	#N/A	#N/A	#N/A	#N/A	#N/A	#N/A	#N/A	#N/A	AAATAAATAAATAAATAAATAAATAAATGAATAAATAAATAAATAAATGAATAAATAAATAAA	#N/A	#N/A	#N/A	TAAATAAAATAAATAAATAAATAAATAAATAAATAAATAAATAAATA	#N/A	#N/A	TTTATTTATTTATTTATCTATTTATTTATTTATTTATTTATTTATTTATTTATT	#N/A	GATAGATAGATAGATAGATCGATCGATCGATCGATCGATCGATAGATAGATACATACATACATAGATACATAGGTAGATAGA	#N/A	#N/A	#N/A	#N/A	#N/A	#N/A	#N/A	#N/A	AAATAAATAAATAAATAAATAAATAAATAAATAAATAAATAATGCATAAATAAA	TTGTTTTTTTGTTTTTGTTTTTGTTTGTTTGTTTGTTTGTTTGTTTGTTTGTTT	#N/A	#N/A	#N/A	#N/A	ATAAAATAAGATAAGATAAGATAAGATAAGATAAGATAAGATAAGATAAGATAAGATAA
AMB_101	P. anubis x P. cynocephalus	#N/A	AAACAAACAAACAAACAAACAAAAAAACAACCAAAAACAAACAGACAAAAAACAAAAACCAAAAAAAC	AGAGAGAGAGAGAGACAGAGAAAGAGAGAGAGAAAGAGGGAGTCAGAGAGAGAGAGAGAAAGTCAAAGAGAGAAAGAGACAGATAGA	#N/A	#N/A	ATTTATTTATTTATTTATTTATTTATTTATTTATTTATT	#N/A	GAAAGAAAGAAGGAAAGAAGGAAAGAAGGAAGGAAGGAAGGAAGGAGGGAAGGAATGAAGGAAGAAAGGAAGGAAGGAAG	TAAAATAAAATAAAATAAAGTAAAATAAAATAAAATAAAATAAAATAAAATAATAAAATAAAATAA	#N/A	#N/A	TTCCTTCCTTCCTTCCCTCCTTCCTTCCTTCCTTCTTCCTTCCTTCCTTCTTTCCTTCCTTCCTTCTTTCCTTCCTTCCT	#N/A	#N/A	#N/A	#N/A	#N/A	#N/A	#N/A	#N/A	#N/A	#N/A	#N/A	AAATAAATAAATAAATAAATAAATAAATAAATAAATAAATAAATAAATAAATGAATAAATAAATAAA	#N/A	#N/A	TATCTATCTATCTATCTATCTATCTATCTATCTATCTATCTATCTATCTATCT	TAAATAAAATAAATAAATAAATAAATAAATAAATAAATAAATAAATAAATA	#N/A	#N/A	#N/A	#N/A	GATAGATAGATAGATAGATAGATAGATCGATCGATCGATAGATAGATACATACATACATACATAGATACATAGGTAGATAGA	#N/A	#N/A	AAATAAATAAATAAATAAATAAATAAATAAATAAATAAATAAATAAATAAATAAAG	AAAAATAAAAATAAAAATAAAAATAAAAATAAAAATAAAAATAAAAATAAAAATAAA	#N/A	#N/A	#N/A	#N/A	#N/A	TTGTTTTTTTGTTTTTGTTTTTGTTTGTTTGTTTGTTTGTTTGTTTGTTT	#N/A	#N/A	#N/A	#N/A	#N/A
AMB_277	P. anubis x P. cynocephalus	#N/A	#N/A	#N/A	#N/A	#N/A	#N/A	TCCCTCCCTCCCTCCCTGCCTTCCTCCCTTCCTCCCTGCCTTCCTCCCTTCCTCCCTCCCCCTTTTTCCCTCCTTCTCCCTCCCACCTTCCCTCCC	#N/A	#N/A	#N/A	#N/A	TTCCTTCCTTCCTTCCCTCCTTCCTTCCTTCCTTCTTCCTTCCTTCCTTCTTTCCTTCCTTCCTTCTTTCCTTCCTTCCT	AAAAATAAAAATAAAAATAAAAATAAAAATAAAATAAAA	TTTTTTTGTTTGATTGTTTGTTTGTTTGTTTGTTTGTTTG	TTCCTTCCTTCCTTCCTTCCTTCCTTCCTTCCTTCTTTCCTTCTTTCCTTCTTTC	#N/A	#N/A	GTCTAAAATAAATAAATAAATAAATAAATAAATAAATAAATAAATAAATAAA	ATTATTATTATTATTATTATTATTAT	#N/A	#N/A	TCCATCCAACCATCCATCCATACATACATCCATCTATCCATCCATCCATTTATCCATCCATCCA	#N/A	AAATAAATAAATAAATAAATAAATAAATAAATAAATAAATAAATAAATAAATAAATGAATAAATAAATAAA	#N/A	#N/A	#N/A	#N/A	GAGGGAGGCAGAGAGGGAGAGAGAGAGAAAGAGAGAGAGAGAGAGAAAGAGAGAGAGAGAGAGAGAGAGAGAGAGA	#N/A	#N/A	GATAGATAGATAGATAGATAGATAGATAGATAGATAGATAGATAGATAGATAGATA	#N/A	#N/A	#N/A	#N/A	AAAAATAAAAATAAAAATAAAAATAAAAATAAAAATAAAAATAAAAATAAAAATAAA	TAAATAAATAAATAAATAAATAAATAAACAAACAAACAAACAAACAAATAAATAAATAAATAAATAAAT	#N/A	#N/A	#N/A	#N/A	TTGTTTTTTTGTTTTTGTTTTTGTTTGTTTGTTTGTTTGTTTGTTTGTTT	#N/A	TTTATTATTTTATTTATTTATTTATTTATTTATTTA	#N/A	#N/A	#N/A
AMB_106	P. anubis x P. cynocephalus	#N/A	#N/A	AGAGAGAGAGAGAGACAGAGAAAGAGAGAGAGAAAGAGGGAGTCAGAGAGAGAGAGAGAAAGTCAAAGAGAGAAAGAGACAGATAGA	#N/A	#N/A	#N/A	#N/A	GAAAGAAAGAAGGAAAGAAGGAAAGAAGGAAGGAAGGAAGGAAGGAGGGAAGGAATGAAGGAAGAAAGGAAGGAAGGAAG	TAAAATAAAATAAAATAAAGTAAAATAAAATAAAATAAAATAAAATAAAATAATAAAATAAAATAA	#N/A	#N/A	#N/A	#N/A	#N/A	#N/A	#N/A	AAAGGAAGAAATGAAAAGAAAGAAAGAAGAAAGAAAGAGAAAGAAGGAAAGAAAGAAGAAAGAAAGAAAGAGGAGAAAGAGAGAGAGA	#N/A	#N/A	#N/A	#N/A	#N/A	#N/A	#N/A	ATAGATAGATAAGATAGATAGATAGATGATAGATAGATAGATAGATAGATAGATAGATAGATAGATAGATA	CATACCATACCATACGATACCATACCATACCATACCATACCACACCATACTATACCATAC	#N/A	#N/A	#N/A	#N/A	#N/A	#N/A	#N/A	#N/A	TTTTGTTTTGCTTTGTTTTGTTTTGTTTTGTTTTGTTTTGTTTT	#N/A	AAAAATAAAAATAAAAATAAAAATAAAAATAAAAATAAAAATAAAAATAAA	#N/A	#N/A	AGATAGATAGATAGATAGATAGATAGATAGATAGATAGATAGATAGA	#N/A	#N/A	#N/A	#N/A	#N/A	AATAAATGAATGAATGAATGAATGAATGAATGAATGAATGAATGAATGAATGAATGAATGA	#N/A	#N/A
AMB_167	P. anubis x P. cynocephalus	TATGTATGTATGTATTTATGTATGTATGTATGTATGTATGTATTTATTTAT	AAACAAACAAACAAACAAACAAACAAAAAAACAACCAAAAACAAACAGACAAAAAACAAAAACCAAAAAAAC	#N/A	#N/A	#N/A	#N/A	#N/A	#N/A	#N/A	#N/A	AATAATAATAATAATAATAATAATAACAACAACAACAATAATAATAATAATAAT	#N/A	#N/A	TTTTTTTGTTTGATTGTTTGTTTGTTTGTTTGTTTGTTTGTTTGTTTGTTTG	#N/A	#N/A	AAAGGAAGAAATGAAAAGAAAGAAAGAAGAAAGAAAGAGAAAGAAGGAAAGAAAGAAGAAAGAAAGAAAGAGGAGAAAGAGAGAGAGA	#N/A	ATTATTATTATTATTATTATTATTATTATTATTATTATTATTAT	#N/A	#N/A	TCCATCCAACCATCCATCCATACATACATCCATCTATCCATCCATCCATTTATCCATCCATCCA	#N/A	#N/A	#N/A	CATACCATACCATACGATACCATACCATACCATACCATACCACACCATACTATACCATAC	#N/A	TAAATAAAATAAATAAATAAATAAATAAATAAATAAATAAATAAATA	#N/A	#N/A	#N/A	#N/A	#N/A	#N/A	#N/A	#N/A	#N/A	TAAATAAATAAATAAATAAACAAACAAACAAACAAACAAATAAATAAATAAATAAATAAATAATC	AAAACAAAACAAAACAAAACAAAACAAAACAAAACAAAACAAAACAAAATAAAATAAAA	#N/A	#N/A	AAATAAATAAATAAATAAATAAATAAATAAATAAATAAATAATGCATAAATAAA	TTGTTTTTTTGTTTTTGTTTTTGTTTGTTTGTTTGTTTGTTTGTTTGTTTGTTT	ACAATACAATACAATACAATACAACACAACACAATAACAATACAATACAATACAATACAATACAATACAATACAATACAATACAATACAATACAATACAA	#N/A	#N/A	AAATAAATAAATAAATAAATAAATAAATAAATAAATAAATAAATAAATAAAAAATAAA	#N/A
AMB_221	P. anubis x P. cynocephalus	TATGTATGTATGTATTTATGTATTTATGTATGTATGTATGTATGTATTTATTTATTTAT	#N/A	AGAGAGAGAGAGAGACAGAGAAAGAGAGAGAGAAAGAGGGAGTCAGAGAGAGAGAGAGAAAGTCAAAGAGAGAAAGAGACAGATAGA	#N/A	#N/A	#N/A	TCCCTCCCTCCCTCCCTGCCTTCCTCCCTTCCTCCCTGCCTTCCTCCCTTCCTCCCTCCCCCTTTTTCCCTCCTTCTCCCTCCCACCTTCCCTCCC	#N/A	#N/A	#N/A	#N/A	TTCCTTCCTTCCTTCCCTCCTTCCTTCCTTCCTTCTTCCTTCCTTCCTTCTTTCCTTCCTTCCTTCTTTCCTTCCTTCCT	#N/A	#N/A	#N/A	#N/A	#N/A	#N/A	ATTATTATTATTATTATTATTATTAT	#N/A	#N/A	TCCATCCAACCATCCATCCATACATACATCCATCTATCCATCCATCCATTTATCCATCCATCCA	#N/A	AAATAAATAAATAAATAAATAAATAAATAAATAAATAAATAAATAAATAAATGAATAAATAAATAAA	ATAGATAGATAAGATAGATAGATAGATGATAGATAGATAGATAGATAGATAGATAGATAGATAGATAGATAGATAGATA	#N/A	TATCTATCTATCTATCTATCTATCTATCTATCTATCTATCTATCTATCT	TAAATAAAATAAATAAATAAATAAATAAATAAATAAATAAATAAATAAATA	#N/A	ATACATACATACATACATACATACATACATACATACATACATACATAC	#N/A	#N/A	#N/A	#N/A	TTTTGTTTTGCTTTGTTTTGTTTTGTTTTGTTTTGTTTTGTTTT	#N/A	AAAAATAAAAATAAAAATAAAAATAAAAATAAAAATAAAAATAAAAATAAA	TAAATAAATAAATAAATAAATAAATAAACAAACAAACAAACAAACAAATAAATAAATAAATAAATAAAT	#N/A	#N/A	#N/A	#N/A	TTGTTTTTTTGTTTTTGTTTTTGTTTGTTTGTTTGTTTGTTTGTTTGTTT	#N/A	TTTATTATTTTATTTATTTATTTATTTATTTATTTA	AATAAATGAATGAATGAATGAATGAATGAATGAATGAATGAATGAATGAATGAATGA	#N/A	#N/A
AMB_055	P. anubis x P. cynocephalus	TATGTATGTATGTATTTATGTATTTATGTATGTATGTATGTATGTATTTATTTATTTAT	#N/A	AGAGAGAGAGAGAGACAGAGAAAGAGAGAGAGAAAGAGGGAGTCAGAGAGAGAGAGAGAAAGTCAAAGAGAGAAAGAGACAGATAGA	#N/A	ACAAACAAACAAACAAACAAACAAACAAACAAA	#N/A	#N/A	#N/A	TAAAATAAAATAAAATAAAGTAAAATAAAATAAAATAAAATAAAATAAAATAATAAAATAAAATAA	#N/A	#N/A	#N/A	AAAAATAAAAATAAAAATAAAAATAAAAATAAAATAAAA	#N/A	#N/A	#N/A	#N/A	GTCTAAAATAAATAAATAAATAAATAAATAAATAAATAAATAAATAAA	#N/A	#N/A	#N/A	#N/A	ATAAATACATACATACATACATACATATATACATACATACATAAATACATAAATA	AAATAAATAAATAAATAAATAAATAAATAAATAAATAAATAAATAAATGAATAAATAAATAAA	#N/A	CATACCATACCATACGATACCATACCATACCATACCATACCACACCATACTATACCATAC	TATCTATCTATCTATCTATCTATCTATCTATCTATCTATCTATCTATCT	#N/A	#N/A	#N/A	TTTATTTATTTATTTATCTATTTATCTATCTATTTATTTATTTATTTATTTATTTATTTATTTATT	GATAGATAGATAGATAGATAGATAGATAGATAGATAGATAGATAGATAGATAGATAGATA	GATAGATAGATAGATAGATAGATCGATCGATCGATCGATAGATAGATACATACATACATACATAGATACATAGGTAGATAGA	#N/A	TTTTGTTTTGCTTTGTTTTGTTTTGTTTTGTTTTGTTTTGTTTT	#N/A	#N/A	#N/A	AAAACAAAACAAAACAAAACAAAACAAAACAAAATAAAATAAAATAAAATAAAA	#N/A	TTTATTTTTATTTATTTATTTATATTTTTATTTTTATTTTTATTTTTATTTTTATTTTT	AAATAAATAAATAAATAAATAAATAAATAAATAAATAATGCATAAATAAA	#N/A	ACAATACAATACAATACAATACAACACAACACAATAACAATACAATACAATACAATACAATACAATACAATACAATACAATACAA	#N/A	#N/A	#N/A	#N/A
AMB_007	P. anubis x P. cynocephalus	#N/A	#N/A	AGAGAGAGAGAGAGACAGAGAAAGAGAGAGAGAAAGAGGGAGTCAGAGAGAGAGAGAGAAAGTCAAAGAGAGAAAGAGACAGATAGA	#N/A	ACAAACAAACAAACAAACAAACAAACAAACAAA	ATTTATTTATTTATTTATTTATTTATTTATTTATTTATT	#N/A	GAAAGAAAGAAGGAAAGAAGGAAAGAAGGAAGGAAGGAAGGAAGGAGGGAAGGAATGAAGGAAGAAAGGAAGGAAGGAAG	#N/A	TATCTGTCTGTCTATCTGTCTGTCTATCTATCTATCTATCTATCTATCTATCTATCTATCTATCTAT	AATAATAATAATAATAATAATAATAATAATAATAATAACAACAACAACAATAATAATAATAATAAT	#N/A	#N/A	TTTTTTTGTTTGATTGTTTGTTTGTTTGTTTGTTTGTTTG	#N/A	#N/A	#N/A	GTCTAAAATAAATAAATAAATAAATAAATAAATAAATAAATAAATAAATAAA	#N/A	#N/A	#N/A	TCCATCCAACCATCCATCCATACATACATCCATCTATCCATCCATCCATTTATCCATCCATCCA	ATAAATACATACATACATACATACATATATACATACATACATAAATACATAAATA	AAATAAATAAATAAATAAATAAATAAATAAATAAATAAATAAATAAATAAATGAATAAATAAATAAA	#N/A	#N/A	#N/A	#N/A	#N/A	#N/A	TTTATTTATTTATTTATCTATTTATCTATTTATTTATTTATTTATTTATTTATTTATTTATTTATT	#N/A	#N/A	#N/A	TTTTGTTTTGCTTTGTTTTGTTTTGTTTTGTTTTGTTTTGTTTT	#N/A	AAAAATAAAAATAAAAATAAAAATAAAAATAAAAATAAAAATAAAAATAAAAATAAA	TAAATAAATAAATAAATAAATAAATAAACAAACAAACAAACAAACAAATAAATAAATAAATAAATAAAT	#N/A	#N/A	TTTATTTTTATTTATTTATTTATATTTTTATTTTTATTTTTATTTTTATTTTTATTTTT	#N/A	#N/A	#N/A	#N/A	AATAAATGAATGAATGAATGAATGAATGAATGAATGAATGAATGAATGAATGAATGA	AAATAAATAAATAAATAAATAAATAAATAAATAAATAAATAAAAAATAAA	#N/A
AMB_047	P. anubis x P. cynocephalus	#N/A	#N/A	AGAGAGAGAGAGAGACAGAGAAAGAGAGAGAGAAAGAGGGAGTCAGAGAGAGAGAGAGAAAGTCAAAGAGAGAAAGAGACAGATAGA	AACAACAACAACAACAACGACAACAACAACAACAACAACAACAA	ACAAACAAACAAACAAACAAACAAACAAACAAA	#N/A	#N/A	GAAAGAAAGAAGGAAAGAAGGAAAGAAGGAAGGAAGGAAGGAAGGAGGGAAGGAATGAAGGAAGAAAGGAAGGAAGGAAG	#N/A	#N/A	AATAATAATAATAATAATAATAATAATAATAATAATAATAATAACAACAACAACAATAATAATAATAATAAT	#N/A	AAAAATAAAAATAAAAATAAAAATAAAAATAAAATAAAA	TTTTTTTGTTTGATTGTTTGTTTGTTTGTTTGTTTGTTTG	#N/A	AAAATAAAATAAAATAAAATAAAATAAAATAAAATAAAATAAAATAAAATAAAATGAAGTAAAATAAAATAAAATAAAATAAA	#N/A	#N/A	ATTATTATTATTATTATTATTATTAT	AATAATAATAATAATAATAATAATAATAATAAAAAATAATAATAATAAT	#N/A	TCCATCCAACCATCCATCCATACATACATCCATCTATCCATCCATCCATTTATCCATCCATCCA	#N/A	AAATAAATAAATAAATAAATAAATAAATAAATAAATAAATAAATAAATGAATAAATAAATAAA	#N/A	#N/A	#N/A	#N/A	#N/A	#N/A	#N/A	#N/A	GATAGATAGATAGATAGATAGATCGATCGATCGATCGATAGATAGATACATACATACATACATAGATACATAGGTAGATAGA	#N/A	#N/A	#N/A	#N/A	#N/A	#N/A	#N/A	#N/A	AAATAAATAAATAAATAAATAAATAAATAAATAAATAATGCATAAATAAA	#N/A	#N/A	TTTATTATTTTATTTATTTATTTATTTATTTATTTA	#N/A	#N/A	#N/A
AMB_089	P. anubis x P. cynocephalus	TATGTATGTATGTATTTATGTATTTATGTATGTATGTATGTATTTATTTATTTATTTAT	#N/A	#N/A	#N/A	#N/A	#N/A	TCCCTCCCTCCCTCCCTGCCTTCCTCCCTTCCTCCCTGCCTTCCTCCCTTCCTCCCTCCCCCTTTTTCCCTCCTTCTCCCTCCCACCTTCCCTCCC	#N/A	#N/A	#N/A	#N/A	#N/A	AAAAATAAAAATAAAAATAAAAATAAAAATAAAATAAAA	#N/A	#N/A	#N/A	AAAGGAAGAAATGAAAAGAAAGAAAGAAGAAAGAAAGAGAAAGAAGGAAAGAAAGAAGAAAGAAAGAAAGAGGAGAAAGAGAGAGAGA	#N/A	#N/A	#N/A	#N/A	#N/A	#N/A	#N/A	#N/A	#N/A	#N/A	#N/A	#N/A	#N/A	#N/A	#N/A	GATAGATAGATAGATAGATAGATCGATCGATCGATCGATAGATAGATACATACATACATACATAGATACATAGGTAGATAGA	#N/A	#N/A	#N/A	#N/A	#N/A	#N/A	AGATAGATAGATAGATAGATAGATAGATAGATAGATAGATAGATAGA	TTTATTTTTATTTATTTATTTATATTTTTATTTTTATTTTTATTTTTATTTTTATTTTT	#N/A	#N/A	#N/A	#N/A	AATAAATGAATGAATGAATGAATGAATGAATGAATGAATGAATGAATGAATGAATGA	AAATAAATAAATAAATAAATAAATAAATAAATAAATAAAAAATAAA	#N/A
AMB_115	P. anubis x P. cynocephalus	#N/A	#N/A	#N/A	AACAACAACAACAACAACGACAACAACAACAACAACAACAACAA	ACAAACAAACAAACAAACAAACAAACAAACAAA	#N/A	TCCCTCCCTCCCTCCCTGCCTTCCTCCCTTCCTCCCTGCCTTCCTCCCTTCCTCCCTCCCCCTTTTTCCCTCCTTCTCCCTCCCACCTTCCCTCCC	#N/A	TAAAATAAAATAAAATAAAGTAAAATAAAATAAAATAAAATAAAATAAAATAATAAAATAAAATAA	#N/A	#N/A	TTCCTTCCTTCCTTCCCTCCTTCCTTCCTTCCTTCTTCCTTCCTTCCTTCTTTCCTTCCTTCCTTCTTTCCTTCCTTCCT	#N/A	#N/A	#N/A	#N/A	#N/A	#N/A	#N/A	#N/A	#N/A	TCCATCCAACCATCCATCCATACATACATCCATCTATCCATCCATCCATTTATCCATCCATCCA	#N/A	AAATAAATAAATAAATAAATAAATAAATAAATAAATAAATAAATAAATGAATAAATAAATAAA	#N/A	CATACCATACCATACCATACCATACCATACCATACCATACCACACCATACTATACCATAC	#N/A	#N/A	#N/A	#N/A	#N/A	#N/A	#N/A	AAAAAAATAATAAAATAAAATAAAATAAAATAAAATAAAATAAAATAAAATAAAATAAAATAAAA	#N/A	#N/A	#N/A	TAAATAAATAAATAAATAAATAAATAAACAAACAAACAAACAAACAAATAAATAAATAAATAAAT	AAAACAAAACAAAACAAAACAAAACAAAACAAAATAAAATAAAATAAAATAAAA	AGATAGATAGATAGATAGATAGATAGATAGATAGATAGATAGATAGA	#N/A	#N/A	#N/A	#N/A	#N/A	#N/A	AAATAAATAAATAAATAAATAAATAAATAAATAAATAAAAAATAAA	#N/A
AMB_161	P. anubis x P. cynocephalus	#N/A	#N/A	AGAGAGAGAGAGAGACAGAGAAAGAGAGAGAGAAAGAGGGAGTCAGAGAGAGAGAGAGAAAGTCAAAGAGAGAAAGAGACAGATAGA	#N/A	ACAAACAAACAAACAAACAAACAAACAAACAAA	#N/A	#N/A	#N/A	#N/A	#N/A	#N/A	#N/A	AAAAATAAAAATAAAAATAAAAATAAAAATAAAATAAAA	#N/A	#N/A	#N/A	#N/A	GTCTAAAATAAATAAATAAATAAATAAATAAATAAATAAATAAATAAA	#N/A	#N/A	TATCTATCTATCTATCTATCTATCTATCTATCTATCTATCTATCAATC	TCCATCCAACCATCCATCCATACATACATCCATCTATCCATCCATCCATTTATCCATCCATCCA	#N/A	#N/A	#N/A	#N/A	#N/A	#N/A	#N/A	#N/A	#N/A	#N/A	#N/A	#N/A	#N/A	#N/A	#N/A	#N/A	#N/A	AGATAGATAGATAGATAGATAGATAGATAGATAGATAGATAGATAGA	#N/A	#N/A	#N/A	#N/A	TTTATTATTTTATTTATTTATTTATTTATTTATTTA	AATAAATGAATGAATGAATGAATGAATGAATGAATGAATGAATGAATGAATGA	#N/A	ATAAAATAAAATAAGATAAGATAAGATAAGATAAGATAAGATAAGATAAGATAAAATAA
AMB_074	P. anubis x P. cynocephalus	#N/A	#N/A	#N/A	#N/A	#N/A	#N/A	TCCCTCCCTCCCTCCCTGCCTTCCTCCCTTCCTCCCTGCCTTCCTCCCTTCCTCCCTCCCCCTTTTTCCCTCCTTCTCCCTCCCACCTTCCCTCCC	#N/A	#N/A	#N/A	#N/A	TTCCTTCCTTCCTTCCCTCCTTCCTTCCTTCCTTCTTCCTTCCTTCCTTCTTTCCTTCCTTCCTTCTTTCCTTCCTTCCT	#N/A	TTTTTTTGTTTGATTGTTTGTTTGTTTGTTTGTTTGTTTG	#N/A	AAAATAAAATAAAATAAAATAAAATAAAATAAAATAAAATAAAATAAAATGAAGTAAAATAAAATAAAATAAAATAAA	#N/A	#N/A	#N/A	#N/A	#N/A	#N/A	#N/A	AAATAAATAAATAAATAAATAAATAAATAAATAAATAAATAAATAAATGAATAAATAAATAAA	#N/A	CATACCATACCATACGATACCATACCATACCATACCATACCACACCATACTATACCATAC	#N/A	#N/A	#N/A	#N/A	#N/A	#N/A	GATAGATAGATAGATAGATAGATCGATCGATCGATCGATAGATAGATACATACATACATACATAGATACATAGGTAGATAGA	#N/A	#N/A	#N/A	AAAAATAAAAATAAAAATAAAAATAAAAATAAAAATAAAAATAAAAATAAA	#N/A	#N/A	#N/A	TTTATTTTTATTTATTTATTTATATTTTTATTTTTATTTTTATTTTTATTTTTATTTTT	#N/A	#N/A	ACAATACAATACAATACAATACAACACAACACAATAACAATACAATACAATACAATACAATACAATACAATACAATACAATACAA	#N/A	#N/A	AAATAAATAAATAAATAAATAAATAAATAAATAAATAAAAAATAAA	#N/A
AMB_192	P. anubis x P. cynocephalus	#N/A	#N/A	#N/A	#N/A	ACAAACAAACAAACAAACAAACAAACAAACAAA	#N/A	#N/A	#N/A	TAAAATAAAATAAAATAAAGTAAAATAAAATAAAATAAAATAAAATAAAATAATAAAATAAAATAA	#N/A	AATAATAATAATAATAATAATAATAATAATAATAATAATAATAACAACAACAACAATAATAATAATAATAAT	TTCCTTCCTTCCTTCCCTCCTTCCTTCCTTCCTTCTTCCTTCCTTCCTTCTTTCCTTCCTTCCTTCTTTCCTTCCTTCCT	#N/A	#N/A	#N/A	AAAATAAAATAAAATAAAATAAAATAAAATAAAATAAAATAAAATAAAATGAAGTAAAATAAAATAAAATAAAATAAA	AAAGGAAGAAATGAAAAGAAAGAAAGAAGAAAGAAAGAGAAAGAAGGAAAGAAAGAAGAAAGAAAGAAAGAGGAGAAAGAGAGAGAGA	GTCTAAAATAAATAAATAAATAAATAAATAAATAAATAAATAAATAAA	#N/A	#N/A	#N/A	#N/A	ATAAATACATACATACATACATACATATATACATACATACATAAATACATAAATA	AAATAAATAAATAAATAAATAAATAAATAAATAAATAAATAAATAAATGAATAAATAAATAAA	#N/A	CATACCATACCATACGATACCATACCATACCATACCATACCACACCATACTATACCATAC	TATCTATCTATCTATCTATCTATCTATCTATCTATCTATCTATCTATCT	#N/A	#N/A	ATACATACATACATACATACATACATACATACATACATACATAC	#N/A	#N/A	#N/A	AAAAAAATAATAAAATAAAATAAAATAAAATAAAATAAAATAAAATAAAATAAAATAAAATAAAA	TTTTGTTTTGCTTTGTTTTGTTTTGTTTTGTTTTGTTTTGTTTT	#N/A	#N/A	TAAATAAATAAATAAATAAATAAATAAACAAACAAACAAACAAACAAATAAATAAATAAATAAATAAATAATT	#N/A	AGATAGATAGATAGATAGATAGATAGATAGATAGATAGATAGATAGA	#N/A	AAATAAATAAATAAATAAATAAATAAATAAATAAATAATGCATAAATAAA	#N/A	#N/A	#N/A	AATAAATGAATGAATGAATGAATGAATGAATGAATGAATGAATGAATGAATGA	AAATAAATAAATAAATAAATAAATAAATAAATAAATAAAAAATAAA	ATAAAATAAAATAAGATAAGATAAGATAAGATAAGATAAGATAAGATAAGATAAAATAA
AMB_109	P. anubis x P. cynocephalus	#N/A	AAACAAACAAACAAACAAACAAAAAAACAACCAAAAACAAACAGACAAAAAACAAAAACCAAAAAAAC	#N/A	AACAACAACAACAACAACGACAACAACAACAACAACAACAACAA	#N/A	#N/A	#N/A	#N/A	TAAAATAAAATAAAATAAAGTAAAATAAAATAAAATAAAATAAAATAAAATAATAAAATAAAATAA	#N/A	AATAATAATAATAATAATAATAATAATAATAATAATAACAACAACAACAATAATAATAATAATAAT	#N/A	#N/A	#N/A	TTCCTTCCTTCCTTCCTTCCTTCCTTCCTTCCTTCTTTCCTTCTTTCCTTCTTTC	#N/A	#N/A	#N/A	#N/A	#N/A	#N/A	#N/A	#N/A	#N/A	#N/A	#N/A	TATCTATCTATCTATCTATCTATCTATCTATCTATCTATCTATCTATCTATCT	TAAATAAAATAAATAAATAAATAAATAAATAAATAAATAAATAAATAAATA	GAGGGAGGCAGAGAGGGAGAGAGAGAGAAAGAGAGAGAGAGAGAGAAAGAGAGAGAGAGAGAGAGAGAGAGAGAGA	#N/A	#N/A	GATAGATAGATAGATAGATAGATAGATAGATAGATAGATAGATAGATAGATA	#N/A	#N/A	TTTTGTTTTGCTTTGTTTTGTTTTGTTTTGTTTTGTTTTGTTTT	#N/A	#N/A	TAAATAAATAAATAAATAAATAAATAAACAAACAAACAAACAAACAAATAAATAAATAAATAAATAAATAATT	#N/A	#N/A	#N/A	#N/A	#N/A	#N/A	#N/A	AATAAATGAATGAATGAATGAATGAATGAATGAATGAATGAATGAATGAATGAATGAATGA	#N/A	#N/A
AMB_129	P. anubis x P. cynocephalus	#N/A	#N/A	AGAGAGAGAGAGAGACAGAGAAAGAGAGAGAGAAAGAGGGAGTCAGAGAGAGAGAGAGAAAGTCAAAGAGAGAAAGAGACAGATAGA	#N/A	ACAAACAAACAAACAAACAAACAAACAAACAAA	ATTTATTTATTTATTTATTTATTTATTTATTTATTTATT	TCCCTCCCTCCCTCCCTGCCTTCCTCCCTTCCTCCCTGCCTTCCTCCCTTCCTCCCTCCCCCTTTTTCCCTCCTTCTCCCTCCCACCTTCCCTCCC	#N/A	#N/A	#N/A	#N/A	#N/A	#N/A	#N/A	#N/A	#N/A	#N/A	#N/A	ATTATTATTATTATTATTATTATTAT	#N/A	#N/A	#N/A	ATAAATACATACATACATACATACATATATACATACATACATAAATACATAAATA	#N/A	#N/A	CATACCATACCATACGATACCATACCATACCATACCATACCACACCATACTATACCATAC	TATCTATCTATCTATCTATCTATCTATCTATCTATCTATCTATCTATCTATCT	#N/A	#N/A	ATACATACATACATACATACATACATACATACATACATACATAC	#N/A	#N/A	GATAGATAGATAGATAGATAGATCGATCGATCGATCGATAGATAGATACATACATACATACATAGATACATAGGTAGATAGA	#N/A	TTTTGTTTTGCTTTGTTTTGTTTTGTTTTGTTTTGTTTTGTTTT	AAATAAATAAATAAATAAATAAATAAATAAATAAATAAATAAATAAATAAAG	#N/A	#N/A	#N/A	#N/A	TTTATTTTTATTTATTTATTTATATTTTTATTTTTATTTTTATTTTTATTTTTATTTTT	AAATAAATAAATAAATAAATAAATAAATAAATAAATAATGCATAAATAAA	TTGTTTTTTTGTTTTTGTTTTTGTTTGTTTGTTTGTTTGTTTGTTTGTTT	#N/A	#N/A	#N/A	#N/A	#N/A
[truncated: 205 more rows]
[truncated: 9 more columns]

## Sheet: Tab_S3H
Sample	Species	PpaY1	PpaY2	PpaY3	PpaY4	PpaY5	PpaY6	PpaY7	PpaY8	PpaY9	PpaY11	DYS495	PpaY13	PpaY15	PpaY17	PpaY19	PpaY21	PpaY22	PpaY24	PpaY25	PpaY26	PpaY28	PpaY29	DYS565	PpaY31	PpaY32	PpaY33	PpaY34	PpaY37	PpaY38	PpaY39	PpaY40	PpaY41	PpaY44	PpaY45	PpaY47	PpaY48	PpaY51	PpaY53	PpaY59	PpaY60	PpaY61	PpaY66	PpaY67	PpaY70	PpaY71	PpaY72	PpaY74	PpaY75
MIK_014	P. cynocephalus	59	68	87	44	#N/A	39	96	80	66	#N/A	#N/A	80	39	40	55	83	88	56	26	49	52	64	55	67	#N/A	60	#N/A	51	76	#N/A	66	56	82	60	44	60	57	69	54	43	59	50	50	75	36	57	46	#N/A
MIK_012	P. cynocephalus	59	68	87	44	33	43	96	80	66	71	66	80	39	40	55	83	88	60	29	43	52	64	55	71	79	60	49	51	76	44	66	56	82	65	44	60	#N/A	73	59	47	59	50	50	75	36	61	46	64
[truncated: 255 more rows]
[truncated: 9 more columns]
