# Supplementary material for: Assessing the recovery of Y chromosome microsatellites with population genomic data using Papio and Theropithecus genomes
Source: Sci Rep. 2023 Aug 24;13:13839. doi: 10.1038/s41598-023-40931-x (PMC10449864; doi:10.1038/s41598-023-40931-x)
Supplement: Supplementary file 4 — Supplementary Table S4. [file 41598_2023_40931_MOESM4_ESM.xlsx]

## Sheet: Tab_S4
STR	forward_primer	reverse_primer	amplicon_length	specific_less_10kb
PpaY1	CTTGCCTAGAATCATACAGATTT	GTGTGCATATGTACCCTATAA	114	FALSE
PpaY11	CAGAGCATAATAAAGCTAGGC	AAATTGGAGGTACTGATGTGA	118	TRUE
PpaY15	CAAGATTACACCACCACACTC	TCTTGGAACCTACCCTATCTC	119	FALSE
PpaY17	TTAACCTGGTTGTTACCAGAA	AGCCTAGGCAACAAGAGTAAA	117	FALSE
PpaY23	TCCCTCATACATGTGTTTTT	CAATGCTTAAAGGAGATAGTAAA	120	TRUE
PpaY24	ATTTCACCATTGCATACTCC	TAGGTGACTGTGCTGAAAGAG	120	FALSE
PpaY25	CACCCAATAACTCGTCATTTA	GAAGCTGAGGACATCACAC	100	FALSE
PpaY26	AGGGAGACTCCACCTCAA	AAACTCAGATCTGCCATACAG	109	FALSE
PpaY28	ATGTGTCCATCCCTCCAT	TAGAAACAAAGAAGGATCGTG	117	FALSE
DYS565	ACTCCAGTAGGGGTCAAGAT	TTCATAGTCTATACCCTGGTCA	120	TRUE
PpaY31	GGTGACAAAGCAAGACTCTAC	TGATGAATCTTGGTAAATAAGC	118	FALSE
PpaY33	TGTCTCATACCATACCATACG	CATACTCTAATTCTTCCCTAACC	120	TRUE
PpaY36	TTTCCATTCACTTCTGATCC	GCGACAGAGCCAGACTCA	105	FALSE
PpaY37	TGACATTGTGCCACTGTACT	TGTTTGACCTCCTTTAGTCCT	120	FALSE
PpaY38	AAAAGGGGAAGGAATATGG	CCTCCTCATTCTCTCTCTCTC	116	FALSE
PpaY39	AGCACAAAACCCTGTCTCTAT	CTTTGAGGGACTAGCAAAAG	115	FALSE
PpaY40	ACCTAGCCCTATGTTGTGTTT	TCAAGACTCCAGTGACCTATG	105	FALSE
PpaY45	TGGAACTTCTCTCACCAATAA	CTTGGCTTGAACTTCAGATG	115	FALSE
PpaY46	GCACATGTACCCTAGAACTGA	CTGTGAAGTTCAGAATTTTCTTT	101	FALSE
PpaY47	CCATATGAGGAAAGCAAAATA	CTGTATGGCAGAACAAGACAC	115	FALSE
PpaY48	ATGGCCATAGATGAAAACAG	TATCCCATAGACAAGTCCAAA	120	TRUE
PpaY52	GGGTGATAGAATGAGGCTCT	TCCTCTCCTTTTTCTCTCTTC	119	FALSE
PpaY53	ACAGAGAGAGATCCTGCCTAA	CAGGCAACATTAACAGGTATT	119	FALSE
PpaY59	GAACGAGACTCTGTCTCACAT	CCAGTGGGATTGACAAATA	120	FALSE
PpaY60	CCACACACCATGGTAATAAAA	AAATATAAAACCTGCCCAAAC	119	FALSE
PpaY62	CCGCTGACTATACTTGGATTT	AAGCCCCATTTCAGTTTC	120	FALSE
PpaY65	TTTATGTCAAGTACATCACAAGC	GTGACACAGCAAGATTCCAT	111	FALSE
PpaY66	ATGGAGAAAAGTTTGGAAGTT	TCAGAAGAAAGAATGGACTTT	119	FALSE
PpaY69	TAAGGCAATACATTGGGATG	CCAGAGGGCAGTGAATAGATA	111	FALSE
PpaY7	CTTCCCTCCCCTCTTTATTAT	GTATTTAGGGTCCATCCTCAT	117	FALSE
PpaY70	TTAATGTAGTTGGGGATAAAGC	GAGGCCTTCTCTTGTATTGTA	118	TRUE
PpaY71	CACGGAATTAACCTAAATGAA	CGGCGACAGAGTGAGACT	115	FALSE
PpaY72	GGAAACCCAACATCTACAAA	GACTGCAGACATGCATAATTT	118	FALSE
PpaY73	CAAGAACAAGAACAAGAAGCA	TAGGACTTTCATACCCAGAGC	116	FALSE
PpaY73	CAAGAACAAGAACAAGAAGCA	TAGGACTTTCATACCCAGAGC	116	FALSE
PpaY74	GAGTCTGGTGAGTGATGAATG	TGTGTCAGCTGTCTTCACTTT	119	FALSE
PpaY77	GAAGGGAAGAAAGAGAAGGA	TCAGAAAGTGTGAGTTATCCAG	116	FALSE
PpaY78	GGGTGACAGAGGGATACTC	TTCCCTTACCAAGAAAATCT	120	FALSE
PpaY79	TGATTAGAGGGTCATTTCAGA	CTCCCTTCCTCCCTCCTT	120	FALSE
PpaY81	GGTGATAGAGTGAGATTCCAT	TGATGTTACAGCTGAGAGAAAC	120	FALSE
PpaY82	CTGGATGATAGAGCGAAACT	ATAATTTCAGCAATGTGAGGA	102	FALSE
PpaY83	ATGGAAGCAACTTCTGTGTTA	AGTACTTTCCCCTGCAAAA	115	FALSE
PpaY9	CAACACCAGCCTTAAAATAAA	AATGTCACTGAATTGTTCACC	103	FALSE
PpaY91	GCCCGAAAGTGTATTTTATTT	TCGGAATACACTAATGCTCAG	120	TRUE
PpaY92	AAACCATCGTCTCTAAAAACC	ACCTATGGCTTTGATCTTTTC	107	FALSE
PpaY92	AAACCATCGTCTCTAAAAACC	ACCTATGGCTTTGATCTTTTC	107	FALSE
PpaY92	AAACCATCGTCTCTAAAAACC	ACCTATGGCTTTGATCTTTTC	107	FALSE
# Table S4: Candidate primers for 44 Papio Y-STRs. For each locus are reported forward and reverse primer sequence, amplicon length (based on P. anubis) and Y specificity and if potential non specific fragments are longer than 10kb.
